# Supplementary material for: Strand-specific RNA-Seq transcriptome analysis of genotypes with and without low-phosphorus tolerance provides novel insights into phosphorus-use efficiency in maize
Source: BMC Plant Biol. 2016 Oct 10;16:222. doi: 10.1186/s12870-016-0903-4 (PMC5057381; doi:10.1186/s12870-016-0903-4)
Supplement: Additional file 1: — Statistics of RNA sequences in roots (A) and shoots (B) in maize inbred lines 31778 and CCM454. (XLSX 14 kb) [file 12870_2016_903_MOESM1_ESM.xlsx]

## Sheet: Sheet1
Supplemental table 1 Statistics of RNA sequences in inbred lines 31778 and CCM454
A Statistics of RNA sequences in the roots of inbred lines 31778 and CCM454
		Clean Reads	Mapped Reads	Exon	Intron	Intergenic
31778	Control_1	82904792	53,612,989 (65%)	23,680,421 (75.89%)	2,748,802 (8.81%)	4,772,595 (15.30%)
	Control_2	81355586	54,120,898 (67%)	20,649,945 (75.69%)	2,361,048 (8.65%)	4,272,601 (15.66%)
	2 days_1	88863134	57,715,616 (65%)	21,294,247 (75.26%)	2,624,531 (9.28%)	4,375,591 (15.46%)
	2 days_2	87852378	56,616,125 (64%)	21,810,190 (75.21%)	2,577,144 (8.89%)	4,611,948 (15.90%)
	8 days_1	91878126	60,316,841 (66%)	24,753,643 (75.69%)	2,660,628 (8.14%)	5,290,093 (16.18%)
	8 days_2	88768760	56,311,487 (63%)	22,767,076 (76.26%)	2,355,113 (7.89%)	4,732,684 (15.85%)
CCM454	Control_1	87506322	61,338,999 (70%)	17,620,336 (65.73%)	2,504,437 (9.34%)	6,683,997 (24.93%)
	Control_2	76812950	50,393,920 (66%)	17,657,394 (70.51%)	2,082,900 (8.32%)	5,301,457 (21.17%)
	2 days_1	82494724	47,448,472 (58%)	18,678,530 (72.48%)	2,248,852 (8.73%)	4,841,724 (18.79%)
	2 days_2	89274140	50,932,354 (57%)	18,786,235 (71.76%)	1,906,994 (7.28%)	5,485,183 (20.95%)
	8 days_1	82137576	58,073,178 (71%)	23,609,427 (74.49%)	2,477,859 (7.82%)	5,605,852 (17.69%)
	8 days_2	84590544	54,520,805 (64%)	21,458,767 (71.74%)	1,904,073 (6.37%)	6,550,633 (21.90%)
B Statistics of RNA sequences in the shoots of inbred lines 31778 and CCM454
		Clean Reads	Mapped Reads	Exon	Intron	Intergenic
31778	Control_1	91762596	81,176,566 (88%)	23,873,102 (67.52%)	939,465 (2.66%)	10,546,964 (29.83%)
	Control_2	93016498	82,644,564 (89%)	21,671,890 (68.30%)	818,282 (2.58%)	9,240,714 (29.12%)
	2 days_1	90164628	79,116,336 (88%)	23,941,564 (74.31%)	990,242 (3.07%)	7,288,028 (22.62%)
	2 days_2	92415880	82,185,014 (89%)	23,407,989 (72.07%)	1,032,487 (3.18%)	8,039,341 (24.75%)
	8 days_1	88710684	78,490,166 (88%)	21,140,334 (65.64%)	1,076,148 (3.34%)	9,989,709 (31.02%)
	8 days_2	79043400	69,857,000 (88%)	19,641,331 (65.34%)	1,089,791 (3.63%)	9,327,344 (31.03%)
CCM454	Control_1	94925802	84,594,056 (89%)	23,024,884 (69.30%)	1,133,528 (3.41%)	9,067,929 (27.29%)
	Control_2	92564362	82,961,083 (90%)	22,364,542 (69.63%)	783,052 (2.44%)	8,973,252 (27.94%)
	2 days_1	92500510	80,607,147 (87%)	23,169,525 (69.19%)	1,132,636 (3.38%)	9,183,629 (27.43%)
	2 days_2	90797360	79,936,544 (88%)	21,433,126 (68.46%)	875,782 (2.80%)	9,000,734 (28.75%)
	8 days_1	88642340	77,368,918 (87%)	22,318,250 (70.12%)	819,381 (2.57%)	8,689,736 (27.30%)
	8 days_2	82771162	73,192,633 (88%)	19,752,787 (68.95%)	676,668 (2.36%)	8,217,316 (28.68%)
