# Supplementary material for: Strand-specific RNA-Seq transcriptome analysis of genotypes with and without low-phosphorus tolerance provides novel insights into phosphorus-use efficiency in maize
Source: BMC Plant Biol. 2016 Oct 10;16:222. doi: 10.1186/s12870-016-0903-4 (PMC5057381; doi:10.1186/s12870-016-0903-4)
Supplement: Additional file 5: — List of genes with significant expression differences in the shoots of inbred lines 31778 and CCM454 under sufficient condition. (XLSX 417 kb) [file 12870_2016_903_MOESM5_ESM.xlsx]

## Sheet: Sheet1
Supplemental table 2 List of genes with significant expression changes in the shoots of inbred lines 31778 and CCM454 under P-sufficient condition
Gene ID	31778_normalize	CCM454_normalize	FoldChange (log2)	padj	Up/Down	Description
AC152495.1_FG010	15.3482	280.914	-4.19399	4.19416e-14	down	Zea mays BAC clone Z486N13, complete sequence
AC152495.1_FG012	0	268.184	#NAME?	4.12539e-63	down	Zea mays BAC clone Z486N13, complete sequence
AC155376.2_FG004	6.31702	25.6219	-2.02006	0.0068714	down	Zea mays full-length cDNA clone ZM_BFc0058O11 mRNA
AC166636.1_FG008	2.94788	37.6873	-3.67633	0.00152012	down	Zea mays clone 1555506 ras-related protein Rab-6A mRNA
AC187157.4_FG005	3.83705	15.9778	-2.058	0.0275691	down	Sorghum bicolor hypothetical protein
AC190587.3_FG005	0	12.9814	#NAME?	0.000102958	down	.
AC190613.3_FG001	0	35.1999	#NAME?	2.42551e-11	down	.
AC190885.4_FG006	0.46791	10.0691	-4.42756	0.00535521	down	Zea mays LOC100273162 (pco085810)
AC193500.3_FG003	0	18.558	#NAME?	9.36794e-06	down	Sorghum bicolor hypothetical protein
AC194937.3_FG004	6.50409	71.3515	-3.45552	0.000524111	down	Zea mays full-length cDNA clone ZM_BFc0124N09 mRNA
AC194965.4_FG004	62.5619	170.493	-1.44636	1.74938e-06	down	Zea mays clone 347886 hypothetical protein mRNA
AC195331.3_FG008	0.60833	14.7296	-4.59772	0.00332794	down	Zea mays full-length cDNA clone ZM_BFc0140F22 mRNA
AC197355.3_FG001	2.76081	187.579	-6.08626	7.85421e-38	down	Zea mays subsp. mays Mu tranposon insertion Mu1009108 flanking sequence
AC198725.4_FG007	52.7358	123.002	-1.22183	0.000220175	down	Sorghum bicolor hypothetical protein
AC198937.4_FG003	3.55621	18.7883	-2.40142	0.00738732	down	Sorghum bicolor hypothetical protein
AC199765.4_FG008	36.3113	97.1897	-1.42038	0.000576108	down	Zea mays full-length cDNA clone ZM_BFc0095D13 mRNA
AC200209.1_FG001	1.54415	124.436	-6.33245	2.73777e-30	down	Zea mays clone 1475742 mRNA sequence
AC200753.3_FG003	22.7415	84.4475	-1.89273	3.68294e-06	down	Oryza sativa Japonica Group cDNA, clone: J090031A14, full insert sequence
AC202707.3_FG002	0	6.2229	#NAME?	0.019876	down	Sorghum bicolor hypothetical protein
AC204381.3_FG001	7.39326	38.723	-2.38891	7.51444e-05	down	.
AC205484.3_FG005	0.60833	31.4555	-5.69231	1.62282e-05	down	Zea mays full-length cDNA clone ZM_BFb0009E06 mRNA
AC205703.4_FG005	3.36914	37.5677	-3.47904	3.42897e-06	down	Sorghum bicolor hypothetical protein
AC205725.3_FG010	0	15.4688	#NAME?	1.8696e-05	down	Zea mays uncharacterized LOC100382327 (LOC100382327)
AC205853.3_FG014	0	8.30314	#NAME?	0.00377583	down	.
AC206273.3_FG004	2.62039	14.5171	-2.4699	0.0260323	down	.
AC208341.4_FG008	1.07624	11.0119	-3.35499	0.0111324	down	Zea mays scramblase family protein (LOC100282688)
AC208860.3_FG002	9.87323	29.145	-1.56165	0.0367594	down	Zea mays uncharacterized LOC100382661 (LOC100382661)
AC209729.3_FG003	7.20619	39.8693	-2.46797	0.000497374	down	.
AC210013.4_FG018	12.1661	77.8085	-2.67706	3.02165e-09	down	Zea mays full-length cDNA clone ZM_BFb0161G12 mRNA
AC210158.3_FG004	37.5746	79.9511	-1.08936	0.00924342	down	Zea mays BAC clone CH201-190G15 from chromosome 8, complete sequence
AC210202.3_FG008	2.2929	15.9778	-2.80082	0.0275691	down	Setaria italica uncharacterized LOC101773937 (LOC101773937)
AC211175.3_FG005	1.68457	14.9332	-3.14807	0.00415764	down	Zea mays uncharacterized LOC100501789 (LOC100501789)
AC211892.4_FG002	23.8643	62.6896	-1.39337	0.00254636	down	Zea mays clone 286073 mRNA sequence
AC211976.4_FG002	5.10036	42.6531	-3.06398	9.16484e-07	down	.
AC212023.4_FG004	30.2751	63.9415	-1.07862	0.0417033	down	Zea mays ripening-related protein-like (LOC100286061)
AC213463.3_FG007	136.588	328.456	-1.26587	3.43286e-07	down	Zea mays full-length cDNA clone ZM_BFc0188P10 mRNA
AC214266.3_FG002	29.4793	67.2572	-1.18999	0.011184	down	Zea mays clone 283411 UDP-galactose translocator mRNA
AC214602.3_FG012	21.1973	117.213	-2.46719	7.30037e-10	down	.
AC214753.2_FG002	0	8.6174	#NAME?	0.00278035	down	Zea mays full-length cDNA clone ZM_BFc0016I08 mRNA
AC214817.3_FG004	2.76081	40.7765	-3.88457	1.46231e-08	down	Sorghum bicolor hypothetical protein
AC214817.3_FG007	0	70.1568	#NAME?	1.79801e-18	down	Zea mays clone 1674243 mRNA sequence
AC215260.3_FG001	21.3377	70.0143	-1.71424	0.00855658	down	Zea mays full-length cDNA clone ZM_BFc0003O24 mRNA
AC217050.4_FG007	42.675	170.759	-2.0005	4.44936e-11	down	Zea mays clone 1471217 terpene synthase 7 mRNA
AC217293.3_FG007	0	33.1108	#NAME?	1.1718e-10	down	Zea mays S-receptor kinase1 (srk1)
AC217358.3_FG010	32.2867	90.6793	-1.48983	0.0138714	down	Zea mays full-length cDNA clone ZM_BFb0186I10 mRNA
AC217401.3_FG001	66.258	156.233	-1.23753	0.0168036	down	Zea mays clone 374282 non-cyanogenic beta-glucosidase precursor
AC217887.3_FG004	7.11242	47.035	-2.72532	6.46806e-06	down	Zea mays clone 1581235 glucan endo-1,3-beta-glucosidase 5 precursor
AC218998.2_FG007	545.744	1094.24	-1.00363	3.79261e-05	down	Zea mays full-length cDNA clone ZM_BFb0124O09 mRNA
AC225718.2_FG009	0	9.44059	#NAME?	0.00181749	down	Zea mays clone 4562 mRNA sequence
AC231226.2_FG007	0.46791	13.3886	-4.83863	0.000623821	down	Zea mays cultivar Coroico bz locus region
AC232238.2_FG004	12.4936	62.9288	-2.33253	2.2925e-06	down	Zea mays liguleless2 (lg2)
AC233788.2_FG002	1.07624	28.5342	-4.72862	2.16796e-07	down	Zea mays clone 329461 mRNA sequence
AC233882.1_FG003	2.01206	20.0097	-3.31396	0.00127362	down	Sorghum bicolor hypothetical protein
AC233914.1_FG001	160.451	323.362	-1.01101	0.0396641	down	Zea mays LOC100277249 (cl29474_1(761))
AC234201.1_FG003	66.6798	206.477	-1.63066	4.69815e-09	down	Zea mays clone 239942 mRNA sequence
GRMZM2G000209	23.911	53.0721	-1.15028	0.0450948	down	Zea mays full-length cDNA clone ZM_BFb0028N12 mRNA
GRMZM2G000231	2.76081	63.3448	-4.52006	1.17603e-13	down	Zea mays CL3748_1 mRNA sequence
GRMZM2G000531	105.191	222.688	-1.08202	7.13007e-05	down	Zea mays C-4 methylsterol oxidase (LOC101027128)
GRMZM2G000614	23.4897	136.573	-2.53957	0.000197777	down	Sorghum bicolor hypothetical protein
GRMZM2G000686	37.2938	115.372	-1.62929	1.5388e-05	down	Zea mays full-length cDNA clone ZM_BFb0282K22 mRNA
GRMZM2G001004	1.68457	14.5439	-3.10996	0.0044251	down	Zea mays putative zinc finger protein (Z438D03.1)
GRMZM2G001401	2.62039	197.209	-6.2338	6.07923e-41	down	Zea mays LOC100193770 (gpm248)
GRMZM2G001508	0	277.038	#NAME?	1.24153e-60	down	Zea mays stem 28 kDa glycoprotein (LOC100281904)
GRMZM2G001631	15.4415	43.4369	-1.49211	0.0243681	down	Sorghum bicolor hypothetical protein
GRMZM2G001898	267.093	765.947	-1.5199	2.448e-12	down	Zea mays LOC100274311 (pco061337)
GRMZM2G002043	0	12.0387	#NAME?	0.000252264	down	Zea mays full-length cDNA clone ZM_BFb0035J21 mRNA
GRMZM2G002227	15.8628	72.3516	-2.18938	7.29344e-07	down	Zea mays uncharacterized LOC100502262 (LOC100502262)
GRMZM2G002765	47.5883	112.774	-1.24476	0.00105697	down	Zea mays full-length cDNA clone ZM_BFc0051M15 mRNA
GRMZM2G003190	44.4533	91.8702	-1.04731	0.0059752	down	Zea mays full-length cDNA clone ZM_BFc0058L08 mRNA
GRMZM2G003246	148.052	431.373	-1.54283	1.18803e-07	down	Zea mays gibberellin receptor GID1L2 (LOC100272907)
GRMZM2G003411	53.0166	236.755	-2.15888	4.15543e-08	down	Sorghum bicolor hypothetical protein
GRMZM2G003417	27.8418	56.6524	-1.02488	0.040034	down	Zea mays clone 1586630 mRNA sequence
GRMZM2G003501	113.52	237.736	-1.06642	0.000399284	down	Zea mays g14A (LOC100191738)
GRMZM2G003518	23.1156	80.1101	-1.79312	1.88249e-05	down	Sorghum bicolor hypothetical protein
GRMZM2G003558	25.2681	98.8004	-1.9672	4.82585e-06	down	Sorghum bicolor hypothetical protein
GRMZM2G003640	406.44	864.619	-1.08902	0.000570805	down	Zea mays full-length cDNA clone ZM_BFb0287O10 mRNA
GRMZM2G003715	0	7.05499	#NAME?	0.0102534	down	Zea mays putative NAC domain transcription factor superfamily protein (NAC61)
GRMZM2G003762	1748.74	4028.13	-1.20379	1.50073e-07	down	Zea mays PCO130572 mRNA sequence
GRMZM2G003970	4.63245	27.6093	-2.57531	0.000477094	down	Zea mays clone 1539180 mRNA sequence
GRMZM2G004183	68.4581	256.773	-1.9072	5.2638e-12	down	Zea mays uncharacterized LOC100277263 (LOC100277263)
GRMZM2G004396	65.089	181.367	-1.47843	4.05826e-07	down	Zea mays uncharacterized LOC100276777 (LOC100276777)
GRMZM2G004572	8.00159	26.4362	-1.72416	0.0328154	down	Zea mays uncharacterized LOC100381429 (LOC100381429)
GRMZM2G004699	4.5858	60.1093	-3.71234	0.000808509	down	Zea mays full-length cDNA clone ZM_BFb0042P24 mRNA
GRMZM2G004909	249.548	625.664	-1.32607	0.000750116	down	Zea mays clone 21616 mRNA sequence
GRMZM2G005170	121.989	420.756	-1.78624	1.81098e-14	down	Zea mays hypothetical protein (LOC100382633)
GRMZM2G005552	47.9158	100.877	-1.07402	0.00473238	down	Zea mays legumin-like protein (cl2-1)
GRMZM2G005562	163.307	345.957	-1.083	9.66948e-06	down	Zea mays full-length cDNA clone ZM_BFc0115F17 mRNA
GRMZM2G005640	5.70869	21.4971	-1.91291	0.0159198	down	Zea mays full-length cDNA clone ZM_BFb0041B02 mRNA
GRMZM2G005844	36.4046	73.2854	-1.0094	0.026103	down	Zea mays full-length cDNA clone ZM_BFb0156I19 mRNA
GRMZM2G005954	40.4759	113.548	-1.48817	0.000168623	down	Zea mays LOC100191257 (pco137346)
GRMZM2G006329	58.0227	237.489	-2.03317	6.50643e-09	down	Zea mays PH domain containing protein (LOC100286185)
GRMZM2G006753	3.22872	15.0528	-2.221	0.0213093	down	Zea mays hypothetical protein (LOC100273764)
GRMZM2G006791	846.758	1929.33	-1.18808	0.00145159	down	Zea mays full-length cDNA clone ZM_BFc0184G15 mRNA
GRMZM2G006937	452.769	990.909	-1.12998	1.58621e-07	down	Zea mays full-length cDNA clone ZM_BFc0008C13 mRNA
GRMZM2G007201	27.9822	76.4853	-1.45067	0.000451356	down	Zea mays clone 1457278 mRNA sequence
GRMZM2G007289	2.01206	18.1598	-3.174	0.00120757	down	Sorghum bicolor hypothetical protein
GRMZM2G007306	1.68457	11.4101	-2.75986	0.0206088	down	Zea mays hypothetical protein (LOC100279116)
GRMZM2G007385	22.7415	76.512	-1.75036	1.95802e-05	down	Zea mays protein disulfide isomerase (PDIL5-3)
GRMZM2G007475	38.5571	90.6309	-1.23301	0.00184174	down	Zea mays clone 305238 mRNA sequence
GRMZM2G007680	2.15248	42.0692	-4.28869	9.20027e-09	down	Zea mays full-length cDNA clone ZM_BFb0167A22 mRNA
GRMZM2G007981	0.46791	10.578	-4.4987	0.00489506	down	Zea mays full-length cDNA clone ZM_BFc0132B12 mRNA
GRMZM2G008359	2.01206	15.0528	-2.90328	0.00570772	down	Zea mays full-length cDNA clone ZM_BFb0053P14 mRNA
GRMZM2G008490	55.0753	124.538	-1.17711	0.000445378	down	Sorghum bicolor hypothetical protein
GRMZM2G008710	98.6861	220.108	-1.15729	2.89275e-05	down	Zea mays full-length cDNA clone ZM_BFc0071N08 mRNA
GRMZM2G009045	0.60833	9.14414	-3.90992	0.0357339	down	Oryza sativa Japonica Group Os09g0454600 (Os09g0454600) mRNA
GRMZM2G009103	8.4695	34.2571	-2.01606	0.00128622	down	Sorghum bicolor hypothetical protein
GRMZM2G009144	1.54415	18.5669	-3.58785	0.000397333	down	Zea mays hypothetical protein (LOC100381587)
GRMZM2G009196	3.83705	105.511	-4.78125	3.8965e-22	down	Zea mays LOC100282978 (pco081127(535))
GRMZM2G009462	0	24.2898	#NAME?	4.07565e-08	down	Zea mays full-length cDNA clone ZM_BFb0203E20 mRNA
GRMZM2G009627	6.59786	37.9176	-2.5228	0.000112876	down	Zea mays chromatin assembly factor 1 subunit B (LOC100194325)
GRMZM2G009681	60.1286	189.649	-1.65721	1.18706e-08	down	Zea mays full-length cDNA clone ZM_BFc0042G13 mRNA
GRMZM2G009895	22.7415	129.549	-2.5101	3.98973e-13	down	Zea mays LOC100216616 (pco090181a)
GRMZM2G009958	399.141	864.895	-1.11563	5.32974e-07	down	Zea mays LOC100276501 (TIDP3715)
GRMZM2G009995	67.1006	214.314	-1.67533	2.58631e-07	down	Zea mays full-length cDNA clone ZM_BFb0154P17 mRNA
GRMZM2G010468	12.8211	41.1747	-1.68324	0.00950242	down	Sorghum bicolor hypothetical protein
GRMZM2G010596	66.1181	148.708	-1.16937	0.000299972	down	Zea mays 3-methyl-2-oxobutanoate hydroxymethyltransferase (LOC100283732)
GRMZM2G010628	48.1495	105.289	-1.12877	0.0249703	down	Zea mays uncharacterized LOC100275572 (LOC100275572)
GRMZM2G011364	105.705	216.315	-1.0331	0.000269175	down	Zea mays full-length cDNA clone ZM_BFc0048G17 mRNA
GRMZM2G011404	42.535	124.454	-1.54889	0.00178718	down	Sorghum bicolor hypothetical protein
GRMZM2G011526	76.9276	271.677	-1.82032	6.9849e-11	down	Zea mays clone 1224905 mRNA sequence
GRMZM2G011553	3.0883	17.133	-2.47189	0.00786425	down	Zea mays harpin-induced protein (LOC100280956)
GRMZM2G011655	24.426	61.7557	-1.33815	0.00415764	down	Zea mays full-length cDNA clone ZM_BFb0371D10 mRNA
GRMZM2G012062	0	6.74073	#NAME?	0.0140021	down	Zea mays putative subtilase family protein (LOC100191892)
GRMZM2G012183	2.15248	12.3262	-2.51766	0.0480745	down	Zea mays proline-rich family protein (LOC100384734)
GRMZM2G012690	181.134	565.424	-1.64227	2.34736e-13	down	Zea mays LOC100279866 (cl14665_2)
GRMZM2G013170	0.46791	443.92	-9.88985	1.26669e-84	down	Sorghum bicolor hypothetical protein (SORBIDRAFT_0019s003120) mRNA
GRMZM2G013430	14.7865	36.5409	-1.30523	0.0318831	down	Zea mays full-length cDNA clone ZM_BFb0211N01 mRNA
GRMZM2G013448	0	5.59437	#NAME?	0.0468975	down	Zea mays full-length cDNA clone ZM_BFc0127L21 mRNA
GRMZM2G013657	20.6356	51.1777	-1.31038	0.0102285	down	Zea mays putative AP2/EREBP transcription factor superfamily protein isoform 1 (EREB171)
GRMZM2G013936	41.1308	356.428	-3.11532	1.19083e-32	down	Sorghum bicolor hypothetical protein
GRMZM2G014233	0	5.39971	#NAME?	0.0302889	down	Zea mays clone 323195 mRNA sequence
GRMZM2G014356	3.69663	16.2831	-2.13909	0.0290871	down	Zea mays clone 1565863 hypothetical protein mRNA
GRMZM2G014441	65.4169	133.497	-1.02907	0.0442648	down	Zea mays hypothetical protein (LOC100275496)
GRMZM2G014458	0	12.5654	#NAME?	0.000142942	down	Zea mays clone 286671 mRNA sequence
GRMZM2G014813	230.266	492.622	-1.09718	0.0329721	down	Zea mays 3-hydroxyisobutyrate dehydrogenase (LOC100283587)
GRMZM2G014994	30.3218	87.9044	-1.53558	9.09969e-05	down	Sorghum bicolor hypothetical protein
GRMZM2G015267	9.82658	38.0766	-1.95414	0.000909611	down	Zea mays full-length cDNA clone ZM_BFb0224D05 mRNA
GRMZM2G015406	0.60833	26.2326	-5.43036	0.000366691	down	Oryza sativa Japonica Group genomic DNA, chromosome 1, BAC clone:OJ1005_B10
GRMZM2G015409	24.8468	64.5306	-1.37692	0.00412695	down	Zea mays RING-H2 finger protein ATL5F (LOC100285415)
GRMZM2G015592	17.7344	70.4838	-1.99074	8.32726e-06	down	Sorghum bicolor hypothetical protein
GRMZM2G015767	61.4856	220.126	-1.84001	3.65394e-11	down	Zea mays hypothetical protein (LOC100191452)
GRMZM2G015818	21.244	63.0038	-1.56839	0.000631219	down	Zea mays uncharacterized LOC100276218 (LOC100276218)
GRMZM2G016184	38.2767	85.9081	-1.16633	0.00324292	down	Zea mays clone 337348 mRNA sequence
GRMZM2G016232	15.3948	83.5009	-2.43934	6.15086e-08	down	Zea mays full-length cDNA clone ZM_BFb0323M09 mRNA
GRMZM2G016393	10.2007	44.2245	-2.11617	0.000700362	down	Zea mays clone 1214705 mRNA sequence
GRMZM2G016480	86.2867	251.253	-1.54193	0.0133299	down	Zea mays putative leucine-rich repeat receptor-like protein kinase family protein (LOC100382395)
GRMZM2G016561	14.3186	37.9926	-1.40783	0.0170047	down	Sorghum bicolor hypothetical protein
GRMZM2G016886	50.5362	102.05	-1.01389	0.00680662	down	Zea mays PCO103670 mRNA sequence
GRMZM2G016890	73.3718	422.048	-2.52411	1.4242e-07	down	Zea mays clone 221622 non-cyanogenic beta-glucosidase precursor
GRMZM2G016939	12.7745	38.6034	-1.59546	0.00674003	down	Zea mays LOC100285441 (IDP507)
GRMZM2G017186	3514.8	8931.03	-1.34539	3.12768e-07	down	Zea mays PCO061864 mRNA sequence
GRMZM2G017654	808.535	1905.06	-1.23645	6.70317e-09	down	Zea mays PCO067729 mRNA sequence
GRMZM2G017739	20.2144	66.1376	-1.71009	0.000177333	down	Zea mays clone 986632 mRNA sequence
GRMZM2G018074	697.168	1410.99	-1.01713	6.50176e-06	down	Sorghum bicolor hypothetical protein
GRMZM2G018108	0	12.9904	#NAME?	0.000307614	down	Zea mays hypothetical protein (LOC100273835)
GRMZM2G018241	31.7726	103.311	-1.70113	0.0145103	down	Zea mays cellulose synthase-9 (CesA-9)
GRMZM2G018678	233.589	1036.06	-2.14906	1.39614e-21	down	Zea mays uncharacterized LOC100278566 (LOC100278566)
GRMZM2G018849	0.46791	15.3492	-5.03579	0.00024889	down	Sorghum bicolor hypothetical protein
GRMZM2G019006	0	13.2868	#NAME?	9.42637e-05	down	Zea mays clone 398997 mRNA sequence
GRMZM2G019090	157.223	319.755	-1.02415	8.06141e-05	down	Zea mays full-length cDNA clone ZM_BFb0189B16 mRNA
GRMZM2G019177	335.5	1114.38	-1.73186	0.000568	down	Zea mays LOC100286347 (cl19799_1)
GRMZM2G019266	26.4847	67.0091	-1.3392	0.00620357	down	Zea mays clone 385543 mRNA sequence
GRMZM2G019291	32.8955	131.58	-1.99998	1.941e-08	down	Zea mays hypothetical protein (LOC100192992)
GRMZM2G019446	23.6306	158.583	-2.74651	8.0933e-07	down	Zea mays clone 298319 mRNA sequence
GRMZM2G019553	14.9269	35.4035	-1.24597	0.040378	down	Zea mays full-length cDNA clone ZM_BFb0205B08 mRNA
GRMZM2G019721	17.8748	69.5499	-1.96012	1.10455e-05	down	Zea mays clone 619032 mRNA sequence
GRMZM2G019872	4.30496	19.9079	-2.20927	0.0161552	down	Zea mays full-length cDNA clone ZM_BFc0158F23 mRNA
GRMZM2G019986	32.9422	85.6689	-1.37884	0.00201078	down	Zea mays LOC100282551 (pco144375b)
GRMZM2G020104	81.6529	171.295	-1.0689	0.0159762	down	Sorghum bicolor hypothetical protein
GRMZM2G020140	37.0601	132.204	-1.83483	2.59549e-08	down	Zea mays uncharacterized LOC100194180 (LOC100194180)
GRMZM2G020146	39.54	83.394	-1.07663	0.0174972	down	Zea mays LOC100279929 (IDP781)
GRMZM2G020401	104.021	212.146	-1.02819	0.000222423	down	Zea mays full-length cDNA clone ZM_BFb0133D13 mRNA
GRMZM2G020594	24.8939	59.804	-1.26445	0.00528844	down	Zea mays uncharacterized LOC100381928 (LOC100381928)
GRMZM2G021339	22.414	539.259	-4.58851	1.4348e-17	down	Zea mays LOC100383369 (pco078109)
GRMZM2G021416	330.357	690.932	-1.06452	1.91004e-06	down	Zea mays clone 1581180 mRNA sequence
GRMZM2G021422	25.4085	62.8932	-1.30759	0.00490921	down	Sorghum bicolor hypothetical protein
GRMZM2G021598	223.107	630.521	-1.49881	5.07726e-11	down	Zea mays hypothetical protein (LOC100193463)
GRMZM2G021605	15.2544	45.5387	-1.57787	0.00577518	down	Zea mays LOC100191671 (AY109534)
GRMZM2G021610	36.9663	82.0046	-1.14949	0.00507158	down	Zea mays full-length cDNA clone ZM_BFb0231A21 mRNA
GRMZM2G021781	5.56827	40.905	-2.87698	5.74775e-06	down	Zea mays clone 335402 cytochrome b5 mRNA
GRMZM2G021973	4.02412	17.9651	-2.15845	0.0168494	down	Zea mays uncharacterized LOC100278242 (LOC100278242)
GRMZM2G022188	61.1581	162.545	-1.41022	3.34791e-05	down	Hordeum vulgare subsp. vulgare mRNA for predicted protein , clone: NIASHv2017B22
GRMZM2G022213	74.1197	262.974	-1.82699	4.35915e-12	down	Zea mays hypothetical protein (LOC100383144)
GRMZM2G022558	7.25284	59.3256	-3.03204	8.31389e-08	down	Zea mays fatty acid elongase1 (fae1)
GRMZM2G022642	19.6998	92.2951	-2.22807	1.55401e-08	down	Zea mays LOC100193963 (si486073c04)
GRMZM2G022686	4.49203	33.8144	-2.9122	0.00457871	down	Zea mays myb-related protein Myb4 (LOC100282078)
GRMZM2G022726	11.8386	42.2549	-1.83562	0.000863584	down	Sorghum bicolor hypothetical protein
GRMZM2G022730	0	7.68352	#NAME?	0.00551894	down	Zea mays clone 623145 mRNA sequence
GRMZM2G022763	0.46791	10.1798	-4.44333	0.00484315	down	Zea mays full-length cDNA clone ZM_BFc0072F14 mRNA
GRMZM2G022777	45.1083	263.107	-2.54419	1.70282e-19	down	Zea mays clone EL01N0530F04.d mRNA sequence
GRMZM2G022787	81.84	239.827	-1.55111	0.000637644	down	Sorghum bicolor hypothetical protein
GRMZM2G022836	0	39.1301	#NAME?	2.39168e-12	down	Sorghum bicolor hypothetical protein
GRMZM2G022984	2.01206	31.0394	-3.94736	7.30801e-07	down	Zea mays hypothetical protein (LOC100381761)
GRMZM2G023237	1.07624	9.12633	-3.08403	0.0335556	down	Zea mays Grx_I1 - glutaredoxin subgroup III (LOC100285691)
GRMZM2G023946	52.2207	123.201	-1.23832	0.00161622	down	Zea mays full-length cDNA clone ZM_BFb0282M05 mRNA
GRMZM2G023952	11.8853	64.2787	-2.43516	8.46286e-07	down	Setaria italica cytochrome P450 711A1-like (LOC101759352)
GRMZM2G024109	0	47.6368	#NAME?	1.2445e-14	down	Zea mays hypothetical protein (LOC100278525)
GRMZM2G024247	65.2289	148.855	-1.19032	0.000215169	down	Zea mays full-length cDNA clone ZM_BFb0034D24 mRNA
GRMZM2G024345	5.05371	36.3017	-2.84462	0.00394657	down	Zea mays uncharacterized LOC100278884 (LOC100278884)
GRMZM2G024482	69.3935	150.815	-1.11991	0.000530103	down	Zea mays LOC100273566 (si618073h11)
GRMZM2G024882	329.14	746.611	-1.18166	1.15609e-07	down	Sorghum bicolor hypothetical protein
GRMZM2G025014	97.4223	200.541	-1.04157	0.000363022	down	Zea mays splicing factor U2af 38 kDa subunit (LOC100284238)
GRMZM2G025832	66.3527	667.504	-3.33055	2.63706e-10	down	Zea mays clone 299101 mRNA sequence
GRMZM2G026131	0	13.6011	#NAME?	7.07584e-05	down	Zea mays uncharacterized LOC100383812 (LOC100383812)
GRMZM2G026309	137.805	331.497	-1.26636	2.38962e-07	down	Sorghum bicolor hypothetical protein
GRMZM2G026833	23.911	102.332	-2.09752	9.69945e-07	down	Zea mays G2-like1 (glk1)
GRMZM2G027183	21.0098	60.6093	-1.52848	0.013392	down	Zea mays hypothetical protein (LOC100192674)
GRMZM2G027351	0.935821	56.2364	-5.90913	0.00102925	down	Sorghum bicolor hypothetical protein
GRMZM2G027723	620.804	2076.28	-1.74179	0.000389996	down	Zea mays cellulose synthase2 (cesa2)
GRMZM2G027821	13.5699	99.3272	-2.87178	1.80659e-10	down	Zea mays cell number regulator 13 (CNR13)
GRMZM2G027875	799.221	1793.65	-1.16623	1.01392e-07	down	Zea mays PCO137047 mRNA sequence
GRMZM2G028353	275.329	722.445	-1.39173	7.28463e-09	down	Zea mays cellulose synthase7 (cesa7)
GRMZM2G028438	24.9406	59.8968	-1.26398	0.00721422	down	Zea mays chitin-inducible gibberellin-responsive protein 2 (GRAS76)
GRMZM2G028570	464.325	950.179	-1.03306	2.40234e-06	down	Zea mays clone 347110 solute carrier family 2, facilitated glucose transporter member 8 mRNA
GRMZM2G028736	10.622	62.1717	-2.54921	1.84088e-07	down	Zea mays hypothetical protein (LOC100191554)
GRMZM2G028796	80.2025	163.881	-1.03093	0.00123823	down	Sorghum bicolor hypothetical protein
GRMZM2G028910	0	7.896	#NAME?	0.00576376	down	Zea mays hypothetical protein (LOC100383153)
GRMZM2G028929	105.472	223.437	-1.08301	0.000657829	down	Zea mays full-length cDNA clone ZM_BFb0087P11 mRNA
GRMZM2G029101	9.12448	50.6509	-2.47277	0.000548089	down	Zea mays clone 285197 expp1 protein precursor
GRMZM2G029566	61.6722	320.773	-2.37886	7.7621e-06	down	Zea mays clone 325720 mRNA sequence
GRMZM2G029868	42.4408	289.199	-2.76854	1.61761e-13	down	Zea mays hypothetical protein (LOC100272757)
GRMZM2G030169	10.3411	57.9935	-2.48749	1.37688e-06	down	Zea mays actin-2 (LOC100280540)
GRMZM2G030252	38.4638	91.4846	-1.25003	0.00343401	down	Zea mays hypothetical protein (LOC100193350)
GRMZM2G030350	10.622	57.1703	-2.42821	1.68374e-06	down	Zea mays hypothetical protein (LOC100382025)
GRMZM2G030713	5.56827	21.9971	-1.98201	0.0167185	down	Sorghum bicolor hypothetical protein
GRMZM2G030873	124.469	256.224	-1.04162	0.000119903	down	Sorghum bicolor hypothetical protein
GRMZM2G030955	58.3973	140.879	-1.27048	0.000324785	down	Zea mays full-length cDNA clone ZM_BFb0166B09 mRNA
GRMZM2G031062	0	30.9198	#NAME?	5.95199e-10	down	Zea mays N-acetyltransferase (GNAT32)
GRMZM2G031239	57.2744	173.228	-1.59671	7.03863e-08	down	Zea mays protein AATF (LOC100283905)
GRMZM2G031311	43.5646	243.356	-2.48184	0.00492792	down	Zea mays LOC100191391 (pco142331)
GRMZM2G031364	3.0883	30.743	-3.31537	1.53259e-05	down	Sorghum bicolor hypothetical protein
GRMZM2G031504	8.75034	29.4503	-1.75087	0.0155734	down	Zea mays hypothetical protein (LOC100277742)
GRMZM2G031917	0	103.816	#NAME?	1.91231e-29	down	Zea mays clone 385627 hypothetical protein mRNA
GRMZM2G031983	63.0769	196.004	-1.6357	8.40949e-09	down	Sorghum bicolor hypothetical protein
GRMZM2G032042	0	7.0639	#NAME?	0.0081043	down	Zea mays full-length cDNA clone ZM_BFb0131K23 mRNA
GRMZM2G032154	0	9.74594	#NAME?	0.00238923	down	Zea mays clone EL01N0561B10.c mRNA sequence
GRMZM2G032214	3.55621	16.4956	-2.21367	0.0231993	down	Zea mays uncharacterized LOC100383245 (LOC100383245)
GRMZM2G032222	195.968	485.039	-1.30748	1.4264e-08	down	Zea mays full-length cDNA clone ZM_BFc0037H17 mRNA
GRMZM2G032276	1.54415	14.3047	-3.2116	0.00909119	down	Zea mays hypothetical protein (LOC100191608)
GRMZM2G032315	225.495	466.87	-1.04993	6.55956e-06	down	Zea mays clone 208444 60S acidic ribosomal protein P1 mRNA
GRMZM2G032910	62.7028	149.231	-1.25095	0.00448783	down	Zea mays hypothetical protein (LOC100192768)
GRMZM2G033267	254.367	532.347	-1.06546	7.7762e-05	down	Zea mays putative phototropic-resoponsive NPH3 family protein (Orphan23)
GRMZM2G033273	0	6.53716	#NAME?	0.0146057	down	Zea mays LOC100384635 (gpm827)
GRMZM2G033489	0	14.9421	#NAME?	3.20554e-05	down	Zea mays hypothetical protein (LOC100274049)
GRMZM2G033746	8.04824	50.558	-2.6512	0.00153266	down	Zea mays hypothetical protein (LOC100274204)
GRMZM2G033787	8.00159	36.4124	-2.18607	0.000445914	down	Zea mays full-length cDNA clone ZM_BFb0198D23 mRNA
GRMZM2G033805	76.6939	191.494	-1.32011	0.00186381	down	Sorghum bicolor hypothetical protein
GRMZM2G033867	42.0667	85.9526	-1.03086	0.0115297	down	Zea mays clone 1581824 MARD1 mRNA
GRMZM2G034069	82.0746	169.006	-1.04206	0.00135138	down	Zea mays hypothetical protein (LOC100192966)
GRMZM2G034197	1.07624	22.4131	-4.38027	9.25588e-06	down	Zea mays uncharacterized LOC100304295 (LOC100304295)
GRMZM2G034253	0	33.093	#NAME?	1.56958e-10	down	Sorghum bicolor hypothetical protein
GRMZM2G034622	137.523	279.169	-1.02147	0.0143848	down	Zea mays uncharacterized LOC100502346 (LOC100502346)
GRMZM2G034697	26.1572	74.7193	-1.51427	0.000342576	down	Zea mays clone 236963 mRNA sequence
GRMZM2G034833	0	26.3433	#NAME?	2.92483e-08	down	Zea mays clone 350504 mRNA sequence
GRMZM2G034877	0	8.72809	#NAME?	0.00383574	down	Sorghum bicolor hypothetical protein
GRMZM2G034958	0	8.09957	#NAME?	0.00396172	down	Zea mays uncharacterized LOC100384803 (LOC100384803)
GRMZM2G034985	29.9476	952.179	-4.99072	4.72333e-24	down	Zea mays hypothetical protein (LOC100279506)
GRMZM2G035008	0.935821	203.791	-7.76664	0.000502099	down	Zea mays hypothetical protein (LOC100383483)
GRMZM2G035023	0	6.13002	#NAME?	0.0193647	down	Zea mays hypothetical protein (LOC100191955)
GRMZM2G035092	2.15248	14.8492	-2.78631	0.00578251	down	Zea mays uncharacterized LOC100383076 (LOC100383076)
GRMZM2G035256	179.123	592.14	-1.72499	1.33714e-13	down	Sorghum bicolor hypothetical protein
GRMZM2G035278	1.07624	11.003	-3.35382	0.00933798	down	Zea mays hypothetical protein (LOC100273389)
GRMZM2G035503	22.4606	52.9704	-1.23779	0.0224396	down	Zea mays putative O-Glycosyl hydrolase superfamily protein (LOC100191418)
GRMZM2G035636	3.69663	22.6078	-2.61254	0.00255875	down	Zea mays full-length cDNA clone ZM_BFc0005F02 mRNA
GRMZM2G035726	0	55.3381	#NAME?	7.82649e-17	down	Zea mays cysteine protease 1 (LOC100282322)
GRMZM2G035741	606.061	1642.19	-1.43808	1.12716e-11	down	Zea mays full-length cDNA clone ZM_BFc0189G03 mRNA
GRMZM2G036217	13.0086	151.602	-3.54274	0.0128468	down	Zea mays male sterile protein homolog1 (msh1)
GRMZM2G036832	9.54574	167.861	-4.13626	1.82841e-25	down	Sorghum bicolor hypothetical protein
GRMZM2G037140	33.9718	69.6339	-1.03545	0.0178795	down	Zea mays hypothetical protein (LOC100192897)
GRMZM2G037831	0	5.81576	#NAME?	0.0215164	down	Zea mays clone 240146 mRNA sequence
GRMZM2G037926	57.0403	116.974	-1.03614	0.00402733	down	Zea mays hypothetical protein (LOC100382215)
GRMZM2G038153	99.2949	203.511	-1.03531	0.00490539	down	Zea mays LOC732834 (umc2217)
GRMZM2G038165	0	13.5922	#NAME?	8.65969e-05	down	Triticum aestivum cDNA, clone: WT007_D16, cultivar: Chinese Spring
GRMZM2G038243	3.69663	44.5781	-3.59205	2.52715e-07	down	Zea mays transferase family protein (LOC100284780)
GRMZM2G038388	0	487.708	#NAME?	2.24378e-96	down	Zea mays hypothetical protein (LOC100383222)
GRMZM2G038536	34.2055	142.548	-2.05915	2.54012e-10	down	Oryza sativa Japonica Group Os02g0530600 (Os02g0530600) mRNA
GRMZM2G038821	2.62039	19.1954	-2.87291	0.0016557	down	Zea mays full-length cDNA clone ZM_BFc0047F05 mRNA
GRMZM2G038973	88.7196	218.431	-1.29986	6.15485e-06	down	Sorghum bicolor hypothetical protein
GRMZM2G039365	816.394	4515.11	-2.46742	3.43536e-31	down	Zea mays full-length cDNA clone ZM_BFb0125C13 mRNA
GRMZM2G039454	290.116	634.771	-1.12961	6.071e-06	down	Zea mays cellulose synthase-3 (CesA-3) mRNA, partial cds
GRMZM2G039455	955.132	1923.7	-1.01012	4.01044e-05	down	Sorghum bicolor hypothetical protein
GRMZM2G039586	216.324	712.104	-1.71889	3.67e-09	down	Zea mays full-length cDNA clone ZM_BFc0188D02 mRNA
GRMZM2G039592	43.4704	97.0218	-1.15828	0.00307932	down	Zea mays LOC100276900 (TIDP3380)
GRMZM2G039982	48.0095	116.642	-1.2807	0.000212968	down	Zea mays lipoic acid synthetase (LOC100283909)
GRMZM2G039993	110.991	853.522	-2.94299	0.0197843	down	Zea mays hypothetical protein (LOC100501626)
GRMZM2G040030	112.257	290.985	-1.37414	0.0220364	down	Zea mays full-length cDNA clone ZM_BFb0105L06 mRNA
GRMZM2G040095	1084.99	2552.5	-1.23423	1.46381e-07	down	Zea mays full-length cDNA clone ZM_BFc0174P20 mRNA
GRMZM2G040230	9.73281	32.1591	-1.7243	0.0112371	down	Zea mays LOC100281655 (cl3469_11b)
GRMZM2G040452	0	816.494	#NAME?	3.68405e-121	down	Zea mays uncharacterized LOC100501571 (LOC100501571)
GRMZM2G040508	0	526.14	#NAME?	5.47305e-96	down	Sorghum bicolor hypothetical protein
GRMZM2G040600	0	7.36926	#NAME?	0.00750078	down	Zea mays clone 241747 mRNA sequence
GRMZM2G040634	47.6816	146.951	-1.62383	9.3003e-06	down	Zea mays full-length cDNA clone ZM_BFb0232L02 mRNA
GRMZM2G040689	8.75034	41.0157	-2.22876	7.81874e-05	down	Zea mays LOC100277605 (gpm644)
GRMZM2G040975	68.2701	164.832	-1.27167	0.0150208	down	Zea mays full-length cDNA clone ZM_BFb0215I17 mRNA
GRMZM2G041015	116.233	265.82	-1.19342	4.29074e-06	down	Zea mays full-length cDNA clone ZM_BFb0090N19 mRNA
GRMZM2G041068	17.0794	320.117	-4.22827	1.93834e-45	down	Zea mays LOC100275684 (TIDP2910)
GRMZM2G041899	0	24.2898	#NAME?	4.07565e-08	down	Zea mays hypothetical protein (LOC100501809)
GRMZM2G042712	25.1748	66.518	-1.40177	0.0212936	down	Zea mays LOC100284025 (TIDP2961)
GRMZM2G042756	14.7399	47.0922	-1.67577	0.00340275	down	Zea mays clone 1556129 dehydration-responsive element-binding protein 1D mRNA
GRMZM2G042806	48.337	101.736	-1.07363	0.00343401	down	Zea mays full-length cDNA clone ZM_BFb0108F11 mRNA
GRMZM2G042992	300.082	1014.83	-1.75781	2.0801e-16	down	Zea mays ramosa 1 enhancer locus 2 (rel2)
GRMZM2G043162	0.46791	1611.24	-11.7497	8.89158e-165	down	Zea mays clone 1469418 ferredoxin-1 mRNA
GRMZM2G043183	67.8964	179.376	-1.40158	1.38235e-06	down	Zea mays clone 457357 mRNA sequence
GRMZM2G043932	5.19413	296.094	-5.83303	1.80137e-08	down	Zea mays full-length cDNA clone ZM_BFc0084B12 mRNA
GRMZM2G043980	6.78493	44.6316	-2.71766	3.40277e-06	down	Zea mays full-length cDNA clone ZM_BFb0176L18 mRNA
GRMZM2G044070	1.21666	26.5647	-4.44851	0.0322922	down	Sorghum bicolor hypothetical protein
GRMZM2G044104	10.9495	95.0879	-3.1184	2.93283e-13	down	Zea mays 22-kDa alpha zein gene cluster, complete sequence
GRMZM2G044247	226.008	719.906	-1.67143	3.45776e-06	down	Zea mays LOC100284607 (IDP1447)
GRMZM2G044372	0.46791	13.4904	-4.84955	0.000607683	down	Zea mays PCO076889 mRNA sequence
GRMZM2G044469	19.8402	57.5113	-1.53542	0.0011382	down	Zea mays clone 1431203 mRNA sequence
GRMZM2G044581	101.026	275.544	-1.44756	2.01735e-07	down	Zea mays CBS domain containing protein (LOC100191828)
GRMZM2G045243	0	6.01042	#NAME?	0.0347477	down	Zea mays SAUR37-auxin-responsive SAUR family member (LOC100192664)
GRMZM2G045249	35.2351	76.8352	-1.12476	0.00649679	down	Sorghum bicolor hypothetical protein
GRMZM2G045675	9.2649	35.7839	-1.94946	0.00366749	down	Zea mays full-length cDNA clone ZM_BFc0069M11 mRNA
GRMZM2G045732	20.9165	68.9214	-1.72031	8.06141e-05	down	Zea mays hypothetical protein (LOC100273147)
GRMZM2G046163	223.622	905.836	-2.01819	1.5458e-11	down	Zea mays LOC100273163 (csu868(trp))
GRMZM2G046191	26.391	254.746	-3.27094	1.0027e-26	down	Zea mays clone 306149 indole-3-glycerol phosphate lyase mRNA
GRMZM2G046430	0	79.1279	#NAME?	2.1022e-22	down	Zea mays hypothetical protein (LOC100273943)
GRMZM2G046459	803.107	1991.56	-1.31023	7.70742e-10	down	Zea mays full-length cDNA clone ZM_BFb0029C17 mRNA
GRMZM2G046618	2.15248	19.3901	-3.17125	0.00140706	down	Sorghum bicolor hypothetical protein
GRMZM2G046743	1.54415	72.489	-5.55288	8.10362e-17	down	Zea mays hypothetical protein (LOC100273979)
GRMZM2G046861	24.0514	58.197	-1.27482	0.0137782	down	Zea mays full-length cDNA clone ZM_BFb0053H07 mRNA
GRMZM2G046894	0	14.951	#NAME?	2.64429e-05	down	Zea mays clone 311771 mRNA sequence
GRMZM2G046933	79.033	374.705	-2.24523	1.38504e-17	down	Zea mays uncharacterized LOC100277476 (LOC100277476)
GRMZM2G047298	47.4483	164.588	-1.79443	0.00419786	down	Zea mays LOC100276997 (umc1273)
GRMZM2G047299	57.8828	193.552	-1.74152	1.22986e-09	down	Zea mays brain protein 44-like protein (LOC100281867)
GRMZM2G047564	147.069	379.328	-1.36695	1.914e-08	down	Zea mays full-length cDNA clone ZM_BFb0184G13 mRNA
GRMZM2G047971	123.345	326.499	-1.40438	0.00492792	down	Zea mays clone 21482 mRNA sequence
GRMZM2G047995	113.753	272.357	-1.2596	0.00197965	down	Zea mays full-length cDNA clone ZM_BFb0182L20 mRNA
GRMZM2G048033	0	17.4384	#NAME?	4.83213e-06	down	Zea mays uncharacterized LOC100383485 (LOC100383485)
GRMZM2G048172	0	25.197	#NAME?	1.22908e-07	down	Zea mays uncharacterized LOC100273923 (LOC100273923)
GRMZM2G048243	590.477	1357.28	-1.20077	4.40754e-08	down	Sorghum bicolor hypothetical protein
GRMZM2G048297	0	6.23181	#NAME?	0.0155138	down	Zea mays full-length cDNA clone ZM_BFb0031E09 mRNA
GRMZM2G048475	1.07624	21.0632	-4.29065	2.17729e-05	down	Zea mays clone 384834 mRNA sequence
GRMZM2G048582	150.251	328.913	-1.13033	1.44008e-05	down	Zea mays NIN-like protein 1 (LOC100285205)
GRMZM2G048635	0	28.977	#NAME?	3.08247e-09	down	Zea mays putative protein kinase superfamily protein (LOC100193232)
GRMZM2G048775	1.07624	13.185	-3.61483	0.00238535	down	Zea mays hypothetical protein (LOC100216644)
GRMZM2G048910	0	5.19614	#NAME?	0.0436516	down	Zea mays clone 1061835 odorant 1 protein mRNA
GRMZM2G049057	0	21.0721	#NAME?	3.69864e-07	down	Zea mays full-length cDNA clone ZM_BFc0147C09 mRNA
GRMZM2G049378	1.07624	100.46	-6.54447	1.04345e-22	down	Zea mays SANT/MYB protein (MYBR115)
GRMZM2G049538	14.7865	1170.38	-6.30656	6.00946e-118	down	Zea mays terpene synthase1 (tps1)
GRMZM2G050216	4.30496	20.6293	-2.26063	0.0140579	down	Zea mays zinc finger, C3HC4 type family protein (LOC100284649)
GRMZM2G050583	60.4565	208.693	-1.78741	4.36927e-09	down	Zea mays clone 285842 mRNA sequence
GRMZM2G050596	97.0953	213.894	-1.13942	3.68073e-05	down	Zea mays clone 1682533 peptidyl-tRNA hydrolase mRNA
GRMZM2G050693	42.1604	384.051	-3.18734	1.43628e-35	down	Zea mays clone 241544 mRNA sequence
GRMZM2G050997	11.8853	47.7119	-2.00517	0.000650533	down	Zea mays cytokinin oxidase 2 (cko2)
GRMZM2G051079	0	7.05499	#NAME?	0.0102534	down	Zea mays uncharacterized LOC100274255 (LOC100274255)
GRMZM2G051787	29.1989	60.7111	-1.05605	0.0229364	down	Zea mays hypothetical protein (LOC100304397)
GRMZM2G051866	0.935821	44.512	-5.57182	0.00279851	down	Zea mays clone 488426 mRNA sequence
GRMZM2G052034	30.5555	119.745	-1.97047	3.0698e-07	down	Zea mays putative RING zinc finger domain superfamily protein (LOC100272854)
GRMZM2G052036	331.433	685.181	-1.04777	5.18521e-06	down	Zea mays clone 294992 hypothetical protein mRNA
GRMZM2G052233	3.22872	26.5558	-3.03999	9.41645e-05	down	Zea mays hypothetical protein (LOC100216583)
GRMZM2G052507	4.49203	25.7415	-2.51866	0.0147781	down	Zea mays full-length cDNA clone ZM_BFb0303N16 mRNA
GRMZM2G052562	12.7278	144.127	-3.50128	1.45403e-05	down	Zea mays nodulation homolog1 (znod1)
GRMZM2G052667	66.9606	148.231	-1.14647	0.0013723	down	Zea mays clone 265278 mRNA sequence
GRMZM2G052812	159.844	532.933	-1.73729	7.65852e-15	down	Zea mays LOC100282958 (TIDP3456)
GRMZM2G052844	26.6252	76.4586	-1.52189	0.000427808	down	Zea mays LOC100273574 (pco131841)
GRMZM2G052869	106.548	785.167	-2.88149	1.6649e-07	down	Zea mays full-length cDNA clone ZM_BFb0327O15 mRNA
GRMZM2G052893	507.376	1125.46	-1.14939	2.0009e-07	down	Zea mays uncharacterized LOC100278168 (LOC100278168)
GRMZM2G053206	27.5143	148.372	-2.43097	2.49008e-13	down	Zea mays uncharacterized LOC100272880 (LOC100272880)
GRMZM2G053764	213.747	507.35	-1.24708	0.016806	down	Zea mays full-length cDNA clone ZM_BFb0242M03 mRNA
GRMZM2G053927	143.139	318.007	-1.15164	0.000225593	down	Zea mays clone 1541098 Na+/H+ antiporter, probable CP0838 mRNA
GRMZM2G053999	180.48	370.959	-1.03942	2.23783e-05	down	Zea mays clone EL01N0413D07.c mRNA sequence
GRMZM2G054013	18.9044	191.037	-3.33706	1.56663e-21	down	Sorghum bicolor hypothetical protein
GRMZM2G054152	11.5111	50.6064	-2.13629	0.000618751	down	Sorghum bicolor hypothetical protein
GRMZM2G054341	0	10.9012	#NAME?	0.000520781	down	Sorghum bicolor hypothetical protein
GRMZM2G054378	108.699	245.062	-1.17281	1.71087e-05	down	Zea mays clone 1661456 mRNA sequence
GRMZM2G054418	178.047	498.453	-1.4852	2.06463e-10	down	Zea mays full-length cDNA clone ZM_BFc0139L04 mRNA
GRMZM2G054938	0	10.8923	#NAME?	0.000646518	down	Zea mays clone 371316 hypothetical protein mRNA
GRMZM2G055052	0.46791	9.85664	-4.39679	0.00684216	down	Zea mays immediate-early fungal elicitor protein CMPG1 (LOC100286029)
GRMZM2G055135	81.8409	273.983	-1.74319	1.2047e-09	down	Zea mays LOC100285579 (TIDP2780)
GRMZM2G055273	11.464	111.946	-3.28762	0.000226595	down	Zea mays clone 1671417 membrane protein mRNA
GRMZM2G055437	4.63245	78.9638	-4.09134	5.05342e-15	down	Sorghum bicolor hypothetical protein
GRMZM2G055704	1.54415	31.668	-4.35814	1.19426e-07	down	Zea mays full-length cDNA clone ZM_BFc0027A24 mRNA
GRMZM2G055880	41.9729	115.947	-1.46594	0.00011215	down	Zea mays clone 424653 mRNA sequence
GRMZM2G056116	22.6477	58.6042	-1.37164	0.009763	down	Zea mays clone 1599727 mRNA sequence
GRMZM2G056400	32.7551	76.2906	-1.21979	0.00312592	down	Zea mays cultivar B73 kanadi1 (kan1) mRNA
GRMZM2G056629	1.07624	19.6115	-4.18763	5.25622e-05	down	Zea mays clone 333787 mRNA sequence
GRMZM2G056961	100.231	206.516	-1.04293	0.00251539	down	Zea mays isolate 478 clone 1 GRMZM2G056961-like gene, partial sequence
GRMZM2G057140	1.54415	36.3374	-4.55657	7.87847e-09	down	Sorghum bicolor hypothetical protein
GRMZM2G057158	154.136	360.651	-1.2264	4.53382e-07	down	Zea mays uncharacterized LOC100383383 (LOC100383383)
GRMZM2G057159	124.562	1461.83	-3.55284	3.99626e-61	down	Zea mays full-length cDNA clone ZM_BFc0029P23 mRNA
GRMZM2G057186	1261.86	2734.79	-1.11588	1.08517e-06	down	Zea mays VTC2 (LOC100283852)
GRMZM2G057262	20.5423	300.188	-3.86919	1.66922e-09	down	Zea mays S-ribonuclease binding protein SBP1 (LOC100281816)
GRMZM2G057907	72.5289	160.538	-1.14629	0.00119466	down	Zea mays uncharacterized LOC100273914 (LOC100273914)
GRMZM2G058081	56.5257	123.338	-1.12564	0.00318651	down	Zea mays retrotransposon protein SINE subclass (LOC100283216)
GRMZM2G058089	8.75034	27.1843	-1.63536	0.0174435	down	Sorghum bicolor hypothetical protein
GRMZM2G058394	2.47997	31.3092	-3.65819	0.000142883	down	Zea mays clone 290461 mRNA sequence
GRMZM2G058568	36.6388	76.1621	-1.0557	0.0149043	down	Zea mays uncharacterized LOC100273171 (LOC100273171)
GRMZM2G058584	327.922	748.756	-1.19114	0.00144167	down	Zea mays histidinol dehydrogenase (LOC100304209)
GRMZM2G058595	512.802	1175.01	-1.19619	2.41699e-08	down	Zea mays LOC100281201 (AW330564)
GRMZM2G058612	95.3174	217.019	-1.18701	0.00023557	down	Sorghum bicolor hypothetical protein
GRMZM2G058872	118.48	243.353	-1.03841	0.000109856	down	Zea mays PCO113424 mRNA sequence
GRMZM2G059013	23.3964	67.1198	-1.52045	0.00103684	down	Zea mays clone 1224747 mRNA sequence
GRMZM2G059502	757.381	1887.58	-1.31744	0.00868591	down	Zea mays full-length cDNA clone ZM_BFb0277L13 mRNA
GRMZM2G059669	40.5225	91.7595	-1.17913	0.00257524	down	Zea mays LOC100280378 (pco067532)
GRMZM2G059671	16.7053	78.1495	-2.22593	0.00366102	down	Zea mays full-length cDNA clone ZM_BFc0165P10 mRNA
GRMZM2G060106	1313.76	6260.53	-2.25258	3.42052e-16	down	Zea mays clone 348358 hypothetical protein mRNA
GRMZM2G060161	12.7745	73.5463	-2.52539	9.74378e-08	down	Zea mays clone 1432232 mRNA sequence
GRMZM2G060167	42.535	132.983	-1.64451	0.00610695	down	Zea mays LOC100383365 (IDP359)
GRMZM2G060522	60.4094	186.219	-1.62415	2.40392e-08	down	Zea mays clone 388655 mRNA sequence
GRMZM2G060554	2.62039	17.5223	-2.74134	0.00797152	down	Zea mays uncharacterized LOC100280272 (LOC100280272)
GRMZM2G060732	0.60833	55.7809	-6.51877	1.5846e-06	down	Zea mays esterase PIR7A (LOC100285728)
GRMZM2G060742	145.339	343.777	-1.24206	7.69372e-06	down	Zea mays clone 1576951 citrate transporter family protein mRNA
GRMZM2G060760	7.25284	134.17	-4.20937	2.61092e-22	down	Zea mays esterase PIR7B (LOC100285038)
GRMZM2G060999	3.36914	18.142	-2.42888	0.0161552	down	Zea mays full-length cDNA clone ZM_BFb0181M20 mRNA
GRMZM2G061016	0.46791	7.15678	-3.93501	0.0409074	down	Sorghum bicolor hypothetical protein
GRMZM2G061234	61.0177	125.215	-1.03711	0.00622829	down	Zea mays clone 483599 adenylyl-sulfate kinase mRNA
GRMZM2G061439	58.8167	853.471	-3.85904	4.85996e-07	down	.
GRMZM2G061783	11.7449	138.396	-3.5587	1.18172e-12	down	Zea mays full-length cDNA clone ZM_BFb0101H02 mRNA
GRMZM2G061791	12.8211	46.0082	-1.84337	0.00167073	down	Zea mays clone 1571947 mRNA sequence
GRMZM2G061830	152.263	326.597	-1.10094	1.61091e-05	down	Zea mays PCO064487 mRNA sequence
GRMZM2G061833	0	27.6004	#NAME?	5.20515e-09	down	Zea mays hypothetical protein (LOC100382271)
GRMZM2G061990	234.058	513.219	-1.13271	5.35864e-07	down	Sorghum bicolor hypothetical protein
GRMZM2G062044	2.15248	12.428	-2.52952	0.0461067	down	Zea mays subsp. mays cultivar B73 chloroplast, complete genome
GRMZM2G062142	18.4831	66.5269	-1.84773	4.69506e-05	down	Zea mays full-length cDNA clone ZM_BFb0051I16 mRNA
GRMZM2G062197	0	7.15678	#NAME?	0.0100305	down	Zea mays full-length cDNA clone ZM_BFb0218J09 mRNA
GRMZM2G062260	4.95994	37.882	-2.93312	0.00750705	down	Zea mays hypothetical protein (LOC100275112)
GRMZM2G062396	14.459	41.6086	-1.52491	0.00703214	down	Zea mays full-length cDNA clone ZM_BFc0121F17 mRNA
GRMZM2G062738	1323.77	3032.46	-1.19584	9.36079e-08	down	Setaria italica protein CHUP1, chloroplastic (LOC101774829)
GRMZM2G062761	16.939	42.1531	-1.31529	0.0183824	down	Zea mays clone 984165 mRNA sequence
GRMZM2G062911	0	30.3091	#NAME?	7.26749e-10	down	Sorghum bicolor hypothetical protein
GRMZM2G063220	58.8652	137.436	-1.22327	0.000185702	down	Zea mays caleosin related protein (LOC100856953)
GRMZM2G063566	82.0284	428.855	-2.38629	4.03108e-09	down	Zea mays hypothetical protein (LOC100217032)
GRMZM2G064005	163.073	335.759	-1.04191	3.16417e-05	down	Zea mays uncharacterized LOC100384147 (LOC100384147)
GRMZM2G064096	7689.85	24162.8	-1.65176	3.53055e-08	down	Zea mays germin-like protein (LOC100272933)
GRMZM2G064159	325.163	958.152	-1.55909	2.87088e-13	down	Zea mays agmatine deiminase (LOC100280344)
GRMZM2G064268	37.1534	83.6421	-1.17074	0.0050981	down	Zea mays LOC100282110 (cl14140_1)
GRMZM2G064590	1.68457	27.4808	-4.02797	6.24197e-06	down	Zea mays uncharacterized LOC100272827 (LOC100272827)
GRMZM2G064708	0	31.6412	#NAME?	3.98537e-10	down	Sorghum bicolor hypothetical protein
GRMZM2G065012	26.7189	95.1451	-1.83227	0.000287661	down	Zea mays LOC100381653 (si707052h10)
GRMZM2G065073	113.706	323.432	-1.50815	3.80456e-08	down	Zea mays clone 1548170 gamma-glutamyltranspeptidase 1 precursor
GRMZM2G065225	323.149	1530.64	-2.24386	1.64656e-08	down	Sorghum bicolor hypothetical protein
GRMZM2G065237	0	6.44429	#NAME?	0.021296	down	Zea mays clone 425794 mRNA sequence
GRMZM2G065494	137.946	623.623	-2.17657	4.97768e-17	down	Sorghum bicolor hypothetical protein
GRMZM2G065641	15.3948	41.0996	-1.41668	0.013053	down	Zea mays full-length cDNA clone ZM_BFb0108K04 mRNA
GRMZM2G065829	18.249	56.0328	-1.61846	0.0497638	down	Zea mays full-length cDNA clone ZM_BFb0162M11 mRNA
GRMZM2G066067	5.98953	19.5275	-1.70499	0.0422712	down	Zea mays LOC100272814 (gpm263)
GRMZM2G066107	29.0114	59.2594	-1.03043	0.0453458	down	Zea mays CAAX amino terminal protease family protein (LOC100285976)
GRMZM2G066191	22.2269	89.2454	-2.00547	0.00622829	down	Zea mays uncharacterized LOC100381283 (LOC100381283)
GRMZM2G066291	20.3081	67.7483	-1.73813	0.000105964	down	Zea mays hypothetical protein (LOC100273850)
GRMZM2G066341	26.2039	56.0685	-1.09741	0.0274736	down	Zea mays hypothetical protein (LOC100304333)
GRMZM2G066343	0.935821	27.9057	-4.89818	0.0161552	down	Zea mays hypothetical protein (LOC100194292)
GRMZM2G066449	6.12995	50.2349	-3.03474	5.40653e-05	down	Sorghum bicolor hypothetical protein
GRMZM2G066851	4.91329	25.8522	-2.39553	0.000908982	down	.
GRMZM2G066867	274.158	937.599	-1.77396	4.10666e-14	down	Zea mays full-length cDNA clone ZM_BFb0125K01 mRNA
GRMZM2G066870	110.384	306.416	-1.47296	5.74028e-08	down	Zea mays hydrophobic protein LTI6B (LOC100285273)
GRMZM2G066876	326.756	821.502	-1.33005	1.99211e-06	down	Sorghum bicolor hypothetical protein
GRMZM2G066885	0	5.29793	#NAME?	0.0308597	down	Zea mays Ascorbate-specific transmembrane electron transporter 2 (LOC100384594)
GRMZM2G067162	0.46791	11.1048	-4.5688	0.00283195	down	Zea mays hypothetical protein (LOC100384266)
GRMZM2G067350	43.8916	114.58	-1.38433	7.71295e-05	down	Zea mays clone 244191 4/1 protein mRNA
GRMZM2G068294	73.6051	166.213	-1.17515	0.000166039	down	Zea mays uncharacterized LOC100276883 (LOC100276883)
GRMZM2G068322	0	11.2905	#NAME?	0.00135893	down	Zea mays harpin-induced protein (LOC100286305)
GRMZM2G068330	7.53368	22.3203	-1.56693	0.0391871	down	Zea mays clone 297761 mRNA sequence
GRMZM2G068510	0.46791	9.65307	-4.36668	0.00716439	down	Sorghum bicolor hypothetical protein
GRMZM2G068639	6.45744	56.8827	-3.13896	5.01883e-09	down	Zea mays FAD binding domain containing protein (LOC100286152)
GRMZM2G068959	29.0114	58.7416	-1.01776	0.049583	down	Zea mays hypothetical protein (LOC100194056)
GRMZM2G069047	0	19.8329	#NAME?	7.66016e-07	down	Zea mays secondary wall NAC transcription factor 2 (NAC115)
GRMZM2G069102	24.1452	78.3531	-1.69825	3.81531e-05	down	Zea mays hypothetical protein (LOC100501201)
GRMZM2G069298	0	15.8581	#NAME?	6.48276e-05	down	Zea mays hypothetical protein (LOC100272992)
GRMZM2G069594	97.3295	724.979	-2.89699	3.21899e-28	down	Zea mays full-length cDNA clone ZM_BFb0307N18 mRNA
GRMZM2G069596	50.6766	152.572	-1.5901	3.46014e-07	down	Sorghum bicolor hypothetical protein
GRMZM2G069713	115.203	235.024	-1.02862	0.000598381	down	Zea mays putative protein phosphatase 2C family protein (PP2C19)
GRMZM2G070034	29.2922	64.495	-1.13867	0.0404229	down	Zea mays LOC100382583 (si486022a09)
GRMZM2G070109	8.60992	47.5974	-2.46681	5.0876e-05	down	Zea mays full-length cDNA clone ZM_BFc0007I19 mRNA
GRMZM2G070252	87.7366	236.543	-1.43085	5.45322e-07	down	Zea mays uncharacterized LOC100383120 (LOC100383120)
GRMZM2G070375	7.58033	31.4377	-2.05216	0.0175105	down	Zea mays FIP1 (LOC100284924)
GRMZM2G070448	0	61.6056	#NAME?	8.62375e-17	down	Zea mays uncharacterized LOC100278839 (LOC100278839)
GRMZM2G070454	0	72.8211	#NAME?	1.4713e-19	down	Sorghum bicolor hypothetical protein
GRMZM2G071119	112.818	277.301	-1.29746	0.000158954	down	Zea mays chloride channel G (LOC100191503)
GRMZM2G071374	2.76081	20.156	-2.86805	0.00192792	down	Zea mays hypothetical protein (LOC100381690)
GRMZM2G071675	35.9367	86.8687	-1.27338	0.0018101	down	Zea mays CL4836_1 mRNA sequence
GRMZM2G071790	44.1729	134.82	-1.6098	0.00875597	down	Zea mays clone 221580 tubulin beta-4 chain mRNA
GRMZM2G072526	10.7624	35.5892	-1.72544	0.00467961	down	Zea mays glucan endo-1,3-beta-glucosidase 4 (LOC100282931)
GRMZM2G072671	4.63245	33.2036	-2.84149	3.93929e-05	down	Zea mays RNA-binding protein 8A (LOC100283893)
GRMZM2G072916	0	6.02824	#NAME?	0.027309	down	Zea mays full-length cDNA clone ZM_BFc0013F09 mRNA
GRMZM2G073044	23.4431	69.5855	-1.56962	0.00127362	down	Zea mays clone 258271 seed specific protein Bn15D17A mRNA
GRMZM2G073571	231.765	530.669	-1.19515	1.24677e-06	down	Sorghum bicolor hypothetical protein
GRMZM2G073805	6.78493	21.7935	-1.68349	0.0368924	down	Zea mays hypothetical protein (LOC100383117)
GRMZM2G073942	163.775	401.299	-1.29297	7.24624e-08	down	Zea mays clone EL01N0434H04.c mRNA sequence
GRMZM2G074267	33.2697	115.501	-1.79562	3.58339e-06	down	Zea mays BAC clone CH201-52A17 from chromosome 5, complete sequence
GRMZM2G074423	2.01206	16.8188	-3.06333	0.00217298	down	Zea mays plant-specific domain TIGR01589 family protein (LOC100282328)
GRMZM2G074496	2.15248	365.897	-7.40929	4.65219e-71	down	Zea mays CL34788_1 mRNA sequence
GRMZM2G074604	261.667	738.608	-1.49708	6.66231e-05	down	Zea mays PCO142084 mRNA sequence
GRMZM2G075056	0	16.9116	#NAME?	8.24564e-06	down	Zea mays hypothetical protein (LOC100383107)
GRMZM2G075148	17.1261	98.8056	-2.5284	2.63706e-10	down	Zea mays clone 1385676 hydrophobic protein LTI6A mRNA
GRMZM2G075348	59.8006	146.305	-1.29075	0.0331081	down	Zea mays clone 402808 mRNA sequence
GRMZM2G075502	385.855	1022.82	-1.40642	7.14268e-08	down	Zea mays clone 322105 mRNA sequence
GRMZM2G075775	16.6115	58.8917	-1.82588	0.000667971	down	Zea mays LOC100276332 (cl51673_1)
GRMZM2G076348	6.31702	26.6754	-2.07819	0.00379113	down	Zea mays PCO136367 mRNA sequence
GRMZM2G076634	58.7719	121.144	-1.04352	0.00200945	down	Sorghum bicolor hypothetical protein
GRMZM2G076946	7.11242	140.838	-4.30755	3.22767e-14	down	Zea mays clone 1213531 non-cyanogenic beta-glucosidase precursor
GRMZM2G076985	12.7745	51.651	-2.01553	0.00030458	down	Zea mays LOC100281206 (gpm52)
GRMZM2G077015	12.0257	152.443	-3.66407	5.98637e-20	down	Zea mays clone 1213531 non-cyanogenic beta-glucosidase precursor
GRMZM2G077131	55.6365	130.465	-1.22955	0.000261702	down	Zea mays LOC100276246 (pco101498)
GRMZM2G077256	27.9827	197.611	-2.82006	0.000276323	down	Zea mays full-length cDNA clone ZM_BFb0204H03 mRNA
GRMZM2G077293	46.7458	97.7432	-1.06416	0.00817644	down	Zea mays LOC100193900 (AY105849)
GRMZM2G077375	0	110.88	#NAME?	3.09332e-31	down	Zea mays clone 318418 mRNA sequence
GRMZM2G077389	0	15.6724	#NAME?	1.75833e-05	down	Zea mays glycosyltransferase 5 (LOC100285084)
GRMZM2G077836	0	5.81576	#NAME?	0.0215164	down	Zea mays clone 397614 mRNA sequence
GRMZM2G078566	4.16454	379.85	-6.51113	8.50912e-70	down	Zea mays full-length cDNA clone ZM_BFb0104O03 mRNA
GRMZM2G078595	0	5.49259	#NAME?	0.0478809	down	Zea mays uncharacterized LOC100384374 (LOC100384374)
GRMZM2G078641	2267.3	5021.36	-1.1471	8.21187e-07	down	Zea mays clone Contig330 mRNA sequence
GRMZM2G078725	60.3632	240.689	-1.99543	2.67516e-06	down	Zea mays microtubule-associated protein TORTIFOLIA1 (LOC100281101)
GRMZM2G078839	27.4672	133.598	-2.28212	3.20502e-11	down	Zea mays LOC100192065 (pco133385b)
GRMZM2G078926	8.28243	46.3798	-2.48537	0.000146475	down	Zea mays putative leucine-rich repeat transmembrane protein kinase family protein (LOC100191464)
GRMZM2G079256	36.685	143.278	-1.96556	0.00420631	down	Zea mays clone 338740 enoyl-[acyl-carrier-protein] reductase [NADH] mRNA
GRMZM2G079263	4.77287	35.616	-2.8996	8.7791e-06	down	Zea mays hypothetical protein (LOC100382455)
GRMZM2G079290	1.68457	15.7831	-3.22793	0.00139517	down	Zea mays uncharacterized LOC100382840 (LOC100382840)
GRMZM2G079321	0.60833	12.8708	-4.4031	0.0055976	down	Zea mays clone 244745 mRNA sequence
GRMZM2G079436	336.209	1001.34	-1.5745	1.71315e-05	down	Zea mays uncharacterized LOC100383195 (LOC100383195)
GRMZM2G079452	500.54	1027.24	-1.03722	0.00597108	down	Zea mays full-length cDNA clone ZM_BFc0166D05 mRNA
GRMZM2G079727	0	8.30314	#NAME?	0.00377583	down	Zea mays MADS transcription factor (MADS36)
GRMZM2G079754	1.68457	31.0573	-4.20448	5.37776e-07	down	Zea mays full-length cDNA clone ZM_BFc0016I08 mRNA
GRMZM2G080462	13.289	58.2505	-2.13203	0.000245455	down	Zea mays full-length cDNA clone ZM_BFb0014F03 mRNA
GRMZM2G080567	25.6427	135.7	-2.4038	1.73412e-06	down	Zea mays LOC100276535 (umc1295a)
GRMZM2G081090	12.634	46.9154	-1.89275	0.00044718	down	Zea mays clone 365745 hypothetical protein mRNA
GRMZM2G081160	5.66204	95.0968	-4.07	8.07895e-06	down	Zea mays clone 226733 mRNA sequence
GRMZM2G081172	27.7481	93.8219	-1.75754	6.20165e-06	down	Zea mays uncharacterized LOC100275642 (LOC100275642)
GRMZM2G081173	3.69663	57.8917	-3.96907	2.26925e-11	down	Sorghum bicolor hypothetical protein
GRMZM2G081192	8.4695	82.5708	-3.28528	1.06209e-11	down	Zea mays full-length cDNA clone ZM_BFb0323K08 mRNA
GRMZM2G081322	19.5594	43.7995	-1.16305	0.0396106	down	Sorghum bicolor hypothetical protein
GRMZM2G081380	106.874	281.298	-1.39618	1.80317e-07	down	Zea mays clone 374777 mRNA sequence
GRMZM2G081816	2.47997	20.5454	-3.05042	0.00174545	down	Zea mays putative HLH DNA-binding domain superfamily protein (bHLH25)
GRMZM2G081915	86.0045	181.151	-1.07471	0.0273077	down	Zea mays putative snRK/SAPK family protein kinase (LOC100191280)
GRMZM2G081919	118.339	256.769	-1.11755	3.17142e-05	down	Zea mays LOC100285081 (pco131231)
GRMZM2G081943	63.9661	205.489	-1.68368	1.20559e-09	down	Zea mays full-length cDNA clone ZM_BFb0063D05 mRNA
GRMZM2G082484	143.794	330.323	-1.19987	1.8617e-05	down	Zea mays putative actin family protein (LOC100381643)
GRMZM2G082502	198.307	423.106	-1.09329	0.00437534	down	Zea mays uncharacterized LOC100279875 (LOC100279875)
GRMZM2G082520	30.0414	105.785	-1.81612	0.00852998	down	Zea mays beta-expansin 1a (LOC100282311)
GRMZM2G082522	32.3805	87.4972	-1.43411	0.000353145	down	Sorghum bicolor hypothetical protein
GRMZM2G082809	21.8523	146.407	-2.74413	9.58408e-16	down	Zea mays full-length cDNA clone ZM_BFc0164E09 mRNA
GRMZM2G083130	134.155	407.935	-1.60443	6.9373e-10	down	Zea mays cytokinin-O-glucosyltransferase 2 (LOC100284975)
GRMZM2G083156	0	8.71919	#NAME?	0.00271345	down	Sorghum bicolor hypothetical protein
GRMZM2G083246	30.1347	66.3144	-1.1379	0.0107514	down	Zea mays BAC clone Z418K17, complete sequence
GRMZM2G083285	0	86.9705	#NAME?	4.93916e-25	down	Sorghum bicolor hypothetical protein
GRMZM2G083382	10.4349	38.6962	-1.89078	0.00272775	down	Zea mays ring finger protein (LOC100285838)
GRMZM2G083410	72.6688	149.939	-1.04496	0.00786319	down	Zea mays uncharacterized LOC100277804 (LOC100277804)
GRMZM2G083526	34.533	87.2758	-1.33761	0.000950181	down	Zea mays hypothetical protein (LOC100280351)
GRMZM2G083749	97.6565	259.547	-1.41021	9.41421e-07	down	Zea mays full-length cDNA clone ZM_BFc0027C15 mRNA
GRMZM2G083759	31.1643	111.185	-1.835	0.000423499	down	Zea mays clone 1581425 signal transducer mRNA
GRMZM2G084086	0	7.69243	#NAME?	0.0103166	down	Zea mays tyrosine specific protein phosphatase family protein (LOC100283963)
GRMZM2G084116	18.5298	170.661	-3.20321	6.54315e-15	down	Zea mays clone 1445941 mRNA sequence
GRMZM2G084491	56.5723	126.295	-1.15863	0.000822861	down	Oryza brachyantha niemann-Pick C1 protein-like (LOC102723045)
GRMZM2G084806	30.5555	639.466	-4.38736	9.53997e-53	down	Zea mays clone 1533595 mRNA sequence
GRMZM2G084984	60.8302	167.563	-1.46184	0.00224021	down	Zea mays catalytic/ hydrolase/ phosphoglycolate phosphatase (LOC100273744)
GRMZM2G085038	0	152.201	#NAME?	3.62393e-41	down	Zea mays putative protein kinase superfamily protein (LOC100273920)
GRMZM2G085474	34.4863	93.5344	-1.43947	0.000143604	down	Zea mays PCO140839 mRNA sequence
GRMZM2G085711	0	10.8834	#NAME?	0.00146268	down	Zea mays putative apyrase family protein (LOC100381419)
GRMZM2G085924	290.681	1499.84	-2.3673	0.00753966	down	Zea mays PCO073521 mRNA sequence
GRMZM2G085970	29.573	130.668	-2.14355	3.18361e-10	down	Zea mays gamma-tubulin (TUBG2)
GRMZM2G086117	0	36.6338	#NAME?	1.29881e-11	down	Zea mays PCO082815 mRNA sequence
GRMZM2G086237	44.3129	112.353	-1.34224	0.000293776	down	Sorghum bicolor hypothetical protein
GRMZM2G086269	142.858	315.825	-1.14454	7.23645e-06	down	Zea mays uncharacterized LOC100501456 (LOC100501456)
GRMZM2G086450	0	11.9369	#NAME?	0.000259727	down	Zea mays uncharacterized LOC100382531 (LOC100382531)
GRMZM2G086707	0	10.2727	#NAME?	0.000946919	down	Zea mays full-length cDNA clone ZM_BFc0061J14 mRNA
GRMZM2G086779	44.7342	111.039	-1.31162	0.000161447	down	Zea mays thioredoxin-like protein 4B (LOC100280892)
GRMZM2G086805	83.6192	224.295	-1.42349	2.45949e-05	down	Zea mays transcription elongation factor SPT4 (LOC100284208)
GRMZM2G086934	0.60833	96.4556	-7.30887	2.17278e-10	down	Zea mays Replication protein A DNA-binding subunit (LOC100273584)
GRMZM2G086935	0.46791	18.4829	-5.30382	1.79475e-05	down	Zea mays full-length cDNA clone ZM_BFa0098A07 mRNA
GRMZM2G086949	3.22872	13.8975	-2.10579	0.0456942	down	Sorghum bicolor hypothetical protein
GRMZM2G087117	36.1242	72.2498	-1.00003	0.0181587	down	Zea mays LOC100273124 (cl2967_1)
GRMZM2G087146	13.2424	36.3106	-1.45523	0.0189004	down	Zea mays full-length cDNA clone ZM_BFc0043N12 mRNA
GRMZM2G087150	6.972	60.1488	-3.10889	0.0133041	down	Zea mays LOC100282715 (TIDP2878)
GRMZM2G087207	8.18866	105.777	-3.69125	2.51277e-17	down	Zea mays putative hydroxymethylglutaryl-CoA synthase family protein (LOC100384769)
GRMZM2G087575	0.46791	13.9064	-4.89338	0.000453329	down	Zea mays hypothetical protein (LOC100274070)
GRMZM2G087804	220.955	543.962	-1.29975	9.34384e-09	down	Zea mays full-length cDNA clone ZM_BFb0374G22 mRNA
GRMZM2G087870	25.3147	83.8546	-1.72791	3.30529e-05	down	Sorghum bicolor hypothetical protein
GRMZM2G087901	4.49203	46.0299	-3.35713	0.00228449	down	Zea mays PCO103031 mRNA sequence
GRMZM2G088014	28.1693	62.8003	-1.15665	0.0122946	down	Oryza sativa Japonica Group Os09g0101800 (Os09g0101800) mRNA
GRMZM2G088320	226.476	481.207	-1.0873	0.0152624	down	Zea mays clone 1531817 mRNA sequence
GRMZM2G088356	33.9247	120.644	-1.83035	1.24662e-07	down	Zea mays LOC100279792 (gpm851)
GRMZM2G089056	7.72075	32.6769	-2.08146	0.00194861	down	Sorghum bicolor hypothetical protein
GRMZM2G089193	51.0978	126.822	-1.31147	8.33753e-05	down	Zea mays clone 332906 mRNA sequence
GRMZM2G089288	0	7.05499	#NAME?	0.0102534	down	Zea mays full-length cDNA clone ZM_BFb0301M22 mRNA
GRMZM2G089565	0	26.1486	#NAME?	1.36408e-08	down	Zea mays hypothetical protein (LOC100502365)
GRMZM2G089721	25.4085	62.1539	-1.29053	0.00629854	down	Zea mays hypothetical protein (LOC100382916)
GRMZM2G089860	0.46791	38.298	-6.35489	6.5217e-11	down	Zea mays LOC100194359 (pco078090)
GRMZM2G089948	44.6871	244.832	-2.45386	9.62047e-19	down	Zea mays protease 2 (LOC100285233)
GRMZM2G090124	3.83705	19.5008	-2.34546	0.00617614	down	Zea mays uncharacterized LOC100191173 (LOC100191173)
GRMZM2G090411	0.46791	19.9257	-5.41226	8.34752e-06	down	Zea mays cultivar BSSS53 putative cytidine deaminase (CDA1-En) mRNA
GRMZM2G090500	42.4879	90.7721	-1.0952	0.00943252	down	Sorghum bicolor hypothetical protein
GRMZM2G090576	160.827	374.557	-1.21968	5.23366e-07	down	Sorghum bicolor hypothetical protein
GRMZM2G090689	0.60833	10.1798	-4.06471	0.0157784	down	Zea mays hypothetical protein (LOC100273764)
GRMZM2G090733	2.76081	20.6293	-2.90153	0.00217908	down	Sorghum bicolor hypothetical protein
GRMZM2G090872	2.2929	113.385	-5.62791	4.32245e-09	down	Zea mays full-length cDNA clone ZM_BFb0059A17 mRNA
GRMZM2G091006	13.6165	76.1889	-2.48422	0.00138659	down	Zea mays full-length cDNA clone ZM_BFb0175I05 mRNA
GRMZM2G091168	10.9495	29.0788	-1.40911	0.0449118	down	Zea mays hypothetical protein (LOC100193871)
GRMZM2G091331	114.736	232.289	-1.0176	0.000495025	down	Zea mays putative WRKY DNA-binding domain superfamily protein (LOC100501518)
GRMZM2G091743	21.6181	55.0684	-1.34899	0.0377105	down	Zea mays clone 490352 hypothetical protein mRNA
GRMZM2G091839	0.60833	8.81206	-3.85655	0.0498828	down	Zea mays hypothetical protein (LOC100193887)
GRMZM2G092223	2.47997	14.6278	-2.56032	0.0215767	down	Sorghum bicolor hypothetical protein
GRMZM2G092232	0	7.25856	#NAME?	0.0103498	down	Sorghum bicolor hypothetical protein
GRMZM2G092475	49.5061	147.164	-1.57174	0.0195894	down	Sorghum bicolor hypothetical protein
GRMZM2G092568	56.4786	143.335	-1.34362	0.000588681	down	Zea mays clone 1284440 mRNA sequence
GRMZM2G092780	321.561	707.828	-1.13831	5.6561e-07	down	Zea mays hypothetical protein (LOC100382112)
GRMZM2G092804	103.599	346.143	-1.74035	6.85665e-13	down	Zea mays full-length cDNA clone ZM_BFc0047E08 mRNA
GRMZM2G092877	51.4253	643.548	-3.6455	1.14873e-49	down	Zea mays hypothetical protein (LOC100279484)
GRMZM2G093104	86.6133	335.047	-1.9517	3.63816e-15	down	Zea mays clone 304743 mRNA sequence
GRMZM2G093139	64.4806	155.337	-1.26846	0.000362061	down	Zea mays hypothetical protein (LOC100502510)
GRMZM2G093272	94.522	308.186	-1.70508	5.39626e-07	down	Zea mays clone Contig55 mRNA sequence
GRMZM2G093286	2.2929	161.449	-6.13776	1.3196e-07	down	Zea mays clone 1593072 cytochrome P450 CYP78A55 mRNA
GRMZM2G093391	12.1661	69.4659	-2.51344	5.6193e-08	down	Sorghum bicolor hypothetical protein
GRMZM2G093708	17.0794	82.9118	-2.27932	5.35422e-08	down	Zea mays hypothetical protein (LOC100273850)
GRMZM2G093828	26.2039	64.252	-1.29396	0.00528479	down	Zea mays erg28 like protein (LOC100285810)
GRMZM2G093855	149.877	306.707	-1.03308	5.84356e-05	down	Zea mays full-length cDNA clone ZM_BFb0038I22 mRNA
GRMZM2G094353	41.6454	92.047	-1.14421	0.00470201	down	Zea mays full-length cDNA clone ZM_BFb0011O22 mRNA
GRMZM2G094666	20.4952	53.9882	-1.39736	0.00490416	down	Zea mays full-length cDNA clone ZM_BFb0018E01 mRNA
GRMZM2G094884	96.6741	209.61	-1.11651	5.2696e-05	down	Sorghum bicolor hypothetical protein
GRMZM2G094990	320.532	716.068	-1.15963	0.00594014	down	Zea mays beta-expansin 1a (LOC100284795)
GRMZM2G095164	0	5.69616	#NAME?	0.0442042	down	Zea mays rapid alkalinization factor 1 (LOC100284473)
GRMZM2G095206	52.2674	353.462	-2.75757	7.54858e-25	down	Zea mays clone 229596 mRNA sequence
GRMZM2G095333	482.107	1384.54	-1.52198	1.31595e-12	down	Zea mays clone 1674751 FKBP-type peptidyl-prolyl cis-trans isomerase 4 mRNA
GRMZM2G095389	0	7.90491	#NAME?	0.0107854	down	Genomic sequence for Sorghum bicolor BAC clone SB_IBa82G24, complete sequence
GRMZM2G095510	34.5796	235.679	-2.76883	1.00145e-12	down	Sorghum bicolor hypothetical protein
GRMZM2G095576	0.60833	61.6005	-6.66194	1.15081e-06	down	Zea mays cultivar BSSS53 putative cytidine deaminase (CDA1-En) mRNA
GRMZM2G095611	44.3596	133.638	-1.59101	1.64994e-06	down	Zea mays hypothetical protein (LOC100279219)
GRMZM2G095631	40.71	214.2	-2.3955	2.04328e-09	down	Zea mays clone 331372 HEAT repeat family protein mRNA
GRMZM2G095724	35.1413	71.9444	-1.03371	0.020065	down	Zea mays uncharacterized LOC100501884 (LOC100501884)
GRMZM2G095851	1.54415	112.814	-6.19099	1.368e-27	down	Zea mays LOC100285098 (cl2727_2b)
GRMZM2G096090	0	67.359	#NAME?	6.15648e-20	down	Zea mays clone 229522 mRNA sequence
GRMZM2G096153	0	508.429	#NAME?	3.56038e-98	down	Zea mays full-length cDNA clone ZM_BFb0043C12 mRNA
GRMZM2G096171	78.3313	206.709	-1.39994	9.49848e-06	down	Zea mays response regulator 7 (RR7)
GRMZM2G096367	9.40532	75.2728	-3.00058	1.41097e-10	down	Zea mays putative XH domain family protein (LOC100382110)
GRMZM2G096470	14.2248	188.069	-3.72478	5.77819e-10	down	Sorghum bicolor hypothetical protein
GRMZM2G096602	33.3634	69.7713	-1.06437	0.0124845	down	Sorghum bicolor hypothetical protein
GRMZM2G096759	2.47997	47.8315	-4.26956	8.3122e-08	down	Zea mays putative homeodomain-like transcription factor superfamily protein (LOC100502236)
GRMZM2G096946	75.9918	166.058	-1.12777	0.000841992	down	Zea mays clone 322206 mRNA sequence
GRMZM2G097050	0	7.98888	#NAME?	0.00514139	down	Zea mays clone 388231 mRNA sequence
GRMZM2G097395	152.826	422.41	-1.46676	3.49827e-10	down	Zea mays LOC100279749 (pco135901b)
GRMZM2G097662	128.867	312.846	-1.27957	4.29849e-07	down	Zea mays LOC100280214 (cl36905_1b)
GRMZM2G097804	0	36.0142	#NAME?	1.85333e-11	down	Zea mays hypothetical protein (LOC100280146)
GRMZM2G097987	35.6559	82.651	-1.21289	0.010983	down	Zea mays full-length cDNA clone ZM_BFc0046A08 mRNA
GRMZM2G098301	1.40373	127.136	-6.50096	6.3523e-05	down	Setaria italica glutamate receptor 3.1 (LOC101761128), transcript variant X1
GRMZM2G098583	42.7683	144.823	-1.75967	9.33743e-05	down	Zea mays LOC100273634 (pco103562)
GRMZM2G099002	101.961	276.837	-1.44102	2.48005e-05	down	Zea mays full-length cDNA clone ZM_BFb0345O14 mRNA
GRMZM2G099036	215.06	474.44	-1.14149	2.02817e-05	down	Zea mays uncharacterized LOC100191628 (LOC100191628)
GRMZM2G099049	494.698	2016.4	-2.02716	0.000789493	down	Zea mays uncharacterized LOC100383843 (LOC100383843)
GRMZM2G099166	0	5.18723	#NAME?	0.0407869	down	Zea mays uncharacterized LOC100274019 (LOC100274019)
GRMZM2G099297	0	5.08545	#NAME?	0.04156	down	Zea mays hypothetical protein (LOC100191720)
GRMZM2G099305	292.597	789.686	-1.43236	0.000279629	down	Zea mays GNAT transcription factor (GNAT15)
GRMZM2G099452	31.1172	69.3642	-1.15648	0.0116036	down	Sorghum bicolor hypothetical protein
GRMZM2G099454	2.76081	61.8664	-4.48599	1.0999e-13	down	Zea mays full-length cDNA clone ZM_BFb0040O21 mRNA
GRMZM2G099583	9.21825	41.405	-2.16724	0.000151974	down	Zea mays full-length cDNA clone ZM_BFb0056P20 mRNA
GRMZM2G099960	117.778	319.737	-1.44082	6.05287e-09	down	Zea mays clone 240875 hypothetical protein mRNA
GRMZM2G099989	103.083	946.833	-3.1993	3.51042e-10	down	Zea mays full-length cDNA clone ZM_BFb0004N11 mRNA
GRMZM2G100060	54.8411	253.431	-2.20827	3.06921e-16	down	Sorghum bicolor hypothetical protein
GRMZM2G100229	97.3295	198.434	-1.02771	0.000907134	down	Zea mays full-length cDNA clone ZM_BFc0003A15 mRNA
GRMZM2G100372	0.46791	18.9079	-5.33661	3.75362e-05	down	Zea mays hypothetical protein (LOC100191911)
GRMZM2G100484	34.5796	120.683	-1.80323	3.35288e-05	down	Zea mays full-length cDNA clone ZM_BFb0040E16 mRNA
GRMZM2G100524	10.9495	42.2943	-1.9496	0.00292097	down	Zea mays full-length cDNA clone ZM_BFc0099I23 mRNA
GRMZM2G100809	11.277	35.0892	-1.63765	0.00970847	down	Zea mays LOC100284626 (pco138756)
GRMZM2G100988	55.1224	119.315	-1.11407	0.046971	down	Zea mays hypothetical protein (LOC100275646)
GRMZM2G101024	0.46791	8.51562	-4.18581	0.0136933	down	Zea mays clone 1513548 hypothetical protein mRNA
GRMZM2G101142	87.0346	285.719	-1.71494	2.12145e-11	down	Zea mays Strictosidine synthase 1 (LOC100274166)
GRMZM2G101179	29.2922	62.7825	-1.09984	0.0236264	down	Zea mays hypothetical protein (LOC100382218)
GRMZM2G101393	14.459	47.96	-1.72986	0.000871315	down	Zea mays uncharacterized LOC100278380 (LOC100278380)
GRMZM2G101662	0	6.85143	#NAME?	0.0106915	down	Zea mays clone 1392208 hypothetical protein mRNA
GRMZM2G101874	24.8002	77.5566	-1.6449	7.34482e-05	down	Zea mays full-length cDNA clone ZM_BFc0033L07 mRNA
GRMZM2G101875	199.946	1319.87	-2.72271	4.35715e-39	down	Zea mays LOC100279270 (TIDP2980)
GRMZM2G102167	237.24	559.805	-1.23858	2.91445e-07	down	Zea mays hypothetical protein (LOC100193714)
GRMZM2G102347	3.22872	15.1457	-2.22987	0.0239978	down	Zea mays LOC100282291 (pco125364)
GRMZM2G102483	78.1438	185.949	-1.2507	2.57293e-05	down	Zea mays clone EL01N0555F07.c mRNA sequence
GRMZM2G102795	2.62039	29.1539	-3.47583	8.58331e-06	down	Zea mays PCO125418 mRNA sequence
GRMZM2G102903	45.7638	102.032	-1.15675	0.0266379	down	Sorghum bicolor hypothetical protein
GRMZM2G103182	16.7515	514.136	-4.93979	5.64999e-09	down	Zea mays clone 1559229 hypothetical protein mRNA
GRMZM2G103773	24.3323	71.6429	-1.55795	0.0017628	down	Zea mays clone 460186 cytochrome P450 CYP85A1 mRNA
GRMZM2G104081	289.647	630.247	-1.12162	7.91344e-07	down	Zea mays LOC100192075 (si946063f09)
GRMZM2G104179	93.9132	211.491	-1.17119	2.89955e-05	down	Zea mays Tetratricopeptide repeat protein 1 (LOC100217063)
GRMZM2G104231	15.7223	61.6628	-1.97158	3.09542e-05	down	Zea mays full-length cDNA clone ZM_BFc0147C17 mRNA
GRMZM2G104511	11.9791	38.2802	-1.67608	0.00415524	down	Zea mays hypothetical protein (LOC100304383)
GRMZM2G104783	200.18	494.399	-1.30438	8.83318e-09	down	Zea mays putative cytochrome P450 superfamily protein (LOC100274430)
GRMZM2G104843	48.8987	135.018	-1.46529	5.19249e-05	down	Zea mays tassel seed1 (ts1)
GRMZM2G105250	6.31702	21.8113	-1.78776	0.0273661	down	Sorghum bicolor hypothetical protein
GRMZM2G105307	88.9057	200.258	-1.17151	0.00836483	down	Zea mays hypothetical protein (LOC100500952)
GRMZM2G105518	0	9.02454	#NAME?	0.00252198	down	Zea mays clone 233696 mRNA sequence
GRMZM2G106213	9.87323	29.4948	-1.57887	0.0240886	down	Zea mays PCO131593 mRNA sequence
GRMZM2G106250	75.5239	259.004	-1.77797	5.68916e-12	down	Zea mays 3-hydroxybutyryl-CoA dehydrogenase (LOC100191282)
GRMZM2G106408	26.2977	201.182	-2.9355	1.15275e-21	down	Zea mays clone 1548098 cytochrome P450 CYP714B3 mRNA
GRMZM2G106413	45.8099	178.771	-1.96438	4.07559e-09	down	Zea mays LOC100282066 (umc2403)
GRMZM2G106493	0	191.774	#NAME?	1.61921e-48	down	Zea mays clone 237313 mRNA sequence
GRMZM2G106795	18.4831	66.7572	-1.85271	3.62542e-05	down	Zea mays clone 306269 ADP-ribosylation factor mRNA
GRMZM2G106928	905.113	2114.55	-1.22418	3.61903e-07	down	Zea mays clone 214961 superoxide dismutase mRNA
GRMZM2G107136	75.6176	160.876	-1.08915	0.00426467	down	Zea mays uncharacterized LOC100279310 (LOC100279310)
GRMZM2G107532	27.7952	105.209	-1.92035	0.00134453	down	Zea mays full-length cDNA clone ZM_BFc0165K22 mRNA
GRMZM2G107839	147.679	382.768	-1.37401	5.19928e-09	down	Zea mays LOC100274469 (umc1594)
GRMZM2G108008	0	85.9526	#NAME?	7.15347e-25	down	Zea mays clone 277911 30S ribosomal protein S17 mRNA
GRMZM2G108076	141.501	285.697	-1.01368	0.000117043	down	Zea mays LOC100274311 (pco061337)
GRMZM2G108147	31.5384	126.76	-2.00691	3.87518e-08	down	Zea mays putative protein phosphatase 2C family protein (DBP1)
GRMZM2G108480	791.174	1657.36	-1.06682	1.26523e-06	down	Zea mays uncharacterized LOC100273474 (LOC100273474)
GRMZM2G108487	13.2424	44.8441	-1.75976	0.00121732	down	Zea mays uncharacterized LOC100278456 (LOC100278456)
GRMZM2G108570	4.91329	58.0952	-3.56366	2.1325e-10	down	Zea mays PCO100324 mRNA sequence
GRMZM2G108609	7.53368	204.896	-4.7654	5.21073e-38	down	Zea mays hypothetical protein (LOC100501694)
GRMZM2G108694	10.5753	40.6747	-1.94343	0.0249097	down	Zea mays full-length cDNA clone ZM_BFb0209E17 mRNA
GRMZM2G108912	63.0751	252.521	-2.00126	0.046754	down	Sorghum bicolor hypothetical protein
GRMZM2G109271	1.68457	40.3871	-4.58344	7.07676e-10	down	Zea mays clone 354307 succinate dehydrogenase flavoprotein subunit,mitochondrial precursor
GRMZM2G109326	5.3812	27.7772	-2.3679	0.00300037	down	Zea mays brittle stalk2 (bk2)
GRMZM2G109405	165.227	832.534	-2.33306	0.00137074	down	Zea mays LOC100284811 (pco091663a)
GRMZM2G109448	103.739	575.113	-2.47088	8.41406e-28	down	Zea mays full-length cDNA clone ZM_BFc0020G11 mRNA
GRMZM2G109566	12.4936	97.6681	-2.9667	1.16837e-12	down	Zea mays clone 389243 mRNA sequence
GRMZM2G109627	14.5994	52.7935	-1.85445	0.000958441	down	Zea mays clone 1531701 mRNA sequence
GRMZM2G109720	44.4062	124.104	-1.48272	1.80304e-05	down	Zea mays LOC100193128 (csu471)
GRMZM2G109787	35.9838	82.385	-1.19503	0.00317117	down	Zea mays BAC clone CH201-142M10 from chromosome 5, complete sequence
GRMZM2G109830	0.46791	76.512	-7.35331	5.16774e-21	down	Oryza sativa Japonica Group Os02g0615800 (Os02g0615800) mRNA
GRMZM2G109879	32.8484	82.2833	-1.32478	0.00164586	down	Zea mays clone 1616277 mRNA sequence
GRMZM2G109959	0	8.83879	#NAME?	0.00569375	down	Zea mays LOC100280774 (umc2303)
GRMZM2G110406	41.8796	95.7431	-1.19292	0.00321029	down	Oryza brachyantha dedicator of cytokinesis protein 7-like (LOC102716663)
GRMZM2G110511	2.94788	52.2757	-4.14839	0.00347857	down	Zea mays cis-zeatin O-glucosyltransferase 2 (ciszog2) gene
GRMZM2G110553	4.91329	25.4272	-2.37161	0.00124784	down	Zea mays clone 490352 hypothetical protein mRNA
GRMZM2G110567	5.3812	106.507	-4.30688	9.82573e-21	down	Zea mays LOC100284967 (pco091486(738))
GRMZM2G110735	572.514	1288.51	-1.17032	0.0270667	down	Zea mays full-length cDNA clone ZM_BFc0115N20 mRNA
GRMZM2G110894	1.68457	28.3396	-4.07237	8.79307e-07	down	Zea mays clone 342831 mRNA sequence
GRMZM2G110976	5.3812	43.928	-3.02914	6.35244e-07	down	Zea mays cultivar W22 clone ZmXI-6 myosin mRNA
GRMZM2G111189	0	4.98366	#NAME?	0.0422252	down	Zea mays uncharacterized LOC100383286 (LOC100383286)
GRMZM2G111216	351.833	908	-1.3678	0.000133833	down	Zea mays uncharacterized LOC100501568 (LOC100501568)
GRMZM2G111225	53.2499	331.085	-2.63635	5.86827e-12	down	Zea mays nitrilase 2 (NIT2) mRNA
GRMZM2G111300	203.596	418.18	-1.03841	1.1476e-05	down	Zea mays clone 281254 mRNA sequence
GRMZM2G111903	84.6008	579.006	-2.77484	5.60274e-12	down	Zea mays LOC100274005 (pco078370)
GRMZM2G112074	0	5.29793	#NAME?	0.0308597	down	Zea mays full-length cDNA clone ZM_BFc0172L19 mRNA
GRMZM2G112309	20.9165	52.0937	-1.31647	0.00897279	down	Zea mays uncharacterized LOC100501502 (LOC100501502)
GRMZM2G112336	425.349	1112.61	-1.38722	0.00416606	down	Zea mays cellulose synthase-1 (CesA-1)
GRMZM2G112957	0	11.5297	#NAME?	0.000320859	down	Zea mays full-length cDNA clone ZM_BFb0319A04 mRNA
GRMZM2G113002	54.0457	206.648	-1.93493	1.68801e-10	down	Zea mays uncharacterized LOC100381457 (LOC100381457)
GRMZM2G113064	0.46791	37.8641	-6.33846	1.14381e-10	down	Zea mays uncharacterized LOC100382616 (LOC100382616)
GRMZM2G113167	30.8364	73.8961	-1.26087	0.00403092	down	Zea mays clone 381218 mRNA sequence
GRMZM2G113203	208.509	432.926	-1.05401	5.67217e-05	down	Zea mays multidrug resistance protein associated1 (mrpa1)
GRMZM2G113241	2.43332	38.9265	-3.99976	0.0349019	down	Zea mays full-length cDNA clone ZM_BFb0339K12 mRNA
GRMZM2G113252	0.60833	16.9867	-4.80341	0.00509737	down	Zea mays hypothetical protein (LOC100193686)
GRMZM2G113276	59.5207	146.155	-1.29603	2.76203e-05	down	Sorghum bicolor hypothetical protein
GRMZM2G113355	16.8452	52.4347	-1.63818	0.0143458	down	Zea mays cupin, RmlC-type (LOC100191278)
GRMZM2G113506	56.3386	118.687	-1.07496	0.00323705	down	Zea mays LOC100384251 (IDP2142)
GRMZM2G113726	24.5193	59.7416	-1.28482	0.0187561	down	Zea mays LOC100384791 (IDP1951)
GRMZM2G113761	1.68457	25.4934	-3.91967	3.54447e-05	down	Zea mays xyloglucan endotransglucosylase/hydrolase protein 32 (LOC100282047)
GRMZM2G113775	54.654	137.936	-1.3356	3.45263e-05	down	Zea mays full-length cDNA clone ZM_BFb0224N21 mRNA
GRMZM2G113840	5.70869	27.1665	-2.2506	0.00522242	down	Zea mays uncharacterized LOC100279739 (LOC100279739)
GRMZM2G114255	0	46.61	#NAME?	2.03059e-14	down	Zea mays hypothetical protein (LOC100502474)
GRMZM2G114325	51.7999	116.771	-1.17266	0.00127362	down	Zea mays full-length cDNA clone ZM_BFb0181G07 mRNA
GRMZM2G114380	0	28.9592	#NAME?	1.82932e-09	down	Zea mays clone 986191 hypothetical protein mRNA
GRMZM2G114650	3.69663	19.0008	-2.36178	0.00611137	down	Zea mays full-length cDNA clone ZM_BFb0086N23 mRNA
GRMZM2G114688	41.0837	152.237	-1.88968	0.00131662	down	Zea mays clone 329865 mRNA sequence
GRMZM2G114789	24.6131	70.041	-1.50877	0.000554751	down	Zea mays LOC100274464 (TIDP3163)
GRMZM2G114893	8.4695	43.2728	-2.35311	4.38041e-05	down	Zea mays clone 1558199 mRNA sequence
GRMZM2G115047	47.2137	112.503	-1.25269	0.00486318	down	Zea mays ankyrin-3 (LOC100272874)
GRMZM2G115105	48.1966	121.396	-1.33271	0.000112222	down	Zea mays uncharacterized LOC100272941 (LOC100272941)
GRMZM2G115182	61.8602	140.875	-1.18733	0.000169445	down	Zea mays LOC100194334 (pco086222)
GRMZM2G115190	0.46791	24.4183	-5.70559	2.08653e-06	down	Sorghum bicolor hypothetical protein
GRMZM2G115260	0	7.88709	#NAME?	0.00526371	down	Zea mays hypothetical protein (LOC100193272)
GRMZM2G115646	240.608	508.541	-1.07968	4.25101e-06	down	Sorghum bicolor hypothetical protein
GRMZM2G115766	72.5751	152.072	-1.06721	0.0378466	down	Zea mays LOC100382416 (gpm163)
GRMZM2G115948	1.07624	54.2668	-5.656	4.9971e-14	down	Zea mays proteasome subunit alpha type (LOC100193683)
GRMZM2G116185	16.8923	168.177	-3.31554	2.91664e-13	down	Zea mays uncharacterized LOC100384705 (LOC100384705)
GRMZM2G116243	119.368	260.629	-1.12658	8.42287e-05	down	Zea mays LOC100191712 (TIDP3349)
GRMZM2G116514	91.855	225.853	-1.29795	0.0140919	down	Zea mays membrane protein (LOC100274505)
GRMZM2G116803	0	114.217	#NAME?	2.07742e-31	down	Zea mays chromosome 8 BAC clone ZMMBBb0483G05, complete sequence
GRMZM2G116823	0	5.3908	#NAME?	0.0447787	down	Sorghum bicolor hypothetical protein
GRMZM2G116876	71.5926	207.411	-1.53461	9.92794e-06	down	Zea mays uncharacterized LOC100384160 (LOC100384160)
GRMZM2G116966	1192.47	4299.88	-1.85035	5.20476e-16	down	Zea mays benzoate carboxyl methyltransferase (LOC100281293)
GRMZM2G117226	8.14201	45.9815	-2.4976	6.69904e-06	down	Zea mays hypothetical protein (LOC100216837)
GRMZM2G117329	4.16454	19.6204	-2.23612	0.0087291	down	Zea mays discolored1 (dsc1) mRNA
GRMZM2G117544	102.148	228.124	-1.15915	0.00239925	down	Zea mays uncharacterized LOC100272320 (LOC100272320)
GRMZM2G117608	1.54415	18.1598	-3.55586	0.000439232	down	Zea mays clone 1675616 mRNA sequence
GRMZM2G117779	3.69663	24.6969	-2.74005	0.000489061	down	Zea mays OB-fold nucleic acid binding domain containing protein (LOC100285101)
GRMZM2G117865	0	26.7861	#NAME?	6.84981e-09	down	Zea mays putative S-locus receptor-like protein kinase family protein (LOC100273967)
GRMZM2G118345	26.7189	122.139	-2.19258	0.000157453	down	Zea mays phenylalanine ammonia-lyase (LOC100281042)
GRMZM2G118441	27.6076	66.2788	-1.26348	0.0149301	down	Zea mays nodulin-like protein (LOC100280904)
GRMZM2G118610	9.63951	44.3262	-2.20113	0.0357774	down	Zea mays clone 15310 mRNA sequence
GRMZM2G118693	77.5821	286.914	-1.88682	3.34672e-12	down	Zea mays LOC100274468 (TIDP2971)
GRMZM2G118979	10.4816	32.584	-1.63631	0.012124	down	Zea mays hypothetical protein (LOC100274584)
GRMZM2G119186	20.776	303.538	-3.86888	6.90226e-40	down	Zea mays full-length cDNA clone ZM_BFc0188H24 mRNA
GRMZM2G119623	246.598	776.721	-1.65523	9.99214e-14	down	Zea mays clone EL01N0446D12 mRNA sequence
GRMZM2G119740	36.1709	133.997	-1.88929	1.00208e-08	down	Zea mays full-length cDNA clone ZM_BFb0103O07 mRNA
GRMZM2G119755	236.914	501.902	-1.08304	0.00496591	down	Zea mays LOC100284351 (umc2542)
GRMZM2G119783	25.8298	121.315	-2.23166	8.55767e-09	down	Zea mays xyloglucan endotransglycosylase/hydrolase protein 8 precursor (LOC101027164)
GRMZM2G119850	0	4.98366	#NAME?	0.0422252	down	Sorghum bicolor hypothetical protein
GRMZM2G120085	29.6663	151.678	-2.35411	6.93111e-05	down	Zea mays LOC100279250 (pco128743)
GRMZM2G120408	68.8789	238.556	-1.79219	4.38761e-11	down	Zea mays full-length cDNA clone ZM_BFc0169D08 mRNA
GRMZM2G120657	7.06577	39.5016	-2.48299	0.000173794	down	Zea mays full-length cDNA clone ZM_BFc0016F03 mRNA
GRMZM2G120833	6.45744	20.4525	-1.66324	0.0364514	down	Zea mays LOC100272752 (cl891_1a)
GRMZM2G120922	31.3043	156.878	-2.32521	8.08957e-11	down	Zea mays full-length cDNA clone ZM_BFc0149E05 mRNA
GRMZM2G121166	156.522	398.488	-1.34817	1.15052e-08	down	Zea mays full-length cDNA clone ZM_BFb0045H10 mRNA
GRMZM2G121525	30.1814	144.982	-2.26414	6.34755e-12	down	Zea mays hypothetical protein (LOC100192623)
GRMZM2G121573	3.55621	16.8366	-2.24319	0.0346696	down	Sorghum bicolor hypothetical protein
GRMZM2G121649	149.036	404.312	-1.43981	0.00528844	down	Zea mays full-length cDNA clone ZM_BFb0124N14 mRNA
GRMZM2G121753	5.19413	149.459	-4.84672	0.00807268	down	Zea mays SANT/MYB protein (MYBR115)
GRMZM2G121826	4.49203	22.6167	-2.33195	0.0350832	down	Zea mays putative protein kinase superfamily protein (LOC100192584)
GRMZM2G122076	534.329	1614.46	-1.59525	1.64827e-11	down	Zea mays homeodomain leucine zipper protein CPHB-5 (LOC100282136)
GRMZM2G122185	0	45.1494	#NAME?	5.52211e-14	down	Sorghum bicolor hypothetical protein
GRMZM2G122198	18.9511	71.0105	-1.90575	1.39247e-05	down	Zea mays N-(5'-phosphoribosyl)anthranilate isomerase (LOC100274239)
GRMZM2G122214	0	14.0171	#NAME?	5.14607e-05	down	Zea mays clone 1486706 hypothetical protein mRNA
GRMZM2G122569	39.3996	101.08	-1.35925	0.000228392	down	Zea mays hypothetical protein (LOC100382071)
GRMZM2G122712	0	7.68352	#NAME?	0.00551894	down	Sorghum bicolor hypothetical protein
GRMZM2G122853	0.46791	27.4719	-5.87558	4.83675e-07	down	Zea mays putative class III secretory plant peroxidase family protein (LOC100276245)
GRMZM2G122954	30.9297	115.735	-1.90376	0.00430638	down	Zea mays full-length cDNA clone ZM_BFb0099O04 mRNA
GRMZM2G123371	8.75034	54.1918	-2.63066	3.34207e-07	down	Zea mays LOC100193340 (pco110217)
GRMZM2G123407	14.1315	64.0968	-2.18133	1.28861e-05	down	Zea mays clone 303641 mRNA sequence
GRMZM2G123410	41.6454	285.05	-2.77498	1.46389e-21	down	Zea mays phloem-specific lectin (LOC100285707)
GRMZM2G123450	41.1775	86.3598	-1.0685	0.00999624	down	Zea mays clone 1677337 leucine-rich repeat receptor protein kinase EXS precursor
GRMZM2G123482	20.6356	50.899	-1.3025	0.0229364	down	Zea mays full-length cDNA clone ZM_BFb0125C05 mRNA
GRMZM2G123887	49.507	110.946	-1.16415	0.000824961	down	Zea mays DNA binding protein (LOC100191677)
GRMZM2G124553	30.743	62.1361	-1.01517	0.0424775	down	Zea mays clone 1586630 mRNA sequence
GRMZM2G124883	0.60833	9.64416	-3.98673	0.0276145	down	Zea mays full-length cDNA clone ZM_BFb0132F15 mRNA
GRMZM2G124963	39.353	200.203	-2.34692	2.52378e-13	down	Sorghum bicolor hypothetical protein
GRMZM2G125268	24.8002	87.5328	-1.81947	6.99197e-06	down	Zea mays aldehyde dehydrogenase2 (aldh2)
GRMZM2G125424	0	5.28902	#NAME?	0.0401318	down	Zea mays hypothetical protein (LOC100383541)
GRMZM2G125432	0	151.537	#NAME?	7.25237e-41	down	Zea mays SET domain protein SDG117 (LOC542103)
GRMZM2G125482	39.1192	358.42	-3.1957	5.17282e-09	down	Zea mays flavonoid 3-monooxygenase (LOC100281181)
GRMZM2G125504	0	7.15678	#NAME?	0.0100305	down	Zea mays clone 460842 mRNA sequence
GRMZM2G125571	0	22.7541	#NAME?	5.16245e-07	down	Zea mays full-length cDNA clone ZM_BFc0078G17 mRNA
GRMZM2G125923	6.12995	22.006	-1.84395	0.0439413	down	Zea mays full-length cDNA clone ZM_BFc0168D18 mRNA
GRMZM2G126106	2.15248	27.4057	-3.6704	5.72037e-06	down	Zea mays clone 689723 hypothetical protein mRNA
GRMZM2G126170	149.784	425.739	-1.50709	1.16117e-10	down	Zea mays LOC100273133 (pco140607)
GRMZM2G126235	120.772	279.868	-1.21246	9.06196e-05	down	Zea mays clone 1468860 voltage-dependent calcium channel protein TPC1 mRNA
GRMZM2G126682	34.5801	180.012	-2.38008	1.8223e-11	down	Zea mays full-length cDNA clone ZM_BFb0098J23 mRNA
GRMZM2G126808	6.64451	142.821	-4.4259	7.06498e-24	down	Zea mays full-length cDNA clone ZM_BFc0090F06 mRNA
GRMZM2G126873	30.3218	67.6911	-1.15861	0.00852998	down	Sorghum bicolor hypothetical protein
GRMZM2G126900	11.7449	35.0625	-1.5779	0.0291064	down	Zea mays full-length cDNA clone ZM_BFb0200E01 mRNA
GRMZM2G126988	98.5457	392.676	-1.99448	2.99827e-15	down	Zea mays starch synthase IIc precursor (LOC100136828)
GRMZM2G127115	1.68457	16.8009	-3.31809	0.00138466	down	Setaria italica villin-1-like (LOC101781019)
GRMZM2G127123	248.283	819.537	-1.72282	1.30959e-13	down	Zea mays beta-galactosidase (LOC100279948)
GRMZM2G127386	60.5503	185.987	-1.619	0.000290194	down	Zea mays full-length cDNA clone ZM_BFb0197N01 mRNA
GRMZM2G127478	0	13.185	#NAME?	9.70226e-05	down	Zea mays clone 344361 mRNA sequence
GRMZM2G127490	9.21825	36.5804	-1.9885	0.00359343	down	Sorghum bicolor hypothetical protein
GRMZM2G127559	30.8364	118.974	-1.94795	4.05826e-07	down	Zea mays full-length cDNA clone ZM_BFb0210M24 mRNA
GRMZM2G127883	1.07624	9.03345	-3.06928	0.0284147	down	Zea mays clone 370846 mRNA sequence
GRMZM2G127924	0.935821	62.0165	-6.05028	0.00892915	down	Sorghum bicolor hypothetical protein
GRMZM2G128057	50.5366	112.991	-1.1608	0.0188893	down	Sorghum bicolor hypothetical protein
GRMZM2G128114	156.149	395.126	-1.33939	0.000104125	down	Zea mays succinate semialdehyde dehydrogenase (LOC100280779)
GRMZM2G128131	126.107	265.068	-1.07172	9.11989e-05	down	Zea mays hypothetical protein (LOC100272782)
GRMZM2G128212	8.65657	41.1569	-2.24927	0.00209151	down	Zea mays hypothetical protein (LOC100502517)
GRMZM2G128434	57.5082	625.207	-3.4425	1.38183e-43	down	Sorghum bicolor hypothetical protein
GRMZM2G128454	66.446	346.054	-2.38074	1.03586e-21	down	Zea mays tha9 protein (tha9)
GRMZM2G128564	11.9791	41.7943	-1.80279	0.00299808	down	Zea mays transferase (LOC100272560)
GRMZM2G128902	51.7528	280.691	-2.43927	4.93873e-20	down	Zea mays LOC100275076 (IDP2140)
GRMZM2G128986	16.7986	47.0261	-1.48512	0.0054792	down	Zea mays clone 16327 mRNA sequence
GRMZM2G128995	40.1013	84.7312	-1.07925	0.0131208	down	Zea mays full-length cDNA clone ZM_BFc0101P21 mRNA
GRMZM2G129166	4.30496	36.5498	-3.08579	2.29748e-06	down	Zea mays hypothetical protein (LOC100274775)
GRMZM2G129482	0.46791	17.1241	-5.19365	5.2696e-05	down	Zea mays LOC100283734 (pco153236)
GRMZM2G129569	277.294	659.098	-1.24907	2.0723e-08	down	Zea mays kinesin heavy chain (KIN1) mRNA, partial cds
GRMZM2G129713	6.1766	42.9852	-2.79896	2.99857e-06	down	Zea mays clone 1593234 hypothetical protein mRNA
GRMZM2G129860	159.002	456.648	-1.52204	2.29413e-09	down	Zea mays putative cytochrome P450 superfamily protein (LOC100272761)
GRMZM2G129865	0	8.71919	#NAME?	0.00271345	down	Zea mays hypothetical protein (LOC100501522)
GRMZM2G129954	158.956	395.075	-1.3135	0.000830862	down	Zea mays full-length cDNA clone ZM_BFb0105M17 mRNA
GRMZM2G130079	19.6532	57.6309	-1.55208	0.0051873	down	Corn histone H3 (H3C3) gene
GRMZM2G130375	73.1839	328.99	-2.16845	2.32288e-15	down	Sorghum bicolor hypothetical protein
GRMZM2G130868	60.644	131.186	-1.11318	0.0403774	down	Sorghum bicolor hypothetical protein
GRMZM2G131205	243.884	488.229	-1.00136	9.83229e-05	down	Zea mays PCO114642 mRNA sequence
GRMZM2G131243	11.6982	39.4265	-1.75288	0.0028506	down	Zea mays LOC100135421 (umc2332)
GRMZM2G131245	430.635	1665.5	-1.95142	2.12418e-21	down	Zea mays LOC100281540 (cl4488_1(165))
GRMZM2G131254	46.5587	157.936	-1.76222	2.00494e-08	down	Zea mays full-length cDNA clone ZM_BFb0126O02 mRNA
GRMZM2G131575	139.536	358.871	-1.36283	2.08924e-07	down	Zea mays clone 345458 ATP synthase F1, delta subunit family protein mRNA
GRMZM2G131784	3.69663	27.9235	-2.9172	8.65361e-05	down	Zea mays clone 490943 mRNA sequence
GRMZM2G132032	7.11242	53.5722	-2.91307	6.7198e-07	down	Zea mays LOC100304357 (si606024c08)
GRMZM2G132084	0	25.0201	#NAME?	2.31155e-08	down	Zea mays transmembrane protein 56 (LOC100283418)
GRMZM2G132431	21.6652	111.234	-2.36014	1.36621e-10	down	Zea mays clone 335775 mRNA sequence
GRMZM2G132478	13.5232	36.5409	-1.43408	0.0143329	down	Zea mays clone 1601891 mRNA sequence
GRMZM2G132547	79.5004	160.043	-1.00943	0.0366343	down	Zea mays CTP synthase (LOC100281709)
GRMZM2G133057	60.5032	460.31	-2.92752	1.02111e-33	down	Zea mays uncharacterized LOC100216653 (LOC100216653)
GRMZM2G133097	7.11242	24.9183	-1.80879	0.0165278	down	Zea mays hypothetical protein (LOC100279223)
GRMZM2G133175	56.1982	160.402	-1.5131	5.20354e-07	down	Zea mays clone 2875 mRNA sequence
GRMZM2G133314	437.885	1367.32	-1.64273	1.44633e-08	down	Zea mays LOC100279942 (cl40794_1)
GRMZM2G133407	36.1238	139.436	-1.94858	1.48097e-05	down	Zea mays full-length cDNA clone ZM_BFc0080N05 mRNA
GRMZM2G133660	7.39326	36.0142	-2.28428	0.000260141	down	Zea mays clone 500926 hypothetical protein mRNA
GRMZM2G133988	9.59239	49.8188	-2.37673	0.00328072	down	Zea mays LOC100193712 (PCO109372)
GRMZM2G134227	302.094	693.909	-1.19975	8.78341e-08	down	Zea mays full-length cDNA clone ZM_BFc0191D01 mRNA
GRMZM2G134351	4.30496	18.6687	-2.11655	0.0183129	down	Zea mays clone 280543 mRNA sequence
GRMZM2G134389	176.784	543.633	-1.62065	7.11433e-12	down	Zea mays full-length cDNA clone ZM_BFb0198J23 mRNA
GRMZM2G134625	47.1204	160.756	-1.77045	8.54514e-09	down	Zea mays hypothetical protein (LOC100279356)
GRMZM2G134749	4.91329	39.4444	-3.00506	1.53046e-06	down	Zea mays uncharacterized LOC100279295 (LOC100279295)
GRMZM2G134947	0	10.3923	#NAME?	0.00156943	down	Sorghum bicolor hypothetical protein
GRMZM2G135019	4.44538	19.1115	-2.10406	0.012225	down	Zea mays hypothetical protein (LOC100193776)
GRMZM2G135062	0	7.58174	#NAME?	0.00564863	down	Sorghum bicolor hypothetical protein
GRMZM2G135195	49.6941	138.232	-1.47595	4.12795e-06	down	Sorghum bicolor hypothetical protein
GRMZM2G135359	56.9469	151.867	-1.41512	6.66712e-05	down	Zea mays putative leucine-rich repeat transmembrane protein kinase family protein (LOC100191492)
GRMZM2G135501	334.149	695.886	-1.05836	0.0015169	down	Zea mays uncharacterized LOC100275448 (LOC100275448)
GRMZM2G135770	35.5155	111.344	-1.64851	0.00092232	down	Zea mays putative regulator of chromosome condensation (RCC1) family protein isoform 1 (LOC100273073)
GRMZM2G135808	203.782	504.883	-1.30893	0.000757842	down	Zea mays hypothetical protein (LOC101027210)
GRMZM2G135893	53.8586	138.13	-1.35878	2.3372e-05	down	Zea mays clone 397172 phospholipid hydroperoxide glutathione peroxidase mRNA
GRMZM2G136155	1.54415	52.7133	-5.09328	8.46582e-13	down	Zea mays clone 1688324 mRNA sequence
GRMZM2G136453	189.931	667.732	-1.81379	5.30264e-06	down	Zea mays LOC100191759 (AY107847)
GRMZM2G136494	2.01206	34.2304	-4.08853	2.17207e-07	down	Zea mays clone 316720 mRNA sequence
GRMZM2G136635	61.2986	155.299	-1.34112	1.28738e-05	down	Zea mays clone 1554890 hypothetical protein mRNA
GRMZM2G136857	40.2883	525.273	-3.70463	8.47331e-19	down	Zea mays hypothetical protein (LOC100191288)
GRMZM2G136910	982.698	2144.21	-1.12563	2.95819e-07	down	Zea mays clone 6615 mRNA sequence
GRMZM2G137696	4.16454	455.262	-6.77239	2.33312e-79	down	Zea mays LOC100280907 (pco086874)
GRMZM2G138248	0	12.6583	#NAME?	0.000170477	down	Sorghum bicolor hypothetical protein
GRMZM2G138268	144.543	313.394	-1.11648	9.69759e-06	down	Zea mays IAA30 - auxin-responsive Aux/IAA family member (LOC100284259)
GRMZM2G138349	60.5498	239.857	-1.98598	2.56973e-13	down	Zea mays putative calcium-dependent lipid-binding (CaLB domain) family protein isoform 1 (LOC100382772)
GRMZM2G138624	23.7239	101.718	-2.10016	2.88679e-08	down	Zea mays full-length cDNA clone ZM_BFb0020N14 mRNA
GRMZM2G138632	0.46791	83.9385	-7.48696	1.16285e-22	down	Zea mays LOC100193981 (si946009c04b)
GRMZM2G138756	3.69663	18.058	-2.28835	0.010595	down	Zea mays nucleotide pyrophosphatase/phosphodiesterase (LOC100281400)
GRMZM2G138943	13.5699	47.3404	-1.80266	0.000768187	down	Zea mays hypothetical protein (LOC100193415)
GRMZM2G139329	39.2125	122.865	-1.64769	9.61592e-07	down	Zea mays uncharacterized LOC100191243 (LOC100191243)
GRMZM2G139360	50.0683	175.459	-1.80916	1.89608e-09	down	Zea mays hypothetical protein (LOC100279231)
GRMZM2G139650	4.02412	18.899	-2.23156	0.0113827	down	Zea mays phytoene dehydrogenase-like (LOC100281969)
GRMZM2G139689	555.15	1118.22	-1.01025	3.25927e-05	down	Zea mays full-length cDNA clone ZM_BFc0052O22 mRNA
GRMZM2G139786	67.9435	312.361	-2.20081	6.05752e-10	down	Zea mays clone 7609 mRNA sequence
GRMZM2G139852	1.68457	27.9146	-4.05057	1.32823e-06	down	Zea mays clone 260874 mRNA sequence
GRMZM2G140150	211.504	693.271	-1.71273	1.66417e-15	down	Zea mays PCO114222 mRNA sequence
GRMZM2G140201	5.84911	23.1256	-1.9832	0.0176971	down	Zea mays LOC100191416 (AY107018)
GRMZM2G140561	7.25284	52.1866	-2.84706	3.11034e-07	down	Zea mays uncharacterized LOC100273041 (LOC100273041)
GRMZM2G140763	14.272	66.1108	-2.2117	0.000156107	down	Zea mays uncharacterized LOC100275468 (LOC100275468)
GRMZM2G141133	0.60833	10.2727	-4.07782	0.017188	down	Zea mays clone 381495 mRNA sequence
GRMZM2G141222	62.9831	138.675	-1.13867	0.00045214	down	Zea mays full-length cDNA clone ZM_BFb0220B07 mRNA
GRMZM2G141723	11.1365	52.7401	-2.2436	0.00309582	down	Zea mays clone 1060905 hypothetical protein mRNA
GRMZM2G141810	0	6.85143	#NAME?	0.0106915	down	Zea mays clone 285508 alliin lyase precursor
GRMZM2G141940	41.9262	87.7275	-1.06518	0.00817744	down	Zea mays hypothetical protein (LOC100193639)
GRMZM2G141975	0	6.95321	#NAME?	0.0104921	down	Zea mays full-length cDNA clone ZM_BFb0224P16 mRNA
GRMZM2G142609	21.8989	94.9504	-2.11631	9.03134e-08	down	Zea mays hypothetical protein (LOC100304387)
GRMZM2G142661	73.3243	316.603	-2.11031	7.76089e-17	down	Zea mays LOC100280467 (si614064h02)
GRMZM2G143187	23.3964	67.6605	-1.53203	0.00264788	down	Zea mays clone 1586183 mRNA sequence
GRMZM2G143210	26.4376	193.752	-2.87355	1.6897e-05	down	Sorghum bicolor hypothetical protein
GRMZM2G143211	134.857	276.805	-1.03744	0.000362484	down	Zea mays hypothetical protein (LOC100501577)
GRMZM2G143235	118.246	300.431	-1.34525	9.7307e-08	down	Zea mays putative cytochrome P450 superfamily protein (LOC100384722)
GRMZM2G143389	0.46791	11.7422	-4.64933	0.00337782	down	Zea mays uncharacterized LOC100193177 (LOC100193177)
GRMZM2G143480	107.903	299.067	-1.47073	0.00645888	down	Zea mays 6,7-dimethyl-8-ribityllumazine synthase (LOC100283301)
GRMZM2G143522	0	11.1977	#NAME?	0.000924245	down	Zea mays uncharacterized LOC100273662 (LOC100273662)
GRMZM2G143590	32.1934	72.9979	-1.18109	0.00802201	down	Zea mays ZYP1 protein (ZYP1)
GRMZM2G143602	412.525	991.407	-1.265	5.26086e-09	down	Zea mays full-length cDNA clone ZM_BFb0089P13 mRNA
GRMZM2G143608	0	6.85143	#NAME?	0.0106915	down	Zea mays Mu transposon insertion mu1014537 flanking sequence
GRMZM2G144020	0	26.038	#NAME?	1.65806e-08	down	Zea mays LOC100274023 (IDP122)
GRMZM2G144166	215.152	446.953	-1.05477	0.000427223	down	Zea mays clone 1533052 mRNA sequence
GRMZM2G144245	0	23.9666	#NAME?	6.30707e-08	down	Sorghum bicolor hypothetical protein
GRMZM2G144273	721.263	1592.3	-1.14251	1.7749e-06	down	Zea mays carotenoid isomerase 1 (LOC100281491)
GRMZM2G144403	268.965	670.256	-1.3173	3.2553e-09	down	Zea mays LOC100279497 (cl7258_1)
GRMZM2G144615	37.6213	79.703	-1.08308	0.0121529	down	Zea mays hypothetical protein (LOC100384398)
GRMZM2G144653	674.102	1514.54	-1.16784	0.00204847	down	Zea mays full-length cDNA clone ZM_BFb0113H18 mRNA
GRMZM2G144873	12.2128	65.9734	-2.43349	0.000575789	down	Zea mays hypothetical protein (LOC100192541)
GRMZM2G145041	15.2078	54.8686	-1.85117	0.000427051	down	Zea mays full-length cDNA clone ZM_BFc0156C11 mRNA
GRMZM2G145158	0.46791	17.1241	-5.19365	5.2696e-05	down	Zea mays hypothetical protein (LOC100303797)
GRMZM2G145579	5.98953	21.5632	-1.84806	0.0353278	down	Zea mays putative HLH DNA-binding domain superfamily protein isoform 1 (bHLH165)
GRMZM2G145589	2.15248	123.922	-5.84729	2.63549e-26	down	Zea mays putative subtilase family protein (LOC100191892)
GRMZM2G145788	0	6.85143	#NAME?	0.0106915	down	Zea mays clone 991190 mRNA sequence
GRMZM2G145816	12.3532	62.4504	-2.33783	3.33691e-06	down	Zea mays hypothetical protein (LOC100304335)
GRMZM2G145974	8.51615	47.9154	-2.49222	0.0307369	down	Zea mays ethylene-responsive protein (LOC100285281)
GRMZM2G146015	8.79699	30.486	-1.79306	0.0184429	down	Zea mays full-length cDNA clone ZM_BFb0337P07 mRNA
GRMZM2G146511	0	30.4198	#NAME?	6.05752e-10	down	Sorghum bicolor hypothetical protein
GRMZM2G146679	0	8.93166	#NAME?	0.0020604	down	Zea mays clone 1676979 hypothetical protein mRNA
GRMZM2G146778	0	157.733	#NAME?	3.84617e-42	down	Zea mays BAC clone CH201-52A17 from chromosome 5, complete sequence
GRMZM2G146800	0	24.4756	#NAME?	1.09024e-07	down	.
GRMZM2G147145	42.1138	108.321	-1.36295	0.000199634	down	Zea mays full-length cDNA clone ZM_BFc0061A16 mRNA
GRMZM2G147210	0	22.4131	#NAME?	1.71184e-07	down	Zea mays protein disulfide isomerase (PDIL1-1)
GRMZM2G147288	22.601	51.8991	-1.19932	0.0160869	down	Zea mays clone 321156 mRNA sequence
GRMZM2G147390	3.36914	20.6204	-2.61362	0.00805891	down	Zea mays LOC100277048 (csu948)
GRMZM2G147418	29.9476	71.3999	-1.25348	0.0188893	down	Zea mays LOC100284779 (cl23538_1a)
GRMZM2G147716	0.46791	7.37817	-3.97896	0.0408821	down	Zea mays full-length cDNA clone ZM_BFc0004L03 mRNA
GRMZM2G147721	0	6.53716	#NAME?	0.0146057	down	Zea mays clone 239143 farnesyl pyrophosphate synthetase mRNA
GRMZM2G147882	205.747	740.154	-1.84695	1.15059e-10	down	Zea mays iron ion binding protein (LOC100192575)
GRMZM2G147961	118.105	243.066	-1.04128	0.000124373	down	Zea mays uncharacterized LOC100276581 (LOC100276581)
GRMZM2G148098	586.034	1504.09	-1.35983	1.01823e-10	down	Sorghum bicolor hypothetical protein
GRMZM2G148200	34.2526	441.473	-3.68804	1.25571e-19	down	Zea mays uncharacterized LOC101027208 (LOC101027208)
GRMZM2G148277	9.87323	37.0053	-1.90614	0.00680272	down	Sorghum bicolor hypothetical protein
GRMZM2G148930	3.97747	45.1405	-3.5045	0.000721947	down	Zea mays LOC100192467 (si605009f09)
GRMZM2G148954	0	37.5944	#NAME?	9.65149e-12	down	Zea mays full-length cDNA clone ZM_BFc0069N09 mRNA
GRMZM2G149295	0.60833	62.3397	-6.67915	3.17769e-07	down	Zea mays full-length cDNA clone ZM_BFb0338G11 mRNA
GRMZM2G149617	83.6659	168.825	-1.01282	0.000968375	down	Zea mays uncharacterized LOC100193516 (LOC100193516)
GRMZM2G150179	0.46791	7.57283	-4.01653	0.0307343	down	Sorghum bicolor hypothetical protein
GRMZM2G150248	1324.84	4426.73	-1.74042	1.99327e-14	down	Zea mays full-length cDNA clone ZM_BFb0209L23 mRNA
GRMZM2G150260	0	257.228	#NAME?	4.84442e-58	down	Zea mays LOC100284746 (csu303)
GRMZM2G150450	11.1365	38.3158	-1.78264	0.0319749	down	Zea mays metal ion binding protein (LOC100281799)
GRMZM2G150683	65.5098	158.649	-1.27606	5.19275e-05	down	Zea mays LOC100283720 (pco061688)
GRMZM2G150876	5.10036	19.8418	-1.95987	0.0331264	down	Zea mays hypothetical protein (LOC100304435)
GRMZM2G150906	52.2678	518.423	-3.31013	7.6363e-34	down	Zea mays full-length cDNA clone ZM_BFc0043I06 mRNA
GRMZM2G150928	0	16.4205	#NAME?	3.67307e-05	down	Zea mays clone 388041 hypothetical protein mRNA
GRMZM2G150952	1153.9	3512.24	-1.60588	0.00439785	down	Zea mays protein kinase domain containing protein (LOC100281444)
GRMZM2G151227	6.12995	35.6287	-2.53909	0.00880738	down	Zea mays full-length cDNA clone ZM_BFb0099F04 mRNA
GRMZM2G151863	80.2025	216.094	-1.42994	5.18734e-07	down	Zea mays clone 241463 mRNA sequence
GRMZM2G151903	31.0239	115.46	-1.89594	0.000221258	down	Zea mays putative MATE efflux family protein (LOC100191901)
GRMZM2G152079	15.2078	40.6531	-1.41856	0.0278483	down	Sorghum bicolor hypothetical protein
GRMZM2G152370	21.7119	63.0128	-1.53716	0.000785534	down	Zea mays uncharacterized LOC100502220 (LOC100502220)
GRMZM2G152553	0.46791	10.6887	-4.51371	0.00379915	down	Zea mays hypothetical protein (LOC100278881)
GRMZM2G152686	110.852	355.53	-1.68134	7.74076e-12	down	Sorghum bicolor hypothetical protein
GRMZM2G152777	86.9888	341.382	-1.97248	0.0293002	down	Zea mays hypothetical protein (LOC100272736)
GRMZM2G152801	0.46791	9.94951	-4.41032	0.0129083	down	Zea mays hypothetical protein (LOC100272992)
GRMZM2G152808	78.2376	168.355	-1.10558	0.000269311	down	Zea mays clone 1493788 hypothetical protein mRNA
GRMZM2G152952	14.3186	132.823	-3.21355	7.76598e-18	down	Zea mays clone 380325 ubiquinol-cytochrome c reductase complex 7.8 kDa protein mRNA
GRMZM2G153178	44.8279	119.404	-1.41339	0.0107415	down	Zea mays clone 322941 mRNA sequence
GRMZM2G153274	144.168	323.703	-1.16692	5.12912e-06	down	Zea mays PCO093744 mRNA sequence
GRMZM2G153602	4.63245	42.0513	-3.1823	4.00413e-07	down	Zea mays clone 1673634 hypothetical protein mRNA
GRMZM2G154149	6.1766	25.0112	-2.01769	0.0077568	down	Zea mays putative phototropic-responsive NPH3 family protein isoform 1 (Orphan93)
GRMZM2G154447	10.8091	123.188	-3.51055	1.97758e-18	down	Zea mays clone 298516 mRNA sequence
GRMZM2G154509	322.12	1202.86	-1.9008	1.18103e-14	down	Zea mays full-length cDNA clone ZM_BFb0128O22 mRNA
GRMZM2G154641	129.757	259.672	-1.00088	0.00229841	down	Zea mays clone 403650 mRNA sequence
GRMZM2G154828	0	12.844	#NAME?	0.000518549	down	Zea mays LOC100191791 (umc2223)
GRMZM2G154878	0	18.4829	#NAME?	1.99412e-06	down	Zea mays BAC clone CH201-44F4 from chromosome 5, complete sequence
GRMZM2G155253	2237.77	5213.23	-1.22012	1.86321e-06	down	Zea mays full-length cDNA clone ZM_BFc0013K19 mRNA
GRMZM2G155525	0	22.7274	#NAME?	1.30876e-07	down	Zea mays LOC100282516 (cl21246_1a)
GRMZM2G156110	100.604	252.626	-1.32831	5.37776e-07	down	Zea mays full-length cDNA clone ZM_BFb0351E17 mRNA
GRMZM2G156356	91.7137	258.574	-1.49537	2.00494e-08	down	Zea mays maltose excess protein 1-like (LOC100283084)
GRMZM2G156365	0.46791	9.2192	-4.30034	0.0209505	down	Zea mays hypothetical protein (LOC100280212)
GRMZM2G156516	542.466	1388.75	-1.35618	8.25094e-06	down	Zea mays full-length cDNA clone ZM_BFc0010I17 mRNA
GRMZM2G156599	39.2116	363.155	-3.21123	0.010621	down	Zea mays yellow stripe1 (ys1)
GRMZM2G156692	0	13.6011	#NAME?	7.07584e-05	down	Zea mays hypothetical protein (LOC100192510)
GRMZM2G156729	0.60833	18.6776	-4.94031	0.000772848	down	Zea mays clone 1675748 glycerol-3-phosphate acyltransferase 1 mRNA
GRMZM2G156748	1.07624	161.451	-7.22895	8.09341e-40	down	Zea mays clone 1574660 cycloartenol synthase mRNA
GRMZM2G157683	2.90123	40.7014	-3.81034	0.00331044	down	Zea mays full-length cDNA clone ZM_BFc0172F21 mRNA
GRMZM2G157822	0	111.208	#NAME?	4.89303e-28	down	Zea mays clone 1564278 mRNA sequence
GRMZM2G158043	71.6859	162.725	-1.18268	0.0387108	down	Zea mays pullulanase-type starch debranching enzyme1 (zpu1)
GRMZM2G158191	3.69663	16.4867	-2.15702	0.0356274	down	Sorghum bicolor hypothetical protein
GRMZM2G158304	100.137	262.686	-1.39137	5.82007e-08	down	Zea mays clone 995243 ubiquinol-cytochrome c reductase complex 6.7 kDa protein mRNA
GRMZM2G158308	0	22.5327	#NAME?	1.18803e-07	down	Zea mays clone 407093 mRNA sequence
GRMZM2G158316	0	6.63004	#NAME?	0.0244086	down	Zea mays CL11640_1 mRNA sequence
GRMZM2G158394	425.766	1069.97	-1.32944	4.63741e-07	down	Zea mays clone 1542583 extracellular ribonuclease LE precursor
GRMZM2G158831	0.46791	7.68352	-4.03746	0.0242478	down	Sorghum bicolor hypothetical protein
GRMZM2G159171	92.9779	200.006	-1.10508	0.00409016	down	Zea mays clone 1469071 glutamate carboxypeptidase 2 mRNA
GRMZM2G159307	5.98953	23.1613	-1.9512	0.010621	down	Sorghum bicolor hypothetical protein
GRMZM2G159364	44.7337	105.537	-1.23832	0.00101086	down	Zea mays full-length cDNA clone ZM_BFb0180K02 mRNA
GRMZM2G159554	85.9117	201.616	-1.23069	1.52896e-05	down	Zea mays 50S ribosomal protein L29 (LOC100284301)
GRMZM2G159956	145.152	400.259	-1.46337	1.62347e-07	down	Zea mays LOC100283285 (cl27844_1)
GRMZM2G159996	93.3054	201.931	-1.11383	0.0017967	down	Zea mays full-length cDNA clone ZM_BFb0003E14 mRNA
GRMZM2G160013	2.01206	12.5565	-2.64169	0.022553	down	Zea mays clone 1576049 pentatricopeptide repeat protein PPR986-12 mRNA
GRMZM2G160354	538.681	1139.22	-1.08055	0.000494633	down	Zea mays clone 367409 hypothetical protein mRNA
GRMZM2G160541	19.934	128.454	-2.68795	0.00340501	down	Zea mays clone 375012 phenylalanine ammonia-lyase mRNA
GRMZM2G160606	0.46791	12.8708	-4.78172	0.000859182	down	Zea mays uncharacterized LOC100381473 (LOC100381473)
GRMZM2G160619	9.2649	55.2542	-2.57624	3.96765e-06	down	Sorghum bicolor hypothetical protein
GRMZM2G160730	22.9752	128.402	-2.48252	2.18752e-12	down	Zea mays clone 1593578 mRNA sequence
GRMZM2G160958	38.0425	79.1012	-1.05609	0.0117902	down	Zea mays beta 1, 3 galactosyltransferase (LOC100284618)
GRMZM2G161097	0	15.3492	#NAME?	3.30157e-05	down	Zea mays rhicadhesin receptor (LOC100284680)
GRMZM2G161154	0.60833	55.5061	-6.51165	1.68841e-07	down	Zea mays clone 340758 metallothionein-like protein type 2 mRNA
GRMZM2G161169	34.4863	104.9	-1.60492	1.20995e-05	down	Zea mays taxane 10-beta-hydroxylase (LOC100281925)
GRMZM2G161274	24.239	63.0128	-1.37832	0.0463202	down	Zea mays LOC100192110 (pco076023)
GRMZM2G161534	9.40532	33.2215	-1.82057	0.00425862	down	Zea mays LOC100279613 (pco087998)
GRMZM2G161569	0.60833	9.63525	-3.9854	0.0442083	down	Sorghum bicolor hypothetical protein
GRMZM2G162230	2.15248	11.844	-2.46008	0.0388846	down	Zea mays LOC100193612 (IDP1971)
GRMZM2G162274	0	4.98366	#NAME?	0.0422252	down	Zea mays cultivar BSSS53 chromosome 4 clone BAC 072, complete sequence
GRMZM2G162278	0	16.8188	#NAME?	7.0219e-06	down	Zea mays hypothetical protein (LOC100216990)
GRMZM2G162531	8.60992	28.9325	-1.74862	0.0182597	down	Zea mays full-length cDNA clone ZM_BFb0332M20 mRNA
GRMZM2G162702	50.2558	146.123	-1.53982	0.00030799	down	Sorghum bicolor hypothetical protein
GRMZM2G162755	17.3131	288.806	-4.06016	2.44144e-08	down	Zea mays anthocyanidin 3-O-glucosyltransferase (LOC100281608)
GRMZM2G162776	56.8061	155.754	-1.45516	0.00103936	down	Zea mays hypothetical protein (LOC100193223)
GRMZM2G162783	15.6757	47.1851	-1.5898	0.00624388	down	Zea mays full-length cDNA clone ZM_BFb0124G10 mRNA
GRMZM2G163574	4.16454	21.5899	-2.37413	0.00377583	down	Zea mays hypothetical protein (LOC100279082)
GRMZM2G163576	0	66.3946	#NAME?	9.02763e-18	down	Zea mays uncharacterized LOC100276217 (LOC100276217)
GRMZM2G163861	79.6884	299.483	-1.91003	1.90144e-12	down	Zea mays putative MAP kinase family protein (LOC100191429)
GRMZM2G163956	0	16.7081	#NAME?	8.7542e-06	down	Zea mays clone 93075 mRNA sequence
GRMZM2G164400	24.3323	68.8107	-1.49976	0.00071204	down	Zea mays hypothetical protein (LOC100276441)
GRMZM2G164426	106.641	227.399	-1.09247	0.000276694	down	Zea mays uncharacterized LOC100280415 (LOC100280415)
GRMZM2G164440	18.1557	54.6294	-1.58926	0.00489939	down	Zea mays clone 1373466 PVR3-like protein mRNA
GRMZM2G164470	39.4463	116.101	-1.55742	0.000107898	down	Sorghum bicolor hypothetical protein
GRMZM2G164482	21.8989	57.0685	-1.38183	0.00590576	down	Zea mays CL8599_1 mRNA sequence
GRMZM2G164547	19.5127	47.1279	-1.27216	0.0134642	down	Zea mays PCO141803 mRNA sequence
GRMZM2G164563	27.4206	56.9578	-1.05464	0.0403448	down	Zea mays vegetative storage protein (LOC100281446)
GRMZM2G164743	243.182	601.04	-1.30543	5.8176e-09	down	Zea mays hypothetical protein (LOC100381734)
GRMZM2G165099	1.07624	9.86554	-3.1964	0.0167673	down	Zea mays full-length cDNA clone ZM_BFb0092C16 mRNA
GRMZM2G165308	20.3548	50.983	-1.32465	0.0101309	down	Zea mays hypothetical protein (LOC100272626)
GRMZM2G165354	0	6.96212	#NAME?	0.0128057	down	Zea mays uncharacterized LOC100273590 (LOC100273590)
GRMZM2G165387	85.9588	199.688	-1.21603	6.39188e-05	down	.
GRMZM2G165769	3.55621	55.6346	-3.96757	5.68294e-11	down	Zea mays full-length cDNA clone ZM_BFb0128B11 mRNA
GRMZM2G165778	69.3935	174.145	-1.32741	1.21062e-05	down	Zea mays clone EL01N0526A10.d mRNA sequence
GRMZM2G166032	50.1154	120.815	-1.26948	0.000824944	down	Zea mays hypothetical protein (LOC100304423)
GRMZM2G166686	6.1766	47.6546	-2.94773	3.62694e-07	down	Zea mays hypothetical protein (LOC100384696)
GRMZM2G166745	3.55621	40.905	-3.52386	1.08534e-07	down	Sorghum bicolor hypothetical protein
GRMZM2G167018	53.0628	121.002	-1.18926	0.00291608	down	Zea mays NAC domain-containing protein 21/22 (LOC100281839)
GRMZM2G167138	40.5692	95.1718	-1.23015	0.0017674	down	Sorghum bicolor hypothetical protein
GRMZM2G167220	212.018	459.383	-1.11551	1.74598e-05	down	Zea mays cytokinin oxidase 3 (cko3)
GRMZM2G167336	30.1347	292.511	-3.27899	7.27631e-28	down	Zea mays clone 276142 mRNA sequence
GRMZM2G167549	202.474	475.465	-1.2316	9.3261e-05	down	Z.mays CYP71C2 mRNA for cytochrome P-450
GRMZM2G167630	0	12.9814	#NAME?	0.000102958	down	Zea mays uncharacterized LOC100383307 (LOC100383307)
GRMZM2G167872	167.331	444.797	-1.41044	4.69815e-09	down	Zea mays bifunctional polymyxin resistance arnA protein (LOC100282841)
GRMZM2G167875	13.9911	76.3263	-2.44767	6.92096e-08	down	Zea mays full-length cDNA clone ZM_BFb0204H03 mRNA
GRMZM2G168510	24.426	65.934	-1.4326	0.00139262	down	Zea mays 2-dehydro-3-deoxyphosphooctonate aldolase (LOC100191165)
GRMZM2G168807	34.3459	113.5	-1.72448	2.27535e-06	down	Zea mays major ampullate spidroin 2-2 (LOC100283602)
GRMZM2G169152	149.55	430.94	-1.52686	3.1437e-11	down	Zea mays uncharacterized LOC100384695 (LOC100384695)
GRMZM2G169160	353.331	843.373	-1.25515	8.49338e-05	down	Zea mays clone 241840 seryl-tRNA synthetase mRNA
GRMZM2G169220	14.3186	38.3247	-1.42038	0.0230816	down	Zea mays clone 1675506 mRNA sequence
GRMZM2G169372	493.947	1148.47	-1.21728	9.47791e-05	down	Zea mays clone 212421 dehydrin 13 mRNA
GRMZM2G169458	4.91329	17.217	-1.80907	0.0480222	down	Zea mays full-length cDNA clone ZM_BFc0147J03 mRNA
GRMZM2G169539	57.0874	209.327	-1.87451	2.00843e-11	down	Zea mays putative MATE efflux family protein isoform 1 (LOC100272673)
GRMZM2G169726	4.02412	20.7489	-2.36629	0.0064929	down	Zea mays full-length cDNA clone ZM_BFc0006G15 mRNA
GRMZM2G169929	249.499	550.211	-1.14095	6.85426e-07	down	Zea mays LOC100277400 (cl37495_1)
GRMZM2G170008	213.188	903.732	-2.08377	4.21517e-23	down	Zea mays thioredoxin M-type (LOC100284385)
GRMZM2G170016	0	10.2727	#NAME?	0.000946919	down	Sorghum bicolor hypothetical protein
GRMZM2G170049	0	5.19614	#NAME?	0.0436516	down	Zea mays LOC100272454 (gpm41)
GRMZM2G170253	18.0619	76.5693	-2.08382	2.29863e-06	down	Zea mays clone 275688 hypothetical protein mRNA
GRMZM2G170289	0.60833	18.5758	-4.93243	0.000770984	down	Sorghum bicolor hypothetical protein
GRMZM2G170322	4.16454	19.9257	-2.2584	0.00827367	down	Zea mays putative MYB DNA-binding domain superfamily protein (LOC100273616)
GRMZM2G170338	16.1903	139.998	-3.11221	8.80805e-18	down	Zea mays defense-related protein (LOC100284196)
GRMZM2G170646	2.15248	15.2474	-2.8245	0.00620686	down	Zea mays full-length cDNA clone ZM_BFc0056I15 mRNA
GRMZM2G170692	43.7983	331.782	-2.92129	1.11977e-14	down	Zea mays phenylalanine ammonia-lyase (LOC100381820)
GRMZM2G170812	1.07624	103.466	-6.58701	2.04949e-26	down	Zea mays hypothetical protein (LOC100381586)
GRMZM2G170870	64.7615	1249.84	-4.27046	1.63687e-74	down	Zea mays 50S ribosomal protein L6 (LOC100282171)
GRMZM2G170934	25.081	193.774	-2.94971	2.29767e-21	down	Zea mays full-length cDNA clone ZM_BFb0196O21 mRNA
GRMZM2G171279	29.2455	952.282	-5.0251	5.46134e-83	down	Zea mays potassium channel5 (kch5)
GRMZM2G171367	102.149	218.59	-1.09755	5.62245e-05	down	Zea mays uncharacterized LOC100501895 (LOC100501895)
GRMZM2G171383	12.9149	42.3567	-1.71356	0.00177744	down	Zea mays anthranilate synthase component II (LOC100286252)
GRMZM2G171406	12.8211	40.2586	-1.65078	0.00622937	down	Zea mays full-length cDNA clone ZM_BFb0106J24 mRNA
GRMZM2G172014	6.92535	43.5692	-2.65335	7.00165e-06	down	Sorghum bicolor hypothetical protein
GRMZM2G172132	138.132	278.496	-1.01161	0.000157452	down	Zea mays full-length cDNA clone ZM_BFb0115I12 mRNA
GRMZM2G172138	67.1943	174.494	-1.37677	3.7267e-06	down	Zea mays full-length cDNA clone ZM_BFb0176C01 mRNA
GRMZM2G172512	10.7624	28.5432	-1.40714	0.0370053	down	Zea mays hypothetical protein (LOC100275978)
GRMZM2G173162	33.5972	67.7	-1.01082	0.0292915	down	Zea mays clone EL01N0505C04.d mRNA sequence
GRMZM2G173404	26.391	55.7631	-1.07927	0.0440416	down	Zea mays clone 367685 mRNA sequence
GRMZM2G173428	214.826	561.185	-1.38531	3.98284e-09	down	Zea mays full-length cDNA clone ZM_BFc0170H19 mRNA
GRMZM2G173710	221.704	448.31	-1.01586	0.00032972	down	Zea mays hypothetical protein (LOC100217045)
GRMZM2G173721	55.1686	125.543	-1.18627	0.00123988	down	Zea mays full-length cDNA clone ZM_BFc0013K20 mRNA
GRMZM2G173759	180.947	407.911	-1.17268	1.50481e-06	down	Zea mays hypothetical protein (LOC100194288)
GRMZM2G173805	0	26.4807	#NAME?	7.60274e-09	down	Zea mays uncharacterized LOC100502069 (LOC100502069)
GRMZM2G173967	108.886	263.858	-1.27694	0.000130674	down	Zea mays full-length cDNA clone ZM_BFc0157G10 mRNA
GRMZM2G174210	0	10.578	#NAME?	0.000888597	down	Sorghum bicolor hypothetical protein
GRMZM2G174315	35.8434	120.829	-1.75319	2.26653e-07	down	Zea mays LOC100191619 (pco139551)
GRMZM2G174370	48.8982	118.665	-1.27904	0.000260864	down	Zea mays uncharacterized LOC100279783 (LOC100279783)
GRMZM2G174430	0	14.1189	#NAME?	4.9893e-05	down	Zea mays clone 233021 hypothetical protein mRNA
GRMZM2G174558	10.1541	31.6412	-1.63975	0.0124048	down	Zea mays DNA-binding WRKY (LOC100284920)
GRMZM2G174855	14.0378	39.3159	-1.4858	0.0153346	down	Zea mays hypothetical protein (LOC100381808)
GRMZM2G174896	406.301	1179.07	-1.53702	5.05637e-13	down	Zea mays CIPK-like protein 1 (cipk31)
GRMZM2G174949	52.6886	180.965	-1.78015	1.97195e-09	down	Sorghum bicolor hypothetical protein
GRMZM2G174971	14.8332	53.9793	-1.86358	0.00210786	down	Zea mays hypothetical protein (LOC100502261)
GRMZM2G175065	8.75034	25.613	-1.54947	0.0473009	down	Zea mays full-length cDNA clone ZM_BFb0024K01 mRNA
GRMZM2G175076	10.9028	64.2647	-2.55933	1.32823e-06	down	Zea mays PCO068751 mRNA sequence
GRMZM2G175280	39.5867	79.619	-1.0081	0.0167811	down	Zea mays LOC100281171 (umc2569)
GRMZM2G175499	16.284	74.3516	-2.19091	4.19105e-06	down	Zea mays pectinesterase PPE8B (LOC100281178)
GRMZM2G175510	223.435	629.949	-1.49538	9.94791e-10	down	Zea mays full-length cDNA clone ZM_BFb0075K04 mRNA
GRMZM2G175549	0	35.0053	#NAME?	1.65178e-10	down	Zea mays clone 1488307 COP9 signalosome complex subunit 8 mRNA
GRMZM2G175718	0	72.8783	#NAME?	1.69273e-21	down	Zea mays LOC100191985 (si605094e02a)
GRMZM2G175827	24.6131	52.9525	-1.10527	0.0249648	down	Zea mays kanadi3 (kan3)
GRMZM2G175860	5.98953	291.069	-5.60278	5.11659e-51	down	Zea mays uncharacterized LOC100273460 (LOC100273460)
GRMZM2G176028	69.8618	434.586	-2.63707	3.95507e-28	down	Zea mays full-length cDNA clone ZM_BFb0162B06 mRNA
GRMZM2G176521	100.604	253.758	-1.33476	3.19589e-06	down	Zea mays hypothetical protein (LOC100277948)
GRMZM2G176542	16.3307	112.853	-2.78879	1.05184e-11	down	Sorghum bicolor hypothetical protein
GRMZM2G176665	10.0137	30.0966	-1.58763	0.0182471	down	Zea mays full-length cDNA clone ZM_BFb0089M10 mRNA
GRMZM2G176903	135.886	456.426	-1.74798	4.70538e-13	down	Zea mays PCO122073 mRNA sequence
GRMZM2G177192	0	19.5186	#NAME?	1.0014e-06	down	Sorghum bicolor hypothetical protein
GRMZM2G177631	228.069	888.33	-1.96163	7.77456e-18	down	Zea mays cellulose synthase8 (cesa8)
GRMZM2G177668	40.8033	148.801	-1.86663	4.89037e-09	down	Zea mays clone 1529487 cytochrome P450 CYP94B12 mRNA
GRMZM2G178244	193.862	441.739	-1.18817	3.25474e-05	down	Zea mays VAMP-like protein YKT62 (LOC100284621)
GRMZM2G178432	32.6613	102.993	-1.65689	5.86071e-06	down	Zea mays uncharacterized LOC100277314 (LOC100277314)
GRMZM2G178517	135.557	323.265	-1.25382	0.0242824	down	Zea mays nitrilase 1 (NIT1)
GRMZM2G178533	43.2362	146.266	-1.75828	0.000172231	down	Zea mays LOC100381673 (TIDP2673)
GRMZM2G178734	0	12.8708	#NAME?	0.000130466	down	Zea mays clone 1558922 mRNA sequence
GRMZM2G178769	3.69663	29.7646	-3.00931	0.000103733	down	Zea mays full-length cDNA clone ZM_BFb0061P01 mRNA
GRMZM2G178817	0	5.5015	#NAME?	0.0297466	down	Zea mays LOC100286232 (si707056a07)
GRMZM2G178822	76.6001	237.161	-1.63045	7.427e-09	down	Zea mays putative protein kinase superfamily protein isoform 1 (LOC100192489)
GRMZM2G178910	38.8379	93.4504	-1.26673	0.00143809	down	Zea mays clone 348530 mRNA sequence
GRMZM2G179002	98.7332	198.129	-1.00483	0.000369408	down	Zea mays full-length cDNA clone ZM_BFc0108E24 mRNA
GRMZM2G179133	59.0057	193.22	-1.71132	3.43106e-09	down	Zea mays full-length cDNA clone ZM_BFc0117J05 mRNA
GRMZM2G179317	0.46791	46.0082	-6.61952	1.88159e-12	down	Zea mays clone 265795 mRNA sequence
GRMZM2G179677	335.364	681.918	-1.02387	7.23291e-06	down	Zea mays full-length cDNA clone ZM_BFb0209O02 mRNA
GRMZM2G179777	22.1798	145.773	-2.71641	3.89109e-13	down	Zea mays triacylglycerol lipase (LOC100282659)
GRMZM2G179827	0.60833	54.6294	-6.48868	5.73623e-06	down	Zea mays RR1-Corn type-A response regulator (Orphan88)
GRMZM2G180021	1.21666	46.4726	-5.25538	0.00821141	down	Zea mays hypothetical protein (LOC100276367)
GRMZM2G180172	49.0853	106.184	-1.1132	0.019692	down	Zea mays clone EL01N0509C07 mRNA sequence
GRMZM2G180283	13.8507	363.263	-4.71298	5.32728e-49	down	Zea mays hypothetical protein (LOC100272786)
GRMZM2G180372	37.715	76.2996	-1.01653	0.0163957	down	Zea mays uncharacterized LOC100274189 (LOC100274189)
GRMZM2G180490	0	5.18723	#NAME?	0.0407869	down	Sorghum bicolor hypothetical protein
GRMZM2G180552	0	13.185	#NAME?	9.70226e-05	down	Zea mays full-length cDNA clone ZM_BFb0106J16 mRNA
GRMZM2G181371	117.591	285.844	-1.28145	0.000552402	down	Zea mays uncharacterized LOC100279485 (LOC100279485)
GRMZM2G181546	255.391	1017.13	-1.99372	0.000372454	down	Zea mays full-length cDNA clone ZM_BFc0085P18 mRNA
GRMZM2G181637	42.5346	106.471	-1.32376	0.000320445	down	Zea mays hypothetical protein (LOC100194275)
GRMZM2G181649	0.60833	15.1724	-4.64045	0.00561875	down	Zea mays uncharacterized LOC100502448 (LOC100502448)
GRMZM2G300135	4.91329	89.5151	-4.18737	4.54303e-16	down	Zea mays full-length cDNA clone ZM_BFc0168C08 mRNA
GRMZM2G300258	45.6229	105.732	-1.21258	0.00119721	down	Zea mays hypothetical protein (LOC100382228)
GRMZM2G300692	43.3771	111.569	-1.36294	0.000628031	down	Zea mays hypothetical protein (LOC100191914)
GRMZM2G301553	10.4816	33.425	-1.67308	0.00845122	down	Zea mays clone 357068 replication protein A 70 kDa DNA-binding subunit mRNA
GRMZM2G301904	0	17.0134	#NAME?	7.99292e-06	down	Sorghum bicolor hypothetical protein
GRMZM2G301961	1.40373	33.1197	-4.56035	0.0229934	down	Zea mays clone 1555024 mRNA sequence
GRMZM2G302045	348.371	918.548	-1.39873	9.16484e-07	down	Zea mays LOC100193372 (gpm184)
GRMZM2G303342	0	9.23702	#NAME?	0.00191313	down	Zea mays clone 1688824 mRNA sequence
GRMZM2G303728	0	9.03345	#NAME?	0.00201038	down	Zea mays clone 1459892 mRNA sequence
GRMZM2G304745	0	5.91754	#NAME?	0.0210862	down	Oryza brachyantha probable LRR receptor-like serine/threonine-protein kinase At1g63430-like (LOC102700794)
GRMZM2G305332	48.4303	125.517	-1.3739	5.34501e-05	down	Zea mays hypothetical protein (LOC100192466)
GRMZM2G305362	27.6076	57.2148	-1.05132	0.0407433	down	Sorghum bicolor hypothetical protein
GRMZM2G306945	0	7.36926	#NAME?	0.00750078	down	Zea mays clone 354307 succinate dehydrogenase flavoprotein subunit,mitochondrial precursor
GRMZM2G307088	30.4622	73.3122	-1.26703	0.00405828	down	Zea mays uncharacterized LOC100383471 (LOC100383471)
GRMZM2G307094	1.68457	84.7312	-5.65244	1.51348e-20	down	Zea mays full-length cDNA clone ZM_BFc0047F22 mRNA
GRMZM2G307262	0.46791	13.8046	-4.88278	0.00046589	down	Sorghum bicolor hypothetical protein
GRMZM2G308884	5.10036	21.7935	-2.09523	0.0108628	down	Sorghum bicolor hypothetical protein
GRMZM2G309035	20.9631	60.2773	-1.52376	0.00167475	down	Zea mays uncharacterized LOC100280041 (LOC100280041)
GRMZM2G309071	45.6233	103.205	-1.17767	0.0126097	down	Zea mays uncharacterized LOC100277324 (LOC100277324)
GRMZM2G309655	1.68457	35.4785	-4.3965	1.90455e-08	down	Sorghum bicolor hypothetical protein
GRMZM2G309897	14.7399	42.7193	-1.53516	0.0151869	down	Sorghum bicolor hypothetical protein
GRMZM2G310144	4.77287	22.7541	-2.2532	0.00842286	down	Sorghum bicolor hypothetical protein
GRMZM2G310172	0	15.9867	#NAME?	1.31655e-05	down	Zea mays full-length cDNA clone ZM_BFb0366E21 mRNA
GRMZM2G310840	7.39326	35.7267	-2.27272	0.000431001	down	Sorghum bicolor hypothetical protein
GRMZM2G311316	26.6252	63.7342	-1.25928	0.00564863	down	Zea mays nuclear transcription factor Y subunit C-2 isoform 1 (LOC100273685)
GRMZM2G311919	331.105	670.819	-1.01863	1.17891e-05	down	Zea mays clone 305590 mRNA sequence
GRMZM2G312438	33.5039	93.6361	-1.48274	6.29856e-05	down	Sorghum bicolor hypothetical protein
GRMZM2G312712	542.279	1182.84	-1.12515	0.00218327	down	Oryza sativa Japonica Group cDNA, clone: J043014O13, full insert sequence
GRMZM2G312997	114.315	363.404	-1.66856	4.48148e-12	down	Zea mays fatty acid alpha-dioxygenase (LOC101027254)
GRMZM2G313643	112.303	347.253	-1.62859	1.31903e-11	down	Sorghum bicolor hypothetical protein
GRMZM2G313750	11.8386	67.2038	-2.50504	7.68543e-07	down	Zea mays clone 299101 mRNA sequence
GRMZM2G313944	24.6598	209.862	-3.08921	1.10846e-23	down	Sorghum bicolor hypothetical protein
GRMZM2G314769	10.622	83.7388	-2.97884	1.2975e-09	down	Zea mays LOC100192837 (AY109764)
GRMZM2G315072	77.723	190.747	-1.29525	2.0312e-05	down	Zea mays LOC100285090 (si947005b01)
GRMZM2G315127	89.7944	283.423	-1.65826	0.00105662	down	Zea mays uncharacterized LOC100279898 (LOC100279898)
GRMZM2G316322	0	6.01933	#NAME?	0.0206609	down	Zea mays clone EL01N0441E03 mRNA sequence
GRMZM2G316679	0	5.3908	#NAME?	0.0447787	down	Zea mays lysyl-tRNA synthetase (LOC100280510)
GRMZM2G316721	0	5.60328	#NAME?	0.0291489	down	Zea mays clone 297256 hypothetical protein mRNA
GRMZM2G316749	12.5874	55.7453	-2.14687	4.5291e-05	down	Zea mays clone 1698169 mRNA sequence
GRMZM2G316758	29.7601	106.821	-1.84375	4.91561e-07	down	Zea mays clone 1687270 mRNA sequence
GRMZM2G317262	9.2649	46.3976	-2.3242	3.51671e-05	down	Zea mays uncharacterized LOC100501774 (LOC100501774)
GRMZM2G319062	0	16.217	#NAME?	5.1131e-05	down	Zea mays full-length cDNA clone ZM_BFc0183D12 mRNA
GRMZM2G319187	55.3557	112.132	-1.01839	0.0149454	down	Zea mays full-length cDNA clone ZM_BFb0023G11 mRNA
GRMZM2G319573	36.6388	82.8634	-1.17736	0.00522242	down	Sorghum bicolor hypothetical protein
GRMZM2G320269	54.0928	108.866	-1.00904	0.0185196	down	Zea mays peroxidase 27 (LOC100282342)
GRMZM2G320298	9.2649	85.492	-3.20594	2.69329e-12	down	Zea mays clone 272278 mRNA sequence
GRMZM2G321023	0	10.3834	#NAME?	0.000742147	down	Zea mays full-length cDNA clone ZM_BFb0366E17 mRNA
GRMZM2G322953	97.7494	294.672	-1.59195	0.000684763	down	Zea mays hypothetical protein (LOC100382596)
GRMZM2G323470	59.8477	463.467	-2.9531	6.7284e-33	down	Zea mays uncharacterized LOC100273540 (LOC100273540)
GRMZM2G324669	0	13.2957	#NAME?	0.000102344	down	Zea mays viviparous10 (LOC100382050)
GRMZM2G324781	0	6.95321	#NAME?	0.0104921	down	Sorghum bicolor hypothetical protein
GRMZM2G325804	12.634	41.2587	-1.70738	0.00954162	down	Sorghum bicolor hypothetical protein
GRMZM2G326064	0	19.2972	#NAME?	1.54993e-06	down	Zea mays clone 1568572 mRNA sequence
GRMZM2G326116	112.443	374.084	-1.73417	4.25987e-13	down	Zea mays PCO091394 mRNA sequence
GRMZM2G327099	0.46791	6.95321	-3.89338	0.042427	down	Zea mays clone 424785 mRNA sequence
GRMZM2G327208	17.9215	72.2587	-2.01148	0.000339255	down	Zea mays full-length cDNA clone ZM_BFb0094E12 mRNA
GRMZM2G327662	0	4.98366	#NAME?	0.0422252	down	Sorghum bicolor hypothetical protein
GRMZM2G328224	2.15248	128.729	-5.9022	3.85789e-28	down	Zea mays uncharacterized LOC100383681 (LOC100383681)
GRMZM2G328795	0.60833	12.26	-4.33297	0.0109799	down	Sorghum bicolor hypothetical protein
GRMZM2G330229	0	11.8262	#NAME?	0.000328714	down	Zea mays hypothetical protein (LOC100502363)
GRMZM2G330751	0	73.405	#NAME?	1.15275e-21	down	Sorghum bicolor hypothetical protein
GRMZM2G330907	0.46791	8.20135	-4.13156	0.0178229	down	Zea mays leucine-rich repeat transmembrane protein kinase 2 (ltk2)
GRMZM2G332259	13.2424	40.2141	-1.60254	0.0165144	down	Zea mays PCO127440 mRNA sequence
GRMZM2G333619	0	230.761	#NAME?	2.47973e-57	down	Zea mays clone ZMMBBb-136N21, complete sequence
GRMZM2G333726	0	6.53716	#NAME?	0.0146057	down	Zea mays clone 272278 mRNA sequence
GRMZM2G334041	70.0956	153.174	-1.12778	0.000390333	down	Zea mays DNA methyl transferase1 (met1)
GRMZM2G334181	21.1973	46.61	-1.13676	0.0293005	down	Zea mays protein kinase (LOC100281111)
GRMZM2G334239	48.1961	215.558	-2.16109	1.23941e-05	down	Zea mays full-length cDNA clone ZM_BFb0041B02 mRNA
GRMZM2G334791	57.5548	117.51	-1.02977	0.0124417	down	Zea mays clone 388974 mRNA sequence
GRMZM2G335438	22.1331	145.425	-2.71599	8.42171e-16	down	Sorghum bicolor hypothetical protein
GRMZM2G335978	26.1106	80.8494	-1.6306	0.00061626	down	Zea mays pepsin A (LOC100193625)
GRMZM2G337425	20.8227	88.94	-2.09468	2.58286e-07	down	Zea mays full-length cDNA clone ZM_BFb0059N13 mRNA
GRMZM2G337532	141.221	459.59	-1.70239	4.9971e-14	down	Sorghum bicolor hypothetical protein
GRMZM2G339122	98.3595	475.247	-2.27254	0.00056934	down	Zea mays full-length cDNA clone ZM_BFb0212K22 mRNA
GRMZM2G340359	53.2499	129.013	-1.27667	0.0037532	down	Zea mays hypothetical protein (LOC100279773)
GRMZM2G340601	0	8.93166	#NAME?	0.0020604	down	Zea mays clone 286288 mRNA sequence
GRMZM2G340762	0	69.9571	#NAME?	1.22452e-20	down	Zea mays clone UT1663 MYB transcription factor mRNA, partial cds
GRMZM2G341405	3.97747	508.923	-6.99945	1.86707e-10	down	Sorghum bicolor hypothetical protein
GRMZM2G343139	12.8211	88.0774	-2.78025	1.60564e-08	down	Sorghum bicolor hypothetical protein
GRMZM2G344279	0	99.5626	#NAME?	2.14321e-28	down	Zea mays CL9168_1 mRNA sequence
GRMZM2G346138	59.4265	150.453	-1.34013	0.00437788	down	Sorghum bicolor hypothetical protein
GRMZM2G346861	89.8896	411.461	-2.19453	2.45933e-09	down	Zea mays thaumatin-like protein 1 (LOC100283065)
GRMZM2G348238	20.9165	50.3278	-1.26671	0.013869	down	Zea mays uncharacterized LOC100501907 (LOC100501907)
GRMZM2G348551	22.7881	64.3983	-1.49874	0.00279851	down	Zea mays clone EL01N0326C07 mRNA sequence
GRMZM2G348578	29.6197	68.1822	-1.20284	0.00965941	down	Zea mays LOC100283657 (cl32377_1(260))
GRMZM2G348909	21.7119	140.578	-2.69482	4.17755e-15	down	Sorghum bicolor hypothetical protein
GRMZM2G349062	344.02	771.624	-1.16541	2.28923e-07	down	Zea mays LOC100281213 (cl64795_1)
GRMZM2G350205	18.1557	44.928	-1.3072	0.0174804	down	Zea mays hypothetical protein (LOC100382699)
GRMZM2G352274	0	48.2921	#NAME?	2.53284e-14	down	Zea mays hypothetical protein (LOC100502207)
GRMZM2G352428	10.4349	59.6309	-2.51464	4.92171e-05	down	Zea mays LOC100275416 (cl58600_1)
GRMZM2G352898	3.83705	22.4399	-2.54799	0.00259874	down	Zea mays type I inositol-1,4,5-trisphosphate 5-phosphatase CVP2 (LOC100285261)
GRMZM2G353091	1.07624	10.0691	-3.22587	0.0161095	down	Sorghum bicolor hypothetical protein
GRMZM2G354209	4.77287	21.3418	-2.16075	0.0198832	down	Zea mays clone 232678 mRNA sequence
GRMZM2G354539	0	136.104	#NAME?	2.52969e-37	down	Zea mays leaf angle-associated protein (LAT1) mRNA
GRMZM2G355342	0	6.63895	#NAME?	0.0143029	down	Zea mays PCO130968 mRNA sequence
GRMZM2G355752	67.8969	219.135	-1.6904	4.71279e-05	down	Zea mays full-length cDNA clone ZM_BFc0080F13 mRNA
GRMZM2G355760	0	24.188	#NAME?	4.21769e-08	down	.
GRMZM2G356579	0	5.70507	#NAME?	0.0286497	down	Zea mays clone 1571995 mRNA sequence
GRMZM2G356839	15.8628	133.939	-3.07786	6.0667e-17	down	Zea mays clone 1163776 hypothetical protein mRNA
GRMZM2G358540	334.944	1007.85	-1.58928	3.89724e-13	down	Zea mays full-length cDNA clone ZM_BFc0018N22 mRNA
GRMZM2G361535	1.07624	14.6189	-3.76376	0.00245271	down	Sorghum bicolor hypothetical protein
GRMZM2G361855	12.1195	42.0424	-1.79452	0.00909119	down	Setaria italica uncharacterized LOC101758264 (LOC101758264)
GRMZM2G362131	5.52162	23.9666	-2.11786	0.00450496	down	Genomic sequence for Sorghum bicolor, clone SBBBc0267M07, complete sequence
GRMZM2G362312	508.219	1303.34	-1.35869	2.44826e-05	down	Zea mays PCO122108 mRNA sequence
GRMZM2G362785	62.0473	135.604	-1.12795	0.000876215	down	Zea mays clone 1634194 mRNA sequence
GRMZM2G364373	0	9.96733	#NAME?	0.00102448	down	Sorghum bicolor hypothetical protein
GRMZM2G364566	2.01206	11.419	-2.5047	0.0373512	down	Sorghum bicolor hypothetical protein
GRMZM2G365160	47.5421	318.04	-2.74193	0.00297549	down	Zea mays PCO124295 mRNA sequence
GRMZM2G365319	1.07624	13.2779	-3.62495	0.00277807	down	Zea mays ATP binding protein (LOC100280702)
GRMZM2G365423	168.968	363.031	-1.10334	3.36279e-05	down	Zea mays full-length cDNA clone ZM_BFb0223D03 mRNA
GRMZM2G365688	39.3525	89.706	-1.18875	0.00500587	down	Zea mays LOC100281433 (TIDP3407)
GRMZM2G366638	0	101.634	#NAME?	6.84699e-29	down	.
GRMZM2G367898	0	9.75485	#NAME?	0.00134701	down	Zea mays uncharacterized LOC100501331 (LOC100501331)
GRMZM2G368610	30.9301	229.212	-2.8896	3.01606e-20	down	Zea mays Triacylglycerol lipase like protein (LOC100191842)
GRMZM2G368799	32.7551	66.6198	-1.02423	0.0237948	down	Zea mays inositol hexaphosphate kinase (LOC100280570)
GRMZM2G371316	0	242.141	#NAME?	9.624e-60	down	Zea mays hypothetical protein (LOC100276816)
GRMZM2G372961	3.0883	128.716	-5.38124	1.73948e-28	down	Zea mays clone ZMMBBb-136N21, complete sequence
GRMZM2G373420	335.317	675.974	-1.01144	2.21587e-05	down	Zea mays uncharacterized LOC100276210 (LOC100276210)
GRMZM2G373828	0	32.0662	#NAME?	2.56717e-10	down	Zea mays transposon Mutator 18, complete sequence
GRMZM2G373859	8.42285	47.6279	-2.49943	0.00762358	down	Zea mays GDU1 (LOC100284850)
GRMZM2G374302	68.8794	3971.96	-5.84963	3.33193e-99	down	Zea mays LOC100193626 (AY110562)
GRMZM2G374812	634.048	1479.87	-1.22281	0.0401092	down	Zea mays full-length cDNA clone ZM_BFb0046H04 mRNA
GRMZM2G374817	0	9.23702	#NAME?	0.00191313	down	Zea mays acyl-coenzyme A oxidase 2 (LOC100285661)
GRMZM2G375593	55.2624	217.683	-1.97786	8.831e-13	down	Oryza brachyantha villin-4-like (LOC102701470), transcript variant X1
GRMZM2G375947	0.60833	26.9235	-5.46787	0.000424324	down	Zea mays full-length cDNA clone ZM_BFc0162N06 mRNA
GRMZM2G376432	72.2014	180.965	-1.32562	6.04819e-06	down	Zea mays uncharacterized LOC100382594 (LOC100382594)
GRMZM2G377341	977.221	2095.64	-1.10063	1.55272e-06	down	Sorghum bicolor hypothetical protein
GRMZM2G377539	10.622	748.86	-6.13957	2.73e-93	down	Zea mays PCO091924 mRNA sequence
GRMZM2G377609	37.5742	136.873	-1.86503	0.00389431	down	Zea mays uncharacterized LOC100383208 (LOC100383208)
GRMZM2G378121	50.3495	175.432	-1.80086	0.00269473	down	Zea mays full-length cDNA clone ZM_BFc0017C08 mRNA
GRMZM2G379002	109.588	302.634	-1.46549	0.0016804	down	Zea mays clone 364103 mRNA sequence
GRMZM2G379780	147.912	865.771	-2.54925	1.25692e-32	down	Sorghum bicolor hypothetical protein
GRMZM2G380088	54.1395	148.301	-1.45378	2.76644e-06	down	Zea mays CDA1 (LOC100283606)
GRMZM2G380286	53.952	235.068	-2.12333	1.64797e-14	down	Sorghum bicolor hypothetical protein
GRMZM2G380291	5.56827	79.6012	-3.83749	4.64471e-12	down	Sorghum bicolor hypothetical protein
GRMZM2G380432	0	544.938	#NAME?	2.59617e-97	down	Zea mays full-length cDNA clone ZM_BFb0163E18 mRNA
GRMZM2G380656	0	5.28902	#NAME?	0.0401318	down	Zea mays clone 382224 mRNA sequence
GRMZM2G380784	0.46791	7.57283	-4.01653	0.0307343	down	Sorghum bicolor hypothetical protein
GRMZM2G381086	5.84911	26.954	-2.20421	0.0061637	down	Zea mays carbohydrate binding protein (LOC100281724)
GRMZM2G381267	18.6236	57.3917	-1.62371	0.000755614	down	Zea mays PCO149856 mRNA sequence
GRMZM2G382273	0	442.204	#NAME?	1.50278e-90	down	Sorghum bicolor hypothetical protein
GRMZM2G383735	3.97747	24.2898	-2.61043	0.0220872	down	Zea mays clone 13586 mRNA sequence
GRMZM2G383778	0	6.01933	#NAME?	0.0206609	down	Sorghum bicolor hypothetical protein
GRMZM2G384884	32.9422	179.935	-2.44947	2.74121e-13	down	Zea mays full-length cDNA clone ZM_BFc0038J06 mRNA
GRMZM2G385578	0	27.3879	#NAME?	6.55467e-09	down	Zea mays clone 1227320 mRNA sequence
GRMZM2G386674	10.2945	39.1479	-1.92706	0.000692701	down	Zea mays clone 264458 mRNA sequence
GRMZM2G387076	174.679	456.372	-1.38551	0.000284351	down	Zea mays VAMP-like protein YKT62 (LOC100282605)
GRMZM2G389155	7.58033	33.4734	-2.14268	0.0370809	down	Triticum aestivum cDNA, clone: WT011_J16, cultivar: Chinese Spring
GRMZM2G389303	31.0234	76.8657	-1.30898	0.00796575	down	Zea mays LOC542249 (umc1175)
GRMZM2G389379	18.9977	53.1294	-1.48368	0.0121411	down	Setaria italica zinc-finger homeodomain protein 1 (LOC101782763)
GRMZM2G389510	0	8.19244	#NAME?	0.00491299	down	Zea mays clone 1416555 hypothetical protein mRNA
GRMZM2G389768	218.897	660.671	-1.59368	1.28023e-13	down	Zea mays hypothetical protein (LOC100857032)
GRMZM2G390013	10.622	28.9503	-1.44653	0.0358913	down	Zea mays hypothetical protein (LOC100274969)
GRMZM2G390124	0	12.5565	#NAME?	0.000175692	down	Sorghum bicolor hypothetical protein
GRMZM2G390876	21.8989	63.3843	-1.53326	0.00174395	down	Zea mays hypothetical protein (LOC100381483)
GRMZM2G391042	16.0032	394.528	-4.6237	2.10233e-56	down	Sorghum bicolor hypothetical protein
GRMZM2G391473	0	20.9703	#NAME?	3.82711e-07	down	Zea mays clone 1584105 mRNA sequence
GRMZM2G391741	2.76081	26.4807	-3.26178	2.4537e-05	down	Zea mays putative receptor-like protein kinase (LOC100501332)
GRMZM2G392076	0	187.153	#NAME?	8.8247e-49	down	Zea mays carbohydrate transporter/ sugar porter/ transporter (LOC100284468)
GRMZM2G392624	0.60833	46.0744	-6.24297	8.05264e-07	down	Zea mays clone 286288 mRNA sequence
GRMZM2G393002	3.0883	163.133	-5.72309	6.43907e-36	down	Sorghum bicolor hypothetical protein
GRMZM2G393453	0	14.6367	#NAME?	3.50946e-05	down	Zea mays full-length cDNA clone ZM_BFb0147E03 mRNA
GRMZM2G393671	137.149	605.735	-2.14294	6.87582e-22	down	Zea mays full-length cDNA clone ZM_BFb0182N18 mRNA
GRMZM2G394007	0	15.2653	#NAME?	1.99376e-05	down	Zea mays PCO082815 mRNA sequence
GRMZM2G394962	0.46791	6.96212	-3.89522	0.0497805	down	Sorghum bicolor hypothetical protein
GRMZM2G396292	511.583	1382.28	-1.43401	0.000115857	down	Zea mays peroxin Pex14 (LOC100282993)
GRMZM2G396477	0	915.485	#NAME?	2.82779e-129	down	.
GRMZM2G396540	37.1534	89.7187	-1.27191	0.00464886	down	Zea mays clone 218139 fiber protein Fb34 mRNA
GRMZM2G396856	52.4545	124.999	-1.25278	0.000357052	down	Sorghum bicolor hypothetical protein
GRMZM2G397190	13.2424	32.3805	-1.28996	0.0486926	down	Zea mays prenylated Rab receptor 2 (LOC100281238)
GRMZM2G397785	0	52.5187	#NAME?	5.62192e-16	down	Oryza sativa (japonica cultivar-group) chromosome 11 BAC clone OSJNBb0049B20, complete sequence
GRMZM2G398458	3.83705	35.9124	-3.22641	1.48041e-06	down	Phyllostachys edulis cDNA clone: bphylf024k17, full insert sequence
GRMZM2G399218	0	21.665	#NAME?	1.61375e-06	down	Zea mays hypothetical protein (LOC100274739)
GRMZM2G400092	0	192.022	#NAME?	1.7158e-46	down	Zea mays full-length cDNA clone ZM_BFb0083F12 mRNA
GRMZM2G400352	0	8.09957	#NAME?	0.00396172	down	Sorghum bicolor hypothetical protein
GRMZM2G400390	5.52162	30.3753	-2.45973	0.000994854	down	Sorghum bicolor hypothetical protein
GRMZM2G400602	31.3976	242.276	-2.94793	0.00260163	down	Zea mays clone 291473 mRNA sequence
GRMZM2G400604	122.457	268.675	-1.13359	1.32821e-05	down	Zea mays hypothetical protein (LOC100276531)
GRMZM2G400961	23.5835	171.273	-2.86045	3.07129e-16	down	Zea mays clone 1164250 hypothetical protein mRNA
GRMZM2G401463	0	8.20135	#NAME?	0.00386468	down	Zea mays putative cytochrome P450 superfamily protein (LOC100383167)
GRMZM2G401561	87.3154	506.247	-2.53553	9.908e-28	down	Sorghum bicolor hypothetical protein
GRMZM2G401581	4.77287	17.4473	-1.87007	0.0319719	down	Z.mays histone H3 gene
GRMZM2G402309	42.675	96.7342	-1.18064	0.00202546	down	Sorghum bicolor hypothetical protein
GRMZM2G402806	13.1957	64.5484	-2.29031	0.000165785	down	.
GRMZM2G403620	3.22872	20.0097	-2.63167	0.0054392	down	Zea mays rough sheath2 (rs2)
GRMZM2G404443	3.83705	60.6272	-3.9819	3.31352e-12	down	Zea mays cytokinin dehydrogenase 6 (CKX6) mRNA
GRMZM2G404977	7.11242	78.9244	-3.47206	1.29761e-09	down	Zea mays clone 1448580 hypothetical protein mRNA
GRMZM2G405567	4.16454	129.5	-4.95865	4.52427e-25	down	Zea mays hypothetical protein (LOC100193757)
GRMZM2G406674	166.068	336.095	-1.0171	5.14028e-05	down	Zea mays calmodulin binding protein (LOC100282586)
GRMZM2G406715	1.54415	12.3529	-2.99997	0.0108319	down	Zea mays subsp. mexicana bio-material Kermicle Cocotitlan 101-3 clone BAC1 bz locus, partial sequence
GRMZM2G407396	25.736	111.008	-2.10881	4.52962e-08	down	Zea mays hypothetical protein (LOC100194295)
GRMZM2G408834	65.0414	384.025	-2.56177	1.00618e-07	down	.
GRMZM2G409265	32.8951	88.3471	-1.42531	0.00817136	down	Zea mays uncharacterized LOC100273607 (LOC100273607)
GRMZM2G409893	9.21825	31.1501	-1.75667	0.00536192	down	Sorghum bicolor hypothetical protein
GRMZM2G410975	0	34.8678	#NAME?	4.1541e-11	down	Zea mays clone 343255 mRNA sequence
GRMZM2G411046	0	5.81576	#NAME?	0.0215164	down	Zea mays full-length cDNA clone ZM_BFc0163N11 mRNA
GRMZM2G411216	0	52.2311	#NAME?	4.89523e-16	down	Zea mays hypothetical protein (LOC100857008)
GRMZM2G412137	0	5.91754	#NAME?	0.0210862	down	Zea mays BAC clone CH201-142M10 from chromosome 5, complete sequence
GRMZM2G413113	28.4968	103.984	-1.86749	4.88546e-07	down	Zea mays clone 1559535 mRNA sequence
GRMZM2G413897	75.6638	824.424	-3.44571	1.23045e-47	down	Zea mays 16.9 kDa class I heat shock protein 2 (LOC100285576)
GRMZM2G414569	44.2658	117.04	-1.40274	8.79938e-05	down	Zea mays clone 1542082 transmembrane emp24 domain-containing protein 10 precursor
GRMZM2G416625	2.90123	41.5246	-3.83923	0.00331044	down	Zea mays clone 325958 mRNA sequence
GRMZM2G417070	0	18.7794	#NAME?	2.17245e-06	down	Zea mays hypothetical protein (LOC100278881)
GRMZM2G417455	28.4501	131.097	-2.20413	2.405e-09	down	Zea mays LOC100382452 (TIDP3300)
GRMZM2G417770	12.447	46.8225	-1.91141	0.000265064	down	Zea mays uncharacterized LOC100193623 (LOC100193623)
GRMZM2G419239	164.055	339.996	-1.05134	0.000244095	down	Zea mays mRNA for transcription factor MYB42 (myb42 gene)
GRMZM2G419836	43.7512	107.184	-1.29269	0.000431299	down	Sorghum bicolor hypothetical protein
GRMZM2G421256	374.06	773.413	-1.04797	0.00116692	down	Zea mays full-length cDNA clone ZM_BFb0206A08 mRNA
GRMZM2G421604	79.033	179.894	-1.18662	5.73819e-05	down	Zea mays hypothetical protein (LOC100216761)
GRMZM2G421669	22.7415	78.2513	-1.78279	1.39682e-05	down	Sorghum bicolor hypothetical protein
GRMZM2G421680	1.54415	25.3433	-4.03672	9.92639e-06	down	Sorghum bicolor hypothetical protein
GRMZM2G422510	0.60833	15.9778	-4.71507	0.00200577	down	Sorghum bicolor hypothetical protein
GRMZM2G422750	295.636	1075.71	-1.8634	8.58203e-16	down	Zea mays chalcone synthase (c2) gene
GRMZM2G423567	19.0448	59.6182	-1.64635	0.00157271	down	Sorghum bicolor hypothetical protein
GRMZM2G423643	83.0571	219.498	-1.40203	4.2335e-07	down	Sorghum bicolor hypothetical protein
GRMZM2G424832	144.122	580.155	-2.00914	5.39922e-17	down	Zea mays cellulose synthase-4 (CesA-4) mRNA
GRMZM2G425920	0	7.896	#NAME?	0.00576376	down	Zea mays putative bZIP transcription factor superfamily protein (LOC100383828)
GRMZM2G426200	32.3338	155.91	-2.26959	1.07747e-12	down	Zea mays hypothetical protein (LOC100216602)
GRMZM2G426922	0	8.40492	#NAME?	0.00368693	down	Zea mays sulfate transporter (LOC100284487)
GRMZM2G426964	78.4242	194.42	-1.30981	0.00324061	down	Zea mays glucose-6-phosphate 1-dehydrogenase (LOC100304292)
GRMZM2G427090	37.2	105.002	-1.49704	0.000775928	down	Zea mays full-length cDNA clone ZM_BFb0148K09 mRNA
GRMZM2G428356	29.8068	88.5062	-1.57014	0.00403092	down	Zea mays uncharacterized LOC100277327 (LOC100277327)
GRMZM2G428579	86.3329	200.541	-1.21592	1.34189e-05	down	Zea mays clone 1638194 pentatricopeptide repeat protein PPR566-6 mRNA
GRMZM2G428905	1.87164	82.7171	-5.46581	0.00157674	down	Zea mays clone 1434514 mRNA sequence
GRMZM2G429000	2.62039	223.832	-6.41649	3.54083e-44	down	Zea mays full-length cDNA clone ZM_BFc0087N09 mRNA
GRMZM2G429057	0	5.60328	#NAME?	0.0291489	down	Zea mays uncharacterized LOC100383812 (LOC100383812)
GRMZM2G429658	0.60833	19.5275	-5.00451	0.000730747	down	Sorghum bicolor hypothetical protein
GRMZM2G429899	45.9037	100.125	-1.12512	0.00797833	down	Zea mays clone Contig701 mRNA sequence
GRMZM2G429955	132.702	1343.16	-3.33937	0.000450689	down	Zea mays chlorophyll a-b binding protein 2 (LOC100282054)
GRMZM2G431327	0.46791	7.90491	-4.07844	0.0416663	down	Sorghum bicolor hypothetical protein
GRMZM2G433557	16.3773	79.1457	-2.27281	0.000293756	down	Zea mays full-length cDNA clone ZM_BFb0378H07 mRNA
GRMZM2G434506	0.60833	29.4859	-5.59903	2.56034e-05	down	Zea mays clone 1061938 fb2 mRNA
GRMZM2G435049	14.3653	51.067	-1.82981	0.000781914	down	Zea mays clone 323934 hypothetical protein mRNA
GRMZM2G435244	0	31.6591	#NAME?	2.96038e-10	down	Zea mays clone 985017 triosephosphate isomerase, cytosolic mRNA
GRMZM2G435661	0	60.5165	#NAME?	3.82463e-18	down	Zea mays LOC100279874 (TIDP2729)
GRMZM2G435979	146.134	293.965	-1.00835	6.31072e-05	down	Sorghum bicolor hypothetical protein
GRMZM2G438871	70.2831	170.157	-1.27562	1.1073e-05	down	Zea mays uncharacterized LOC100501591 (LOC100501591)
GRMZM2G438938	344.582	702.16	-1.02695	4.67257e-06	down	Sorghum bicolor hypothetical protein
GRMZM2G439799	0	346.797	#NAME?	3.63891e-73	down	Sorghum bicolor hypothetical protein
GRMZM2G439819	0.46791	50.3278	-6.74898	4.9699e-14	down	Zea mays clone 286288 mRNA sequence
GRMZM2G439950	320.905	952.591	-1.56971	1.38265e-13	down	Sorghum bicolor hypothetical protein
GRMZM2G440363	0	28.5521	#NAME?	2.09977e-09	down	Zea mays BAC clone CH201-162J17 from chromosome 5, complete sequence
GRMZM2G441347	17.4069	115.26	-2.72716	6.31982e-11	down	Zea mays PCO142079 mRNA sequence
GRMZM2G441906	2.76081	37.9621	-3.7814	8.49533e-07	down	Zea mays Grx_A2 - glutaredoxin subgroup III (LOC100283874)
GRMZM2G443785	16.4711	43.9496	-1.41591	0.0274738	down	Zea mays clone 400581 hypothetical protein mRNA
GRMZM2G443939	74.7747	290.738	-1.9591	2.99372e-14	down	Zea mays BAC clone Z418K17, complete sequence
GRMZM2G443953	14.459	98.7127	-2.77126	5.60146e-12	down	Sorghum bicolor hypothetical protein
GRMZM2G444073	47.3546	136.098	-1.52308	1.16288e-05	down	Sorghum bicolor hypothetical protein
GRMZM2G444138	5.3812	20.6293	-1.9387	0.0338292	down	Zea mays hypothetical protein (LOC100277824)
GRMZM2G444643	93.5853	246.757	-1.39874	2.47805e-07	down	Zea mays clone 365737 ASC1-like protein 1 mRNA
GRMZM2G445575	242.854	717.657	-1.5632	9.09391e-12	down	Zea mays full-length cDNA clone ZM_BFb0044D19 mRNA
GRMZM2G446185	0	5.18723	#NAME?	0.0407869	down	Zea mays clone 992321 mRNA sequence
GRMZM2G447551	47.8691	120.936	-1.33708	0.000559227	down	Sorghum bicolor hypothetical protein
GRMZM2G447566	29.0114	108.716	-1.90587	5.51778e-07	down	Sorghum bicolor hypothetical protein
GRMZM2G447785	157.318	480.815	-1.6118	2.25077e-08	down	Zea mays Bowman-Birk type bran trypsin inhibitor (LOC100284348)
GRMZM2G448185	8.60992	29.4592	-1.77465	0.00927077	down	Zea mays clone 322071 mRNA sequence
GRMZM2G448282	0	59.5826	#NAME?	6.72073e-18	down	Aegilops tauschii isolate TA2468 clone 1 LZ-NBS-LRR class RGA and NBS-LRR class RGA genes
GRMZM2G448633	25.3147	86.7007	-1.77607	1.75087e-05	down	Zea mays ATP binding protein (LOC100281776)
GRMZM2G448834	10.4816	49.6547	-2.24408	0.000210408	down	Zea mays uncharacterized LOC100280123 (LOC100280123)
GRMZM2G450233	406.021	2248.38	-2.46926	4.43188e-33	down	Zea mays full-length cDNA clone ZM_BFb0368P18 mRNA
GRMZM2G450498	3.0883	15.4777	-2.32531	0.0227833	down	Zea mays O-succinylhomoserine sulfhydrylase (LOC100285862)
GRMZM2G450705	0.46791	37.0804	-6.30828	3.43106e-09	down	Zea mays strain NB mitochondrion, complete genome
GRMZM2G450866	11.2303	66.4607	-2.5651	1.33999e-07	down	Zea mays full-length cDNA clone ZM_BFc0034H23 mRNA
GRMZM2G451325	15.3948	64.1502	-2.05901	8.61347e-06	down	Zea mays clone 353387 hypothetical protein mRNA
GRMZM2G452189	0	5.81576	#NAME?	0.0215164	down	Zea mays clone 388231 mRNA sequence
GRMZM2G455124	212.3	488.669	-1.20275	0.000152407	down	Sorghum bicolor hypothetical protein
GRMZM2G455171	0	11.2066	#NAME?	0.000480396	down	Zea mays full-length cDNA clone ZM_BFb0175J21 mRNA
GRMZM2G455321	0	167.156	#NAME?	3.55086e-44	down	Sorghum bicolor hypothetical protein (SORBIDRAFT_0019s003140) mRNA
GRMZM2G455809	35.0947	145.746	-2.05414	1.2721e-08	down	Zea mays tassel seed2 (ts2)
GRMZM2G455909	0	65.5752	#NAME?	2.36596e-19	down	Zea mays uncharacterized LOC100193382 (LOC100193382)
GRMZM2G456158	0	6.74073	#NAME?	0.0140021	down	Zea mays clone 1459922 mRNA sequence
GRMZM2G457125	2.76081	14.526	-2.39548	0.0165791	down	Zea mays RFLP marker p-umc1 full length insert sequence of entire PstI fragment genomic sequence
GRMZM2G457415	174.724	443.148	-1.34271	7.14268e-08	down	Sorghum bicolor hypothetical protein
GRMZM2G457929	178.701	728.527	-2.02743	5.36684e-18	down	Zea mays full-length cDNA clone ZM_BFc0172M15 mRNA
GRMZM2G458549	278.557	977.177	-1.81065	8.17607e-18	down	Zea mays full-length cDNA clone ZM_BFb0143E22 mRNA
GRMZM2G458867	0	4.98366	#NAME?	0.0422252	down	Sorghum bicolor hypothetical protein
GRMZM2G459828	2.01206	244.147	-6.92293	2.73768e-49	down	Zea mays clone 425794 mRNA sequence
GRMZM2G459874	51.9865	106.25	-1.03125	0.00791254	down	Zea mays clone 295962 isoamyl acetate-hydrolyzing esterase mRNA
GRMZM2G461145	67.0539	178.146	-1.40967	1.75465e-06	down	Zea mays LOC100285583 (si614016d05(213))
GRMZM2G461269	80.1563	278.23	-1.79539	2.14766e-12	down	Sorghum bicolor hypothetical protein
GRMZM2G461569	330.498	973.058	-1.55788	1.01282e-13	down	Zea mays LOC100277946 (pco128913)
GRMZM2G463267	0	18.3812	#NAME?	2.06209e-06	down	Zea mays hypothetical protein (LOC100273828)
GRMZM2G463996	31.1638	67.3628	-1.11208	0.0497531	down	Sorghum bicolor hypothetical protein
GRMZM2G465333	113.801	290.154	-1.35031	1.66748e-07	down	Zea mays nascent polypeptide-associated complex alpha subunit-like protein (LOC100281031)
GRMZM2G466833	38.5576	227.199	-2.55887	1.72749e-10	down	Zea mays uncharacterized LOC100272900 (LOC100272900)
GRMZM2G467338	124.563	262.015	-1.07278	0.000271571	down	Zea mays full-length cDNA clone ZM_BFc0071C20 mRNA
GRMZM2G469523	125.919	286.869	-1.1879	1.93843e-05	down	Zea mays LOC100284107 (gpm440)
GRMZM2G469747	109.588	220.644	-1.00962	0.000423541	down	Zea mays clone 407761 mRNA sequence
GRMZM2G469839	0	6.53716	#NAME?	0.0146057	down	Zea mays full-length cDNA clone ZM_BFc0181F03 mRNA
GRMZM2G469898	90.0767	285.15	-1.6625	2.89599e-05	down	Zea mays esterase (LOC100283707)
GRMZM2G470442	3.69663	28.9325	-2.96841	0.000184388	down	Zea mays cytochrome P450 protein gene
GRMZM2G470671	0	16.1991	#NAME?	1.02404e-05	down	Zea mays p8MTCP1 (LOC100282895)
GRMZM2G472023	7.06577	187.52	-4.73006	4.55636e-34	down	Sorghum bicolor hypothetical protein
GRMZM2G472671	23.0223	229.84	-3.31953	1.10996e-07	down	Zea mays putative HLH DNA-binding domain superfamily protein (bHLH145)
GRMZM2G473104	0	16.1813	#NAME?	1.50192e-05	down	Sorghum bicolor hypothetical protein
GRMZM2G473147	7.6741	36.5982	-2.2537	0.00081682	down	Zea mays uncharacterized LOC100277806 (LOC100277806)
GRMZM2G473976	24.9406	73.2587	-1.5545	0.000317611	down	Zea mays clone 424143 mRNA sequence
GRMZM2G474656	17.9686	47.6457	-1.40687	0.0066437	down	Zea mays HOX1B protein (Hox1b)
GRMZM2G475289	0	6.52825	#NAME?	0.025196	down	Zea mays RFLP marker p-umc164 full length insert sequence of entire PstI fragment genomic sequence
GRMZM2G475647	13.4294	61.5521	-2.19641	6.18756e-06	down	Zea mays hypothetical protein (LOC100192466)
GRMZM2G475683	29.9005	65.5752	-1.13298	0.0169327	down	Zea mays clone 985483 SAUR12 - auxin-responsive SAUR family member mRNA
GRMZM2G476699	23.9577	196.92	-3.03905	4.21181e-07	down	Zea mays full-length cDNA clone ZM_BFc0098G14 mRNA
GRMZM2G476762	0	242.712	#NAME?	5.20002e-60	down	Genomic seqeunce for Zea mays BAC clone ZMMBBb0448F23, complete sequence
GRMZM2G477146	135.232	272.596	-1.01133	8.20752e-05	down	Zea mays hypothetical protein (LOC100303813)
GRMZM2G477340	14.3186	34.4607	-1.26706	0.0438429	down	Zea mays hypothetical protein (LOC100191625)
GRMZM2G477846	36.5922	113.403	-1.63185	1.10583e-05	down	Zea mays full-length cDNA clone ZM_BFc0063C20 mRNA
GRMZM2G478430	2.2929	318.005	-7.11573	1.32305e-10	down	Zea mays clone 372235 mRNA sequence
GRMZM2G479703	25.1277	178.173	-2.82593	6.25033e-18	down	Zea mays hypothetical protein (LOC100383021)
GRMZM2G481730	173.322	390.726	-1.1727	0.00197223	down	Zea mays putative RNA-dependent RNA polymerase (RdRP)
GRMZM2G483043	0	5.18723	#NAME?	0.0407869	down	Zea mays clone 325317 mRNA sequence
GRMZM2G494186	0	6.64786	#NAME?	0.0111462	down	Zea mays uncharacterized LOC100383994 (LOC100383994)
GRMZM2G518751	0	113.005	#NAME?	3.08142e-29	down	Zea mays clone 1575781 mRNA sequence
GRMZM2G519736	3.0883	13.4993	-2.128	0.0419044	down	Zea mays full-length cDNA clone ZM_BFb0041B02 mRNA
GRMZM2G522191	0	15.3581	#NAME?	2.3372e-05	down	Zea mays CL67235_-1 mRNA sequence
GRMZM2G528010	2.47997	15.3581	-2.63061	0.0150208	down	Zea mays uncharacterized LOC100278395 (LOC100278395)
GRMZM2G536584	0	42.671	#NAME?	2.16321e-13	down	Zea mays clone 291639 mRNA sequence
GRMZM2G546834	2.01206	25.0201	-3.63634	2.23269e-05	down	Zea mays clone 507958 hypothetical protein mRNA
GRMZM2G553379	0	9.97624	#NAME?	0.00197724	down	Zea mays full-length cDNA clone ZM_BFb0138G13 mRNA
GRMZM2G557158	0	5.29793	#NAME?	0.0308597	down	Zea mays clone 300733 hypothetical protein mRNA
GRMZM2G561273	15.114	37.0499	-1.29358	0.0386961	down	Zea mays clone 1520078 hypothetical protein mRNA
GRMZM2G565911	0	33.5268	#NAME?	8.8633e-11	down	Zea mays full-length cDNA clone ZM_BFb0180E09 mRNA
GRMZM2G568636	1904.8	4312.51	-1.17889	5.18734e-07	down	Sorghum bicolor hypothetical protein
GRMZM2G582351	0	7.68352	#NAME?	0.00551894	down	Zea mays uncharacterized LOC100277401 (LOC100277401)
GRMZM2G587231	0	11.6404	#NAME?	0.000772649	down	Zea mays LOC100383178 (TIDP2773)
GRMZM2G700146	5.3812	28.6538	-2.41273	0.000499534	down	Zea mays clone 1164751 mRNA sequence
GRMZM2G700806	24.7069	93.5254	-1.92045	0.00103243	down	Zea mays clone 290437 hypothetical protein mRNA
GRMZM2G700914	0	9.34771	#NAME?	0.00149518	down	Zea mays clone 286671 mRNA sequence
GRMZM2G700923	9.68616	27.3968	-1.50001	0.0305391	down	Zea mays clone 1511237 hypothetical protein mRNA
GRMZM2G701207	375.183	772.628	-1.04218	0.00933956	down	Zea mays full-length cDNA clone ZM_BFb0329F13 mRNA
GRMZM2G701555	0	7.36035	#NAME?	0.0125392	down	Zea mays clone 438855 hypothetical protein mRNA
GRMZM2G701711	0	6.53716	#NAME?	0.0146057	down	Zea mays uncharacterized LOC100382661 (LOC100382661)
GRMZM2G701767	231.718	502.63	-1.11713	2.42433e-05	down	.
GRMZM2G702081	1.07624	9.75485	-3.18012	0.0204662	down	Zea mays clone 241547 mRNA sequence
GRMZM2G702108	0	5.18723	#NAME?	0.0407869	down	Zea mays clone 1580749 mRNA sequence
GRMZM2G702159	0.46791	7.87818	-4.07356	0.0378667	down	Zea mays CAAX prenyl protease 1 (LOC100286144)
GRMZM2G702522	0	34.0536	#NAME?	5.49695e-11	down	Zea mays hypothetical protein (LOC100216923)
GRMZM2G702613	0	38.2051	#NAME?	3.80385e-12	down	Zea mays clone 1588254 hypothetical protein mRNA
GRMZM2G703281	3.22872	35.691	-3.46653	7.30345e-07	down	Zea mays hypothetical protein (LOC100502517)
GRMZM2G703292	21.3844	85.8597	-2.00542	4.8951e-07	down	.
GRMZM2G703348	0	39.5729	#NAME?	8.24155e-12	down	Zea mays hypothetical protein (LOC100382421)
GRMZM2G703928	74.4938	177.76	-1.25474	3.73985e-05	down	Zea mays LOC100282928 (AY110191)
GRMZM2G704347	2.94788	27.4986	-3.22161	0.0108141	down	Sorghum bicolor hypothetical protein
GRMZM5G802854	35.5155	99.6555	-1.4885	0.0031652	down	Zea mays full-length cDNA clone ZM_BFb0044J14 mRNA
GRMZM5G802881	24.1452	61.0915	-1.33924	0.00867326	down	Zea mays LOC100383449 (cl10306_1(732))
GRMZM5G803275	162.512	370.326	-1.18825	9.04023e-07	down	Zea mays RNA-binding protein 8A (LOC100280761)
GRMZM5G803992	35.6092	180.191	-2.3392	2.17782e-14	down	Zea mays DNA-directed RNA polymerase II 8.2 kDa polypeptide (LOC100281783)
GRMZM5G805585	8.28243	143.485	-4.11471	5.37042e-13	down	Zea mays LOC100272376 (IDP1436)
GRMZM5G806622	99.7162	208.552	-1.06451	0.0139473	down	Zea mays uncharacterized LOC100276764 (LOC100276764)
GRMZM5G807064	7.06577	90.3345	-3.67636	1.46316e-15	down	Zea mays TAZ transcription factor (LOC100280264)
GRMZM5G808737	51.8466	126.304	-1.28458	0.000108389	down	Zea mays full-length cDNA clone ZM_BFb0282B11 mRNA
GRMZM5G811593	21.244	68.1554	-1.68178	0.000306833	down	Zea mays clone 352232 peptide transporter PTR2 mRNA
GRMZM5G812555	0.935821	37.6962	-5.33204	0.0037106	down	Zea mays full-length cDNA clone ZM_BFc0140P09 mRNA
GRMZM5G813055	17.1261	82.5225	-2.26859	8.86991e-08	down	Zea mays clone 222392 mRNA sequence
GRMZM5G813363	192.176	443.407	-1.2062	0.0137782	down	Zea mays pollen-specific protein SF21 (LOC100272647)
GRMZM5G813470	124.515	253.09	-1.02333	0.000208035	down	Zea mays full-length cDNA clone ZM_BFb0133I02 mRNA
GRMZM5G813783	335.924	684.973	-1.02791	9.14844e-06	down	Zea mays LOC100277249 (cl29474_1(761))
GRMZM5G814279	10.9961	227.549	-4.37111	2.52267e-08	down	Zea mays full-length cDNA clone ZM_BFb0012I22 mRNA
GRMZM5G815032	58.8186	118.638	-1.01223	0.00377583	down	Zea mays PCO149393 mRNA sequence
GRMZM5G815851	11.0899	63.9823	-2.52843	1.05261e-06	down	Zea mays full-length cDNA clone ZM_BFb0169N19 mRNA
GRMZM5G816015	28.8243	75.7995	-1.3949	0.00123721	down	Zea mays hypothetical protein (LOC100273796)
GRMZM5G816356	25.0344	73.3872	-1.55162	0.00151918	down	Zea mays PCO064985 mRNA sequence
GRMZM5G816891	46.7929	128.172	-1.45372	1.18179e-05	down	Zea mays hypothetical protein (LOC100192889)
GRMZM5G817964	12.5874	70.8108	-2.49199	1.21722e-05	down	Sorghum bicolor hypothetical protein
GRMZM5G820287	0	38.9265	#NAME?	2.55916e-12	down	Zea mays clone 1573140 mRNA sequence
GRMZM5G820822	56.4781	165.027	-1.54694	0.0186652	down	Zea mays clone 207954 mRNA sequence
GRMZM5G821267	30.0414	88.7454	-1.56272	0.0337866	down	Zea mays hypothetical protein (LOC100383455)
GRMZM5G821611	137.477	296.394	-1.10832	7.24482e-05	down	Zea mays LOC100283500 (AY110290)
GRMZM5G821791	0	11.0119	#NAME?	0.000646518	down	Zea mays LOC100191344 (cl55515_1a)
GRMZM5G821869	0	9.03345	#NAME?	0.00201038	down	Zea mays clone EL01N0506C01.c mRNA sequence
GRMZM5G823318	0	140.419	#NAME?	2.05273e-35	down	Zea mays LOC100192082 (pco067113e)
GRMZM5G824534	256.563	802.599	-1.64537	0.000165785	down	Zea mays uncharacterized LOC100276448 (LOC100276448)
GRMZM5G825515	94.989	195.388	-1.04051	0.00265755	down	Zea mays full-length cDNA clone ZM_BFb0012I09 mRNA
GRMZM5G825902	0	29.2735	#NAME?	1.40616e-09	down	Zea mays PCO075775 mRNA sequence
GRMZM5G826714	173.602	593.38	-1.77317	6.24421e-09	down	Zea mays brittle stalk-2-like protein 3 (Bk2L3)
GRMZM5G828945	0	24.7148	#NAME?	2.56436e-08	down	Zea mays uncharacterized LOC100276800 (LOC100276800)
GRMZM5G830983	31.2105	88.4972	-1.5036	0.0179439	down	Zea mays hypothetical protein (LOC100383292)
GRMZM5G832740	28.0289	95.2736	-1.76516	3.98538e-06	down	Zea mays protein yippee-like (LOC100284550)
GRMZM5G833140	449.819	1075.36	-1.25741	4.27627e-09	down	Zea mays histidine kinase (HK1b2)
GRMZM5G833747	64.1998	168.59	-1.39287	1.01099e-05	down	Zea mays full-length cDNA clone ZM_BFb0375D23 mRNA
GRMZM5G834303	114.923	427.239	-1.89437	8.41609e-15	down	Zea mays clone 237122 cytokinin-O-glucosyltransferase 2 mRNA
GRMZM5G834874	2.76081	32.2609	-3.54662	1.6466e-06	down	Sorghum bicolor hypothetical protein
GRMZM5G835542	92.3686	293.96	-1.67014	1.0227e-10	down	Zea mays 2-C-methyl-D-erythritol 2,4-cyclodiphosphate synthase (LOC100284320)
GRMZM5G837364	135.418	322.481	-1.25179	5.48321e-07	down	Zea mays full-length cDNA clone ZM_BFc0119O05 mRNA
GRMZM5G838420	11.0899	48.7921	-2.1374	5.69809e-05	down	Zea mays clone 460257 mRNA sequence
GRMZM5G838853	3.55621	33.2126	-3.22332	6.50486e-06	down	Zea mays DNA binding protein (LOC100286016)
GRMZM5G839017	0	7.04609	#NAME?	0.0182699	down	Zea mays calcium-dependent protein kinase, isoform AK1 (LOC100285166)
GRMZM5G839349	0.46791	8.09957	-4.11354	0.018191	down	Zea mays hypothetical protein (LOC100279264)
GRMZM5G839640	2.62039	19.1776	-2.87157	0.00440993	down	Zea mays clone 1590879 mRNA sequence
GRMZM5G839920	124.467	318.224	-1.35428	0.0318906	down	Zea mays hypothetical protein (LOC100383856)
GRMZM5G842103	0	24.2987	#NAME?	3.48307e-08	down	.
GRMZM5G842517	56.4319	124.472	-1.14124	0.000930728	down	Zea mays autophagy-related 12 (Atg12)
GRMZM5G844074	0.46791	11.9102	-4.66982	0.0048774	down	Zea mays subsp. mays cultivar B73 chloroplast, complete genome
GRMZM5G844257	16.8452	85.1116	-2.33702	8.06791e-05	down	Zea mays hypothetical protein (LOC100382632)
GRMZM5G845130	0	7.27638	#NAME?	0.0131464	down	Z.mays mRNA for homeobox 2a protein
GRMZM5G846196	61.439	206.423	-1.74838	5.01861e-10	down	Zea mays LOC100193419 (cl37663_1)
GRMZM5G848205	0.46791	20.8774	-5.47957	6.24854e-06	down	Zea mays clone 395815 mRNA sequence
GRMZM5G850015	588.376	1863.18	-1.66296	5.91386e-08	down	Zea mays pyridoxin biosynthesis protein ER1 (LOC100280630)
GRMZM5G852876	212.626	807.702	-1.92551	3.39167e-18	down	Zea mays BAC clone CH201-459P15 from chromosome 5, complete sequence
GRMZM5G854065	153.434	360.128	-1.23089	1.13869e-06	down	Zea mays subsp. mays genotype CMS-S mitochondrion, complete genome
GRMZM5G855743	0	10.3923	#NAME?	0.00156943	down	Zea mays clone 425205 mRNA sequence
GRMZM5G856738	44.4533	384.83	-3.11386	1.98142e-34	down	Zea mays putative calcium-dependent protein kinase family protein (LOC100383602)
GRMZM5G856881	55.8236	118.271	-1.08315	0.00452464	down	Zea mays LOC100272499 (si618008b02f)
GRMZM5G857936	0	18.6865	#NAME?	1.87642e-06	down	Zea mays hypothetical protein (LOC100502257)
GRMZM5G858165	9.07783	90.547	-3.31825	2.19122e-13	down	Zea mays uncharacterized LOC100502230 (LOC100502230)
GRMZM5G858884	0	5.70507	#NAME?	0.0286497	down	Zea mays clone 215440 mRNA sequence
GRMZM5G861064	48.8987	102.984	-1.07455	0.00260596	down	Zea mays LOC100279569 (AI676903)
GRMZM5G861357	149.737	318.196	-1.08749	7.62927e-05	down	Zea mays hypothetical protein (LOC100383169)
GRMZM5G861659	0	8.41383	#NAME?	0.00292617	down	Zea mays full-length cDNA clone ZM_BFc0175N23 mRNA
GRMZM5G862317	11.277	32.8321	-1.54173	0.0398079	down	Zea mays anther-specific proline-rich protein APG (LOC100284427)
GRMZM5G862540	256.94	595.68	-1.2131	3.9629e-08	down	Zea mays PCO113568 mRNA sequence
GRMZM5G862945	0	53.333	#NAME?	4.2267e-16	down	Zea mays clone 336410 mRNA sequence
GRMZM5G865298	54.6079	501.541	-3.19919	4.32255e-05	down	Zea mays uncharacterized LOC100192842 (LOC100192842)
GRMZM5G865543	0	23.1613	#NAME?	1.1976e-07	down	Zea mays electron carrier/ electron transporter/ iron ion binding protein (LOC100281322)
GRMZM5G867888	0	6.12111	#NAME?	0.0202626	down	Zea mays full-length cDNA clone ZM_BFb0106I11 mRNA
GRMZM5G868285	0	8.71919	#NAME?	0.00271345	down	Zea mays CCT (LOC100281853)
GRMZM5G870253	56.0111	127.699	-1.18896	0.000284351	down	Sorghum bicolor hypothetical protein
GRMZM5G871592	0.46791	9.3299	-4.31756	0.0163201	down	Sorghum bicolor hypothetical protein
GRMZM5G872007	0	6.13002	#NAME?	0.0193647	down	Zea mays LOC100274056 (cl35478_1d)
GRMZM5G873586	0.935821	72.9444	-6.28442	0.000273918	down	Zea mays uncharacterized LOC100501207 (LOC100501207)
GRMZM5G876960	9.68616	31.8893	-1.71908	0.0117679	down	Sorghum bicolor hypothetical protein
GRMZM5G877500	81.56	297.231	-1.86565	1.39841e-13	down	Zea mays PCO094563 mRNA sequence
GRMZM5G878607	4.11789	321.083	-6.2849	0.00840472	down	Zea mays hypothetical protein (LOC100382056)
GRMZM5G879882	40.2888	100.736	-1.32212	0.000796525	down	Zea mays 6-phosphofructokinase (LOC100281464)
GRMZM5G880393	0	5.29793	#NAME?	0.0308597	down	Zea mays clone 209349 mRNA sequence
GRMZM5G881779	8.14201	26.6665	-1.71157	0.014566	down	Zea mays clone EL01N0316C03.c mRNA sequence
GRMZM5G881961	0	16.3009	#NAME?	9.92234e-06	down	Zea mays full-length cDNA clone ZM_BFb0374N23 mRNA
GRMZM5G882078	27.7014	96.2164	-1.79632	1.97958e-06	down	Zea mays clone 1581819 mRNA sequence
GRMZM5G883764	0	14.951	#NAME?	2.64429e-05	down	Zea mays clone 999273 histone H2A mRNA
GRMZM5G884242	87.83	205.445	-1.22597	1.99376e-05	down	Zea mays full-length cDNA clone ZM_BFb0018J13 mRNA
GRMZM5G886363	86.1454	279.846	-1.69979	4.04726e-11	down	Saccharum officinarum clone SCCCLR1C07B03, complete sequence
GRMZM5G886883	58.9119	139.711	-1.24581	0.000158533	down	Zea mays full-length cDNA clone ZM_BFc0095B15 mRNA
GRMZM5G886952	107.25	260.531	-1.28047	0.0128056	down	Zea mays clone EL01N0440B07 mRNA sequence
GRMZM5G886969	0	80.4384	#NAME?	5.65111e-21	down	Zea mays LOC100280159 (IDP2590)
GRMZM5G887594	3.8837	44.4369	-3.51625	0.00966713	down	Zea mays full-length cDNA clone ZM_BFb0372E16 mRNA
GRMZM5G887890	0.60833	18.2705	-4.90852	0.000762081	down	Zea mays clone 1061938 fb2 mRNA
GRMZM5G889467	26.6723	107.534	-2.01138	0.00361391	down	Zea mays PCO085045 mRNA sequence
GRMZM5G891187	0	12.4369	#NAME?	0.000580232	down	Zea mays full-length cDNA clone ZM_BFb0174A14 mRNA
GRMZM5G892094	0	12.2422	#NAME?	0.00023811	down	Zea mays clone 323608 mRNA sequence
GRMZM5G892467	0	11.6404	#NAME?	0.000772649	down	Zea mays clone 1575275 mRNA sequence
GRMZM5G894233	478.923	992.441	-1.05119	3.18945e-06	down	Zea mays clone 222084 mRNA sequence
GRMZM5G894432	1.07624	14.6367	-3.76552	0.00101487	down	Zea mays clone 1453791 mRNA sequence
GRMZM5G897005	2.76081	33.6286	-3.60653	5.92833e-07	down	Sorghum bicolor hypothetical protein
GRMZM5G898597	14.0378	114.912	-3.03314	8.41609e-15	down	Zea mays clone 326687 hypothetical protein mRNA
GRMZM6G056015	12.9149	40.5462	-1.65053	0.00902824	down	Zea mays uncharacterized LOC100272419 (LOC100272419)
GRMZM6G219311	0	27.3968	#NAME?	5.57508e-09	down	Zea mays uncharacterized LOC100272377 (LOC100272377)
GRMZM6G220418	36.358	96.2469	-1.40447	0.00107471	down	Zea mays LOC100284816 (pco101414)
GRMZM6G312238	3.0883	18.2616	-2.56392	0.00555569	down	Zea mays uncharacterized LOC100278480 (LOC100278480)
GRMZM6G399977	317.395	689.682	-1.11965	7.66016e-07	down	Zea mays clone 1597194 pollen ankyrin-like protein mRNA
GRMZM6G684317	18.6707	72.1391	-1.95001	0.0318831	down	Zea mays clone 1571328 mRNA sequence
GRMZM6G729818	505.128	1019.93	-1.01374	6.745e-06	down	Zea mays clone Contig628 mRNA sequence
zma-MIR159f	0	17.3455	#NAME?	5.55482e-06	down	Zea mays clone zma-miR159a-3 precursor miRNA zma-miR159a, precursor RNA, complete sequence
AC148152.3_FG001	9.07783	0	Inf	0.00238535	up	.
AC149810.2_FG008	111.835	34.7928	1.68451	0.00125539	up	Zea mays putative protein kinase superfamily protein (LOC100272528)
AC149818.2_FG007	52.7824	18.2616	1.53125	0.00485161	up	Zea mays full-length cDNA clone ZM_BFc0179G17 mRNA
AC149828.2_FG005	12.3065	0	Inf	0.000269775	up	.
AC149829.2_FG002	54.4665	2.59807	4.38986	5.58473e-06	up	Zea mays clone 214280 hypothetical protein mRNA
AC149829.2_FG006	730.018	349.811	1.06136	0.0101975	up	Zea mays LOC100283956 (pco092990a)
AC152495.1_FG002	89.8896	33.6286	1.41847	0.00501734	up	Zea mays BAC clone Z486N13, complete sequence
AC152495.1_FG003	40.8033	1.45171	4.81286	3.69268e-09	up	Zea mays BAC clone Z486N13, complete sequence
AC155376.2_FG005	153.386	58.8879	1.38113	0.00152386	up	Sorghum bicolor hypothetical protein
AC183412.5_FG005	18.6702	0.416048	5.48785	2.09082e-05	up	Zea mays BAC clone CH201-479M22 from chromosome 5, complete sequence
AC185422.3_FG005	24.9872	6.53716	1.93446	0.0111462	up	Setaria italica cysteine-rich repeat secretory protein 15-like (LOC101757871)
AC185501.3_FG006	23.4431	0	Inf	1.42994e-07	up	Zea mays isolate 8112 clone 1 AC185501.3_FG006-like gene, partial sequence
AC186512.3_FG007	166.957	5.28902	4.98033	1.95272e-19	up	Zea mays hypothetical protein (LOC100279008)
AC186592.3_FG002	24.5198	4.98366	2.29867	0.021414	up	.
AC187080.3_FG006	9.967	0.517833	4.2666	0.0106005	up	.
AC189750.4_FG004	1864.37	459.395	2.02088	1.93157e-15	up	Zea mays clone 240159 APRL1 - Zea mays adenosine 5'-phosphosulfate reductase-like mRNA
AC190526.3_FG004	13.3828	0	Inf	0.000130466	up	Zea mays uncharacterized LOC100304232 (LOC100304232)
AC190652.3_FG001	41.365	0.517833	6.31978	3.30863e-08	up	Zea mays full-length cDNA clone ZM_BFc0158N21 mRNA
AC191575.2_FG001	122.644	50.7705	1.27241	0.000594904	up	Zea mays uncharacterized LOC100193647 (LOC100193647)
AC193379.3_FG001	141.876	49.4384	1.52092	0.00110163	up	Sorghum bicolor hypothetical protein
AC193479.2_FG002	41.8796	8.93166	2.22925	0.000438633	up	Zea mays cultivar B73 putative auxin efflux carrier PIN10a (PIN10a) gene
AC195172.3_FG001	10.8557	0	Inf	0.00151169	up	Zea mays full-length cDNA clone ZM_BFc0043I08 mRNA
AC195587.4_FG004	86.0997	21.4882	2.00247	0.000414938	up	Sorghum bicolor hypothetical protein
AC197699.3_FG010	53.7644	0	Inf	2.79179e-13	up	Sorghum bicolor hypothetical protein
AC198169.4_FG004	1843.64	454.871	2.01903	1.70395e-15	up	Zea mays full-length cDNA clone ZM_BFb0341C06 mRNA
AC198699.3_FG004	1819.16	0	Inf	5.52656e-108	up	Zea mays PCO065133 mRNA sequence
AC200057.4_FG007	61.6261	27.2021	1.17982	0.0210535	up	Zea mays clone 1591211 mRNA sequence
AC202139.3_FG008	7.95494	0	Inf	0.011175	up	Sorghum bicolor hypothetical protein
AC202391.4_FG002	7.20619	0.416048	4.11442	0.0417033	up	.
AC202439.3_FG006	164.243	37.8909	2.11591	2.5426e-09	up	Sorghum bicolor hypothetical protein
AC202900.3_FG001	75.4296	36.6427	1.0416	0.020065	up	.
AC203535.4_FG004	4746.53	2118.37	1.16392	0.000722806	up	Zea mays rieske domain containing protein (LOC100285301)
AC203571.3_FG001	131.301	57.1703	1.19954	0.00239085	up	Zea mays clone 1536868 hypothetical protein mRNA
AC203972.3_FG001	61.6732	23.9666	1.36362	0.00736036	up	.
AC204035.3_FG003	7.86117	0.416048	4.23992	0.0205929	up	Zea mays full-length cDNA clone ZM_BFb0008C13 mRNA
AC204539.4_FG003	39.9613	0	Inf	2.2474e-11	up	Zea mays uncharacterized LOC100382289 (LOC100382289)
AC205057.3_FG002	77.4422	38.2051	1.01935	0.0309295	up	Zea mays hypothetical protein (LOC100216973)
AC205324.3_FG003	9.967	0	Inf	0.0020176	up	Zea mays clone ZMMBBb-136N21, complete sequence
AC206764.4_FG001	37.715	7.88709	2.25758	0.000575789	up	Sorghum bicolor hypothetical protein
AC206764.4_FG003	13.7103	1.86776	2.87588	0.0107794	up	Zea mays full-length cDNA clone ZM_BFc0006C09 mRNA
AC206951.3_FG016	7.53368	0	Inf	0.00738732	up	Zea mays putative AP2/EREBP transcription factor superfamily protein (LOC100502296)
AC207722.2_FG009	7072.76	2831.96	1.32047	0.00137895	up	Maize cab-1 gene for chlorophyll a/b-binding protein
AC207733.3_FG001	8.00159	0.416048	4.26547	0.0208384	up	Zea mays B transcriptional activator (b1) gene, b1-B' allele, exons 1 through 3 and partial cds
AC208212.3_FG001	9.35867	0	Inf	0.0024384	up	Zea mays clone 1551300 mRNA sequence
AC209208.3_FG002	646.728	200.643	1.68853	6.37955e-07	up	Zea mays full-length cDNA clone ZM_BFc0016K04 mRNA
AC209257.4_FG008	66.0719	16.7081	1.98349	0.000287174	up	Zea mays hypothetical protein (LOC100273220)
AC212219.3_FG005	568.063	168.018	1.75743	2.05843e-07	up	Zea mays uncharacterized LOC100273620 (LOC100273620)
AC212565.3_FG001	77.7235	33.85	1.19919	0.0442042	up	Zea mays clone 276563 histone H4 mRNA
AC212570.3_FG006	116.28	41.8656	1.47377	0.00603932	up	Zea mays clone 306734 small nucleolar ribonucleoprotein complex subunit mRNA
AC212728.3_FG001	118.011	1.03567	6.83222	9.55348e-08	up	Zea mays hypothetical protein (LOC100502257)
AC212898.2_FG006	6.83158	0	Inf	0.0161552	up	Zea mays clone 1524048 mRNA sequence
AC213612.3_FG002	20.1206	0	Inf	6.87198e-06	up	Zea mays clone 275775 mRNA sequence
AC213621.5_FG004	41.8329	13.0743	1.6779	0.00652031	up	Zea mays clone 330406 mRNA sequence
AC215201.3_FG003	30.3218	8.51562	1.83217	0.0124737	up	Sorghum bicolor hypothetical protein
AC216870.3_FG005	53.7649	0	Inf	7.79342e-15	up	Zea mays small multi-drug export protein (LOC100281957)
AC217050.4_FG001	168.454	70.882	1.24886	9.47791e-05	up	Zea mays LOC100273996 (TIDP3052)
AC217300.3_FG005	709.054	128.681	2.4621	1.67672e-21	up	Zea mays hypothetical protein (LOC100274533)
AC217358.3_FG005	332.276	126.043	1.39846	3.27908e-06	up	Zea mays clone 276359 mitochondrial prohibitin complex protein 2 mRNA ; nuclear gene for mitochondrial product
AC217499.3_FG003	2403.8	531.599	2.17691	2.31541e-13	up	Sorghum bicolor hypothetical protein
AC217811.3_FG002	45.0617	3.43017	3.71555	0.00151567	up	Zea mays clone 494464 mRNA sequence
AC217811.3_FG003	114.174	29.477	1.95357	4.41283e-07	up	Zea mays clone 360659 mRNA sequence
AC217965.2_FG012	144.544	53.6472	1.42993	9.47363e-05	up	Zea mays thylakoid assembly8 (tha8)
AC217977.3_FG001	51.0512	22.422	1.18703	0.0427647	up	Sorghum bicolor hypothetical protein
AC219190.3_FG002	46.7929	1.96955	4.57035	2.74613e-07	up	Zea mays full-length cDNA clone ZM_BFb0344E14 mRNA
AC220927.3_FG007	1523.3	223.652	2.76787	1.27735e-10	up	Zea mays hypothetical protein (LOC100501091)
AC220972.3_FG001	32.381	9.65307	1.74609	0.0360376	up	Zea mays full-length cDNA clone ZM_BFc0048D15 mRNA
AC225718.2_FG006	83.9929	26.538	1.66221	0.00903227	up	Zea mays full-length cDNA clone ZM_BFc0054D11 mRNA
AC226227.2_FG004	9.54574	0.416048	4.52004	0.00770902	up	Sorghum bicolor hypothetical protein
AC226235.2_FG001	131.068	58.0291	1.17546	0.0128732	up	Zea mays full-length cDNA clone ZM_BFb0035G05 mRNA
AC226235.2_FG003	168.267	62.57	1.42721	1.20878e-05	up	Zea mays hypothetical protein (LOC100192465)
AC226243.1_FG003	16.6582	2.59807	2.68072	0.0360506	up	Zea mays clone 236330 serine/arginine repetitive matrix protein 1 mRNA
AC231745.1_FG003	1054.66	470.466	1.16462	0.000181869	up	Zea mays uncharacterized LOC100501088 (LOC100501088)
AC233851.1_FG009	90.7783	16.6152	2.44985	2.677e-07	up	Zea mays hypothetical protein (LOC100277429)
AC233851.1_FG014	145.151	62.4949	1.21574	0.000976515	up	Zea mays hypothetical protein (LOC100273462)
AC233870.1_FG004	52.4083	1.76598	4.89126	9.12245e-11	up	Zea mays clone 1698217 mRNA sequence
AC233872.1_FG003	257.127	123.197	1.06151	0.000273205	up	Zea mays clone 1286167 mitochondrial glycoprotein mRNA ; nuclear gene for mitochondrial product
AC233922.1_FG008	355.578	172.391	1.04448	0.00191313	up	Zea mays clone 16905 mRNA sequence
AC234164.1_FG003	7.15954	0	Inf	0.019827	up	.
AC234203.1_FG011	145.993	52.9347	1.46361	0.000314136	up	Zea mays full-length cDNA clone ZM_BFc0165A14 mRNA
AC234526.1_FG005	83.7587	41.6086	1.00936	0.0155334	up	Zea mays clone 260601 mRNA sequence
AC235539.1_FG001	34.3459	11.3173	1.60161	0.0182185	up	Zea mays clone 1494955 mRNA sequence
GRMZM2G000014	119.041	54.4043	1.12967	0.00422458	up	Zea mays clone 391935 mRNA sequence
GRMZM2G000261	214.5	59.6576	1.8462	1.56403e-06	up	Zea mays BAC clone CH201-127G5 from chromosome 10, complete sequence
GRMZM2G000353	117.918	58.0291	1.02294	0.0192641	up	Zea mays chloroplast phytoene synthase (Y1) gene ; nuclear gene for chloroplast product
GRMZM2G000423	196.857	57.2988	1.78057	1.12633e-08	up	Zea mays leucoanthocyanidin dioxygenase (LOC100502512)
GRMZM2G000489	379.772	112.517	1.75499	5.66525e-10	up	Zea mays full-length cDNA clone ZM_BFb0167K04 mRNA
GRMZM2G000520	11.5578	1.76598	2.71033	0.0301971	up	Sorghum bicolor clone SB_BBc0156J18, complete sequence
GRMZM2G000603	101.072	40.9979	1.30177	0.00103959	up	Sorghum bicolor hypothetical protein
GRMZM2G000620	181.649	8.94057	4.34465	7.20418e-09	up	Zea mays clone 1583615 receptor-like kinase mRNA
GRMZM2G000739	1362.13	534.262	1.35025	1.0042e-05	up	Zea mays hypothetical protein (LOC100217089)
GRMZM2G000818	113.051	23.8827	2.24294	5.81525e-08	up	Zea mays CL332_1 mRNA sequence
GRMZM2G001160	45.9499	8.20135	2.48613	0.000661324	up	Sorghum bicolor hypothetical protein
GRMZM2G001327	2111.29	867.612	1.28301	4.52063e-07	up	Zea mays clone Contig347 mRNA sequence
GRMZM2G001639	473.308	147.717	1.67994	4.83826e-11	up	Zea mays full-length cDNA clone ZM_BFc0154M22 mRNA
GRMZM2G001645	94.662	39.5372	1.25957	0.0023441	up	Sorghum bicolor hypothetical protein
GRMZM2G001676	148.567	49.9562	1.57238	0.000667613	up	Zea mays uncharacterized LOC100192842 (LOC100192842)
GRMZM2G001875	32.3343	1.76598	4.19453	2.35133e-05	up	Sorghum bicolor hypothetical protein
GRMZM2G001915	128.539	53.8864	1.25421	0.0029144	up	Zea mays hypothetical protein (LOC100274176)
GRMZM2G002023	369.898	96.5128	1.93834	1.55324e-12	up	Zea mays clone 235727 mRNA sequence
GRMZM2G002124	42.8621	14.2296	1.59081	0.025066	up	Sorghum bicolor hypothetical protein
GRMZM2G002142	7.53368	0	Inf	0.00738732	up	Sorghum bicolor hypothetical protein
GRMZM2G002559	153.996	66.1287	1.21955	0.00489506	up	Sorghum bicolor hypothetical protein
GRMZM2G002569	16.0032	2.28381	2.80885	0.00765966	up	Zea mays uncharacterized LOC100382014 (LOC100382014)
GRMZM2G002578	221.189	95.8754	1.20605	3.25261e-05	up	Zea mays LOC100382225 (pco142991(431))
GRMZM2G002656	5104.66	1478.73	1.78746	6.19236e-10	up	Zea mays uncharacterized LOC100274143 (LOC100274143)
GRMZM2G002786	264.848	40.98	2.69217	7.23874e-15	up	Zea mays Seed maturation protein (LOC100191576)
GRMZM2G002894	75.5229	0.832095	6.50402	0.000250671	up	Zea mays hypothetical protein (LOC100279210)
GRMZM2G002921	16.8452	0	Inf	1.1073e-05	up	Zea mays clone 372855 acyl carrier protein 3 mRNA
GRMZM2G003002	1130.09	98.9608	3.51344	1.13469e-21	up	Zea mays full-length cDNA clone ZM_BFb0038B22 mRNA
GRMZM2G003068	53.3441	22.7363	1.23033	0.0331591	up	Zea mays full-length cDNA clone ZM_BFc0013H23 mRNA
GRMZM2G003167	10.7624	0	Inf	0.000799248	up	Zea mays LOC100283424 (pco090392a)
GRMZM2G003379	18.2023	4.56762	1.99461	0.0288636	up	Zea mays hypothetical protein (LOC100501706)
GRMZM2G003424	224.465	108.976	1.04247	0.000463827	up	Sorghum bicolor hypothetical protein
GRMZM2G003625	104.022	8.30314	3.64708	1.39606e-10	up	Zea mays clone BAC 206C17, complete sequence
GRMZM2G003682	36.7321	13.3797	1.457	0.0270163	up	Zea mays full-length cDNA clone ZM_BFb0325G20 mRNA
GRMZM2G003750	386.462	172.334	1.16512	3.85178e-05	up	Zea mays clone 1558141 mRNA sequence
GRMZM2G003769	395.494	159.158	1.3132	6.20901e-06	up	Zea mays peroxisomal biogenesis factor 11 family protein (LOC100280450)
GRMZM2G003784	20.9631	0.416048	5.65496	5.99427e-06	up	Zea mays pepsin A (LOC100280605)
GRMZM2G003953	13.289	0	Inf	8.66762e-05	up	Zea mays full-length cDNA clone ZM_BFb0222J04 mRNA
GRMZM2G004036	20.9165	0	Inf	1.04407e-06	up	.
GRMZM2G004060	2292.86	1074.53	1.09345	0.000999664	up	Zea mays putative WRKY DNA-binding domain superfamily protein (LOC100277272)
GRMZM2G004090	16.0032	0	Inf	2.24015e-05	up	Zea mays clone 388684 mRNA sequence
GRMZM2G004207	6.31702	0	Inf	0.0155731	up	Zea mays uncharacterized LOC100501560 (LOC100501560)
GRMZM2G004222	182.258	76.3835	1.25465	8.94599e-05	up	Zea mays clone 306430 mRNA sequence
GRMZM2G004278	22.4606	6.43538	1.8033	0.0334873	up	Zea mays hypothetical protein (LOC100384211)
GRMZM2G004480	44.1263	10.6976	2.04435	0.0253774	up	Sorghum bicolor hypothetical protein
GRMZM2G004683	13.102	2.80164	2.22544	0.0434587	up	Zea mays clone 233743 dihydroflavonol-4-reductase mRNA
GRMZM2G004694	396.29	156.702	1.33853	0.0156069	up	Sorghum bicolor hypothetical protein
GRMZM2G004858	189.512	91.7379	1.0467	0.0267213	up	Zea mays hypothetical protein (LOC100382469)
GRMZM2G005040	164.991	76.7156	1.1048	0.000859182	up	Sorghum bicolor hypothetical protein
GRMZM2G005557	125.218	21.3775	2.55028	1.58583e-10	up	Sorghum bicolor hypothetical protein
GRMZM2G005624	9.967	0	Inf	0.0020176	up	Zea mays LOC100274482 (umc2204)
GRMZM2G005840	317.771	123.162	1.36743	6.35474e-07	up	Zea mays RING-H2 finger protein (LOC100285376)
GRMZM2G005859	1182.73	484.055	1.28888	5.25901e-08	up	Zea mays full-length cDNA clone ZM_BFc0120E03 mRNA
GRMZM2G005909	164.056	37.2623	2.1384	1.17464e-08	up	Zea mays putative geranylgeranyl pyrophosphate synthase 4 (LOC100502542)
GRMZM2G005939	742.46	148.248	2.3243	8.93657e-14	up	Zea mays full-length cDNA clone ZM_BFb0104O11 mRNA
GRMZM2G005984	1304.07	284.332	2.19737	1.20593e-09	up	Zea mays clone 1555982 photosystem II 11 kD protein mRNA
GRMZM2G005996	30.1347	3.107	3.27783	0.0389306	up	Zea mays hypothetical protein (LOC100304377)
GRMZM2G006207	45.0145	0	Inf	6.54441e-13	up	Zea mays PCO119914 mRNA sequence
GRMZM2G006676	546.449	116.332	2.23184	0.0016557	up	Zea mays hypothetical protein (LOC100274829)
GRMZM2G006716	25.6427	0.416048	5.94565	1.02787e-06	up	Sorghum bicolor hypothetical protein
GRMZM2G006732	5.84911	0	Inf	0.0229364	up	Zea mays clone EL01N0502H10.d mRNA sequence
GRMZM2G006736	309.113	94.4771	1.7101	1.12073e-09	up	Zea mays full-length cDNA clone ZM_BFb0336H11 mRNA
GRMZM2G007134	6.78493	0	Inf	0.010621	up	Zea mays full-length cDNA clone ZM_BFb0003J10 mRNA
GRMZM2G007249	1795.4	553.404	1.6979	0.000526888	up	Zea mays LOC100382364 (cl955_1)
GRMZM2G007324	222.266	44.4013	2.32361	1.92182e-10	up	Zea mays hypothetical protein (LOC100383524)
GRMZM2G007651	1754.63	499.754	1.81188	6.91002e-11	up	Zea mays root border cell-specific protein (LOC100281321)
GRMZM2G007835	462.125	186.719	1.30742	2.94582e-07	up	Zea mays clone 242852 hypothetical protein mRNA
GRMZM2G007928	683.406	271.613	1.33119	3.0509e-05	up	Zea mays Bowman-Birk type trypsin inhibitor (LOC100281908)
GRMZM2G008216	241.45	96.5968	1.32168	2.67255e-06	up	Zea mays clone 235706 cytidine/deoxycytidylate deaminase family protein mRNA
GRMZM2G008250	33.0359	8.6174	1.93871	0.00693395	up	Zea mays full-length cDNA clone ZM_BFc0168D11 mRNA
GRMZM2G008290	1937.74	446.139	2.11881	5.37828e-17	up	Zea mays clone 1677076 metal ion binding protein mRNA
GRMZM2G008305	5.3812	0	Inf	0.0342224	up	Sorghum bicolor hypothetical protein
GRMZM2G008482	58.0236	11.5208	2.3324	0.000313744	up	Zea mays GRMZM2G008482 (Orphan184)
GRMZM2G008607	137.524	67.4964	1.0268	0.0166261	up	Zea mays full-length cDNA clone ZM_BFc0077I21 mRNA
GRMZM2G008611	439.338	118.869	1.88596	1.06911e-12	up	Zea mays clone 211005 mRNA sequence
GRMZM2G008748	370.083	73.5997	2.33008	1.58194e-15	up	Zea mays PCO112591 mRNA sequence
GRMZM2G008789	45.4829	9.3299	2.28539	0.0167191	up	Zea mays clone 1638934 mRNA sequence
GRMZM2G009166	48.9925	7.78531	2.65373	6.94954e-05	up	Sorghum bicolor hypothetical protein
GRMZM2G009189	386.32	162.751	1.24713	0.00730845	up	Zea mays uncharacterized LOC100381844 (LOC100381844)
GRMZM2G009282	391.892	133.381	1.55491	0.0172499	up	Sorghum bicolor hypothetical protein
GRMZM2G009326	418.094	161.026	1.37654	8.14746e-07	up	Zea mays FIP1 (LOC100216713)
GRMZM2G009400	20.3548	2.28381	3.15585	0.000756374	up	Zea mays clone 1585493 tyrosine/DOPA decarboxylase 1 mRNA
GRMZM2G009442	6.50409	0	Inf	0.0139473	up	Zea mays full-length cDNA clone ZM_BFb0229D17 mRNA
GRMZM2G009724	76.6006	2.18202	5.13362	2.81577e-09	up	Zea mays speckle-type POZ protein (LOC100281374)
GRMZM2G009735	154.183	57.0418	1.43455	0.0019012	up	Zea mays full-length cDNA clone ZM_BFc0070M02 mRNA
GRMZM2G009785	622.438	140.193	2.15052	2.3408e-17	up	Zea mays full-length cDNA clone ZM_BFb0199O01 mRNA
GRMZM2G009869	66.0248	19.7044	1.74449	0.00634128	up	Zea mays putative protein kinase superfamily protein (LOC100502441)
GRMZM2G010091	572.698	0	Inf	2.00512e-79	up	Sorghum bicolor hypothetical protein
GRMZM2G010156	18.4365	3.63374	2.34304	0.0160506	up	Zea mays cultivar everta Sturt hypothetical protein mRNA
GRMZM2G010433	171.87	23.3737	2.87836	1.2037e-07	up	Sorghum bicolor hypothetical protein
GRMZM2G010490	736.939	355.999	1.04967	1.77683e-05	up	Zea mays clone 274122 hypothetical protein mRNA
GRMZM2G010762	18.2023	0	Inf	3.87992e-06	up	Zea mays early nodulin-like protein 3 (LOC100280687)
GRMZM2G010783	111.18	14.0171	2.98764	1.29388e-11	up	Zea mays PCO074618 mRNA sequence
GRMZM2G010797	560.438	220.83	1.34362	8.88554e-08	up	Zea mays hypothetical protein (LOC100384408)
GRMZM2G010884	20177.4	9907.83	1.0261	0.0127509	up	Zea mays full-length cDNA clone ZM_BFb0131D06 mRNA
GRMZM2G010920	494.785	147.372	1.74733	0.000142633	up	Zea mays uncharacterized LOC100275160 (LOC100275160)
GRMZM2G010927	63.8723	26.2504	1.28285	0.00951624	up	Zea mays hypothetical protein (LOC100278747)
GRMZM2G010933	54.8407	8.40492	2.70594	1.79447e-05	up	Zea mays clone 1459256 cytochrome c oxidase copper chaperone mRNA
GRMZM2G011006	1095	524.254	1.06259	0.000381205	up	Zea mays uncharacterized LOC100193480 (LOC100193480)
GRMZM2G011098	92.0421	30.7341	1.58245	0.00172199	up	Zea mays LOC100278613 (pco136841)
GRMZM2G011115	134.95	0.832095	7.34146	2.16362e-09	up	Sorghum bicolor hypothetical protein
GRMZM2G011160	51.9404	3.1159	4.05913	4.48107e-09	up	Sorghum bicolor hypothetical protein
GRMZM2G011520	602.366	265.722	1.18072	0.00021229	up	Zea mays PCO098474 mRNA sequence
GRMZM2G011541	21.2906	1.66419	3.67732	0.0415213	up	Sorghum bicolor hypothetical protein
GRMZM2G011590	481.968	90.0864	2.41956	2.28899e-14	up	Zea mays full-length cDNA clone ZM_BFb0199C17 mRNA
GRMZM2G011598	180.152	56.113	1.68281	0.000466234	up	Sorghum bicolor hypothetical protein
GRMZM2G011731	229.566	114.412	1.00467	0.00152257	up	Zea mays uncharacterized LOC100275396 (LOC100275396)
GRMZM2G011858	119.322	50.0491	1.25344	0.00300473	up	Zea mays LOC100194249 (IDP808)
GRMZM2G012233	95.0361	14.0171	2.76129	1.10858e-09	up	Zea mays uncharacterized LOC100279390 (LOC100279390)
GRMZM2G012306	329.283	51.1777	2.68574	1.03034e-13	up	Zea mays full-length cDNA clone ZM_BFb0207N21 mRNA
GRMZM2G012453	957.386	370.906	1.36805	9.50551e-06	up	Sorghum bicolor hypothetical protein
GRMZM2G012566	2046.44	886.174	1.20746	1.90808e-06	up	Zea mays clone 488616 mRNA sequence
GRMZM2G012631	5414.74	2332.05	1.2153	9.13625e-05	up	Zea mays HSP protein (HSP90-2)
GRMZM2G012814	126.621	33.9429	1.89933	1.98445e-07	up	Zea mays rho GDP-dissociation inhibitor 1 (LOC100285962)
GRMZM2G012861	101.868	13.5922	2.90586	6.90018e-11	up	Zea mays putative leucine-rich repeat receptor-like protein kinase family protein (LOC100382649)
GRMZM2G012891	681.163	273.15	1.31831	4.23853e-07	up	Zea mays PCO149386 mRNA sequence
GRMZM2G013318	1402.48	397.829	1.81776	1.72583e-13	up	Zea mays clone 387147 mRNA sequence
GRMZM2G013481	93.2578	7.88709	3.56366	3.47114e-13	up	Zea mays full-length cDNA clone ZM_BFc0005B07 mRNA
GRMZM2G013986	827.77	312.805	1.40397	0.00163378	up	Sorghum bicolor hypothetical protein
GRMZM2G014022	496.897	14.1189	5.13725	1.96672e-39	up	Zea mays clone 392509 mRNA sequence
GRMZM2G014055	3949.43	1457.55	1.4381	2.06928e-05	up	Zea mays clone 7956 mRNA sequence
GRMZM2G014076	127.136	61.2468	1.05366	0.00375747	up	Zea mays protein disulfide isomerase5 (pdi5)
GRMZM2G014099	506.393	182.726	1.47057	7.99186e-09	up	Zea mays uncharacterized LOC100275797 (LOC100275797)
GRMZM2G014303	115.813	15.6813	2.88468	4.17878e-09	up	Zea mays hypothetical protein (LOC100279839)
GRMZM2G014395	498.156	95.1934	2.38766	1.05676e-09	up	Echinochloa phyllopogon CYP72A122 mRNA for cytochrome P450
GRMZM2G014499	127.042	10.4763	3.60012	3.35723e-14	up	Sorghum bicolor hypothetical protein
GRMZM2G014558	384.635	34.4696	3.48009	2.43424e-26	up	Zea mays full-length cDNA clone ZM_BFc0035L12 mRNA
GRMZM2G014560	52.4078	16.1902	1.69466	0.00156943	up	Sorghum bicolor hypothetical protein
GRMZM2G014770	302.608	55.3776	2.45008	4.93757e-09	up	Zea mays transferase, transferring glycosyl groups (LOC100281407)
GRMZM2G014902	30.3684	10.2727	1.56376	0.0239247	up	Zea mays LHY protein (LOC100281091)
GRMZM2G014988	159.704	22.2185	2.84557	4.07001e-14	up	Zea mays uncharacterized LOC100191775 (LOC100191775)
GRMZM2G015040	126.387	52.5937	1.26489	0.00219039	up	Zea mays full-length cDNA clone ZM_BFb0020H06 mRNA
GRMZM2G015364	90.5436	0	Inf	3.31388e-23	up	Sorghum bicolor hypothetical protein
GRMZM2G015419	24508.4	9663.48	1.34266	0.00165354	up	Zea mays lipoxygenase10 (lox10)
GRMZM2G015432	333.724	7.16569	5.54141	7.35569e-37	up	Zea mays clone 354519 mRNA sequence
GRMZM2G015436	194.236	22.422	3.11482	1.28853e-18	up	Zea mays full-length cDNA clone ZM_BFb0108G21 mRNA
GRMZM2G015727	172.338	56.5952	1.60649	7.24482e-05	up	Zea mays uncharacterized LOC100275419 (LOC100275419)
GRMZM2G015908	47.1675	1.96955	4.58186	6.80508e-07	up	Zea mays PCO107612 mRNA sequence
GRMZM2G015985	4110.21	1083.32	1.92375	0.000338462	up	Zea mays subsp. mays cultivar B73 chloroplast, complete genome
GRMZM2G016097	95.1299	0.416048	7.83701	2.26236e-22	up	Zea mays clone 226155 LSM7-like mRNA
GRMZM2G016241	66.2118	8.50671	2.96042	2.90274e-08	up	Zea mays cultivar B73 locus 9002, complete sequence
GRMZM2G016281	16.1436	0	Inf	2.26555e-05	up	Zea mays dnaJ protein (LOC100283585)
GRMZM2G016312	41.0842	6.86033	2.58223	0.01811	up	.
GRMZM2G016370	14.7865	3.1159	2.24656	0.0354051	up	Zea mays putative MYB DNA-binding domain superfamily protein (GLK5)
GRMZM2G016677	8907.21	2584.77	1.78494	9.75467e-09	up	Zea mays uncharacterized LOC100502276 (LOC100502276)
GRMZM2G016756	206.729	24.8165	3.05836	1.89835e-11	up	Sorghum bicolor hypothetical protein
GRMZM2G016866	59.2398	14.11	2.06985	7.83554e-05	up	Zea mays hypothetical protein (LOC100382549)
GRMZM2G017237	25.3147	5.39971	2.22902	0.00407591	up	Zea mays putative inositol polyphosphate phosphatase (synaptogenin-like) family protein (LOC100381588)
GRMZM2G017266	52.9228	20.3329	1.38007	0.0108484	up	Zea mays clone 224173 mRNA sequence
GRMZM2G017386	979.417	396.636	1.30411	9.26075e-05	up	Zea mays putative protein kinase superfamily protein isoform 1 (LOC100279300)
GRMZM2G017414	4224.25	1301.44	1.69858	3.57614e-10	up	Zea mays putative HLH DNA-binding domain superfamily protein (LOC100280243)
GRMZM2G017416	13.8507	2.38559	2.53754	0.0205701	up	Zea mays clone 322923 phosphatidylinositol N-acetylglucosaminyltransferase subunit P mRNA
GRMZM2G017426	546.775	172.657	1.66304	4.02699e-11	up	Zea mays hypothetical protein (LOC100304309)
GRMZM2G017557	534.374	0.517833	10.0111	1.23572e-30	up	Zea mays full-length cDNA clone ZM_BFb0203G24 mRNA
GRMZM2G017709	9.07783	0	Inf	0.00238535	up	Zea mays homeobox transcription factor KNOTTED1 (kn1) gene
GRMZM2G017804	36.1242	9.44059	1.93602	0.00364347	up	Zea mays LOC100277723 (cl62390_1)
GRMZM2G018037	43.0962	0.416048	6.69467	3.67948e-11	up	Zea mays hypothetical protein (LOC100277072)
GRMZM2G018558	9.21825	0	Inf	0.00241015	up	Sorghum bicolor hypothetical protein
GRMZM2G018579	376.917	170.85	1.14151	0.00270727	up	Zea mays LOC100277382 (TIDP2778)
GRMZM2G018593	68.7389	0	Inf	6.48132e-18	up	Zea mays clone 292861 NHP2-like protein 1 mRNA
GRMZM2G018707	41.1313	0	Inf	2.45072e-10	up	Sorghum bicolor hypothetical protein
GRMZM2G018798	30.228	11.2066	1.43154	0.0380879	up	Zea mays LOC100285109 (si946043h04a)
GRMZM2G018820	169.857	19.4079	3.1296	4.81145e-15	up	Zea mays full-length cDNA clone ZM_BFc0109M24 mRNA
GRMZM2G018855	7.29949	0.517833	3.81724	0.0443744	up	Oryza sativa Japonica Group genomic DNA, chromosome 7, BAC clone:OJ1115_C05
GRMZM2G018984	168.971	3.31947	5.66967	1.25454e-23	up	Zea mays full-length cDNA clone ZM_BFc0035E09 mRNA
GRMZM2G019183	2933.87	1175.13	1.31998	3.94756e-07	up	Zea mays cultivar 18-599 trehalose-6-phosphate synthase-like (TPS7) mRNA, complete sequence
GRMZM2G019335	544.715	232.054	1.23104	9.99772e-07	up	Zea mays LOC100273793 (cl359_1(434))
GRMZM2G019353	134.81	38.0105	1.82646	7.36872e-05	up	Zea mays uncharacterized LOC100279117 (LOC100279117)
GRMZM2G019413	79.0805	12.1315	2.70456	0.00691469	up	Zea mays nodulin-like protein (LOC100192093)
GRMZM2G019515	71.4997	29.7735	1.26391	0.0083818	up	Zea mays clone 1407001 disulfide oxidoreductase/ monooxygenase/ oxidoreductase mRNA
GRMZM2G019619	290.77	139.976	1.05469	0.00177518	up	Zea mays putative O-glycosyl hydrolase family 17 protein (LOC100192534)
GRMZM2G019686	52.2674	17.0401	1.61697	0.0391767	up	Zea mays LOC100284002 (cl18204_1)
GRMZM2G019971	84.0391	7.69243	3.44955	0.0161296	up	Zea mays DNA binding protein (LOC100285664)
GRMZM2G020081	95.0828	37.0766	1.35868	0.00842951	up	Zea mays LOC100281433 (TIDP3407)
GRMZM2G020098	203.315	95.3843	1.09189	0.000510396	up	Zea mays hypothetical protein (LOC100274029)
GRMZM2G020150	131.3	9.3299	3.81487	8.49169e-08	up	Zea mays clone 4069 mRNA sequence
GRMZM2G020320	178.609	84.7045	1.07629	0.00128587	up	Zea mays clone 1531768 glycerol-3-phosphate acyltransferase 8 mRNA
GRMZM2G020484	565.166	207.064	1.4486	0.00137665	up	Zea mays full-length cDNA clone ZM_BFc0130D06 mRNA
GRMZM2G020631	709.846	277.939	1.35274	8.19056e-07	up	Zea mays putative oxidoreductase, aldo/keto reductase family protein (LOC100273138)
GRMZM2G020772	307.803	83.2528	1.88644	2.79106e-11	up	Zea mays putative MYB DNA-binding domain superfamily protein isoform 1 (LOC100381953)
GRMZM2G021106	38.5576	9.34771	2.04433	0.0070855	up	Zea mays hypothetical protein (LOC100502503)
GRMZM2G021436	143.327	1.66419	6.42834	3.53055e-08	up	Zea mays PCO144495 mRNA sequence
GRMZM2G021514	62.4681	20.1471	1.63255	0.00315724	up	Zea mays clone 242462 major Facilitator superfamily protein mRNA
GRMZM2G021549	64.8548	27.4986	1.23786	0.0106401	up	Zea mays clone 1377277 mRNA sequence
GRMZM2G021674	65.931	25.7326	1.35736	0.00453386	up	Zea mays XPG I-region family protein (LOC100282987)
GRMZM2G021704	236.958	91.2327	1.37701	2.29748e-06	up	Zea mays LOC100193190 (cl17080_1)
GRMZM2G021706	894.913	429.257	1.05991	0.000526373	up	Zea mays hypothetical protein (LOC100273779)
GRMZM2G021777	462.782	117.678	1.97549	8.15741e-14	up	Zea mays CONSTANS-like protein CO5 (LOC100281289)
GRMZM2G021885	66.6798	32.4822	1.0376	0.0348401	up	Sorghum bicolor hypothetical protein
GRMZM2G022162	16.4244	0.416048	5.30295	0.000158954	up	Sorghum bicolor hypothetical protein
GRMZM2G022181	64.9485	14.8492	2.12891	3.50564e-05	up	Zea mays clone 377145 mRNA sequence
GRMZM2G022403	310.143	117.381	1.40173	3.52048e-07	up	Zea mays full-length cDNA clone ZM_BFc0162D05 mRNA
GRMZM2G022538	2069.47	832.042	1.31453	0.000995298	up	Zea mays full-length cDNA clone ZM_BFb0335N06 mRNA
GRMZM2G022679	47.5416	13.2868	1.8392	0.00167073	up	Zea mays PCO148306 mRNA sequence
GRMZM2G022820	8.18866	0.416048	4.29881	0.0146076	up	Zea mays LOC100382909 (umc2730)
GRMZM2G022934	7.01912	0	Inf	0.0214463	up	Zea mays LOC100383710 (TIDP3072)
GRMZM2G022979	44.9679	12.2511	1.87598	0.00166015	up	Zea mays hypothetical protein (LOC100216923)
GRMZM2G022996	9.63951	0	Inf	0.00430172	up	Zea mays putative cytochrome P450 superfamily protein (LOC100273139)
GRMZM2G023081	84.883	10.5959	3.00198	0.00264578	up	Zea mays PGPS/D12 (CNR09)
GRMZM2G023444	102.71	42.0602	1.28805	0.0106654	up	Zea mays LOC100273338 (pco062997c)
GRMZM2G024104	1040.16	380.542	1.45067	5.71624e-07	up	Zea mays full-length cDNA clone ZM_BFc0117H10 mRNA
GRMZM2G024150	6979.74	1829.37	1.93183	4.43614e-08	up	Zea mays clone 397552 photosystem I reaction center subunit II mRNA
GRMZM2G024175	8.56327	0.416048	4.36334	0.0318831	up	Sorghum bicolor hypothetical protein
GRMZM2G024350	5.10036	0	Inf	0.033357	up	Zea mays uncharacterized LOC100502499 (LOC100502499)
GRMZM2G024530	489.595	210.291	1.2192	0.000353115	up	Zea mays full-length cDNA clone ZM_BFb0223I07 mRNA
GRMZM2G024668	3339.19	1073.33	1.6374	5.23539e-10	up	Zea mays LOC100384473 (pco153543(105))
GRMZM2G024697	15.114	0	Inf	3.07924e-05	up	Zea mays hypothetical protein (LOC100501497)
GRMZM2G024705	11.8386	0.416048	4.83061	0.00207317	up	Oryza sativa Japonica Group Os10g0392600 (Os10g0392600) mRNA
GRMZM2G024851	1258.4	432.749	1.53999	1.8759e-08	up	Zea mays DNA binding protein (LOC100281065)
GRMZM2G025048	8.65657	0.93388	3.21249	0.0284276	up	Oryza sativa Japonica Group Os07g0195200 (Os07g0195200) mRNA
GRMZM2G025109	597.501	91.3345	2.70971	1.27699e-17	up	Zea mays hypothetical protein (LOC100382321)
GRMZM2G025175	4.63245	0	Inf	0.0495917	up	Zea mays full-length cDNA clone ZM_BFc0084K09 mRNA
GRMZM2G025250	32.7551	0	Inf	1.05091e-09	up	Zea mays full-length cDNA clone ZM_BFc0149P24 mRNA
GRMZM2G025458	21.1502	0	Inf	5.14222e-07	up	.
GRMZM2G025812	693.284	195.522	1.82612	3.25998e-13	up	Zea mays PCO110951 mRNA sequence
GRMZM2G025885	323.104	1.34993	7.90297	1.16869e-54	up	Zea mays uncharacterized LOC100280106 (LOC100280106)
GRMZM2G026143	76.0389	10.2816	2.88667	2.29873e-06	up	Zea mays PCO102100 mRNA sequence
GRMZM2G026147	1185.78	122.099	3.27971	2.95904e-20	up	Zea mays full-length cDNA clone ZM_BFb0199C24 mRNA
GRMZM2G026157	5.28743	0	Inf	0.0434204	up	Zea mays cultivar B73 clone MEST77-A01 unknown mRNA
GRMZM2G026188	37.1067	8.82097	2.07267	0.0014733	up	Zea mays hypothetical protein (LOC100383834)
GRMZM2G026333	8.28243	0	Inf	0.00516489	up	Zea mays full-length cDNA clone ZM_BFc0093I17 mRNA
GRMZM2G026580	23.6773	1.66419	3.83061	0.0421263	up	Zea mays clone 1165623 mRNA sequence
GRMZM2G026676	101.446	40.0729	1.34001	0.00664548	up	Zea mays clone 1464522 mRNA sequence
GRMZM2G026839	38.7442	1.5535	4.64039	0.00189893	up	Sorghum bicolor hypothetical protein
GRMZM2G026855	67.2885	28.7556	1.22652	0.0397978	up	Zea mays full-length cDNA clone ZM_BFc0102J23 mRNA
GRMZM2G027068	53.5778	20.3418	1.39719	0.00979639	up	Zea mays DNA binding protein (LOC100285058)
GRMZM2G027120	221.938	72.7943	1.60826	2.09082e-05	up	Zea mays protein binding protein (LOC100283571)
GRMZM2G027241	125.03	58.0024	1.10809	0.00167472	up	Zea mays LOC100284353 (TIDP3734)
GRMZM2G027478	220.253	58.5953	1.91031	4.5655e-06	up	Zea mays clone 238244 hypothetical protein mRNA
GRMZM2G027479	2549.33	799.982	1.67208	4.6853e-08	up	Zea mays isolate 478 clone 1 GRMZM2G027479-like gene, partial sequence
GRMZM2G027851	1284.55	399.28	1.68579	8.61243e-08	up	Zea mays full-length cDNA clone ZM_BFb0108D06 mRNA
GRMZM2G027955	612.239	282.662	1.11502	0.00157289	up	Zea mays full-length cDNA clone ZM_BFc0078G24 mRNA
GRMZM2G027962	82.3545	1.76598	5.54331	2.45932e-14	up	Zea mays hypothetical protein (LOC100502316)
GRMZM2G028129	278.84	16.3849	4.089	2.18994e-08	up	Zea mays full-length cDNA clone ZM_BFc0174P04 mRNA
GRMZM2G028218	324.227	135.793	1.25559	0.00012032	up	Zea mays dnaJ protein (LOC100283585)
GRMZM2G028286	544.251	158.861	1.7765	7.20047e-08	up	Zea mays uncharacterized LOC100501375 (LOC100501375)
GRMZM2G028393	830.526	359.148	1.20944	0.000316699	up	Zea mays PCO087322 mRNA sequence
GRMZM2G028467	153.714	70.466	1.12525	0.00081682	up	Sorghum bicolor hypothetical protein
GRMZM2G028516	1041.47	486.58	1.09787	2.70637e-05	up	Zea mays calreticulin-3 (LOC100273288)
GRMZM2G028535	65.8372	27.8128	1.24315	0.00870288	up	Zea mays LOC100280719 (pco085448)
GRMZM2G028604	145.947	72.0195	1.01898	0.00341493	up	Zea mays HT1 protein kinase (LOC100281535)
GRMZM2G028779	9.2649	0	Inf	0.00160056	up	Zea mays clone 461840 zinc finger protein mRNA
GRMZM2G029039	437.045	17.0134	4.68304	7.6173e-40	up	Zea mays kelch motif family protein (LOC100281762)
GRMZM2G029135	143.888	52.9704	1.44169	0.00260723	up	Zea mays transaminase/ transferase (LOC100193293)
GRMZM2G029144	4.63245	0	Inf	0.0495917	up	Zea mays PCO145588 mRNA sequence
GRMZM2G029243	609.145	195.537	1.63934	0.0167673	up	Zea mays uncharacterized LOC100501572 (LOC100501572)
GRMZM2G029382	31.7722	0	Inf	9.75566e-10	up	Zea mays clone EL01N0450G03.c mRNA sequence
GRMZM2G029530	178.89	82.4957	1.11668	0.00675234	up	Zea mays PCO088472 mRNA sequence
GRMZM2G029536	8.51615	0.416048	4.35538	0.0168738	up	Zea mays nucleotide binding protein (LOC100283863)
GRMZM2G029685	85.9578	18.2705	2.23412	2.58547e-06	up	Zea mays 40S ribosomal protein S24 (LOC100284216)
GRMZM2G029692	23.911	5.80685	2.04185	0.0197843	up	Zea mays full-length cDNA clone ZM_BFc0190G11 mRNA
GRMZM2G029722	11.464	0	Inf	0.000878035	up	Zea mays CMV 1a interacting protein 1 (LOC100284521)
GRMZM2G029912	29.4793	5.60328	2.39536	0.000840666	up	Zea mays full-length cDNA clone ZM_BFb0082F20 mRNA
GRMZM2G030228	402.463	196.584	1.03371	0.00134603	up	Zea mays full-length cDNA clone ZM_BFb0350M18 mRNA
GRMZM2G030284	19.9335	0	Inf	1.77613e-06	up	Zea mays LOC100191450 (pco098137)
GRMZM2G030293	603.954	141.096	2.09776	5.21374e-14	up	Zea mays 40S ribosomal protein S28 (LOC100280891)
GRMZM2G030880	134.904	61.7646	1.12708	0.00232201	up	Zea mays clone 1535793 hypothetical protein mRNA
GRMZM2G031001	409.766	160.929	1.34837	5.53897e-06	up	Sorghum bicolor hypothetical protein
GRMZM2G031004	5.84911	0	Inf	0.0229364	up	Zea mays full-length cDNA clone ZM_BFc0017C09 mRNA
GRMZM2G031204	156.287	69.6428	1.16615	0.00217908	up	Zea mays FK506-binding protein 2-1 (LOC100281228)
GRMZM2G031278	152.686	25.113	2.60406	1.61229e-11	up	Zea mays clone 334325 mRNA sequence
GRMZM2G031280	21.6186	3.1159	2.79455	0.00792614	up	Sorghum bicolor hypothetical protein
GRMZM2G031329	98.5457	0	Inf	1.65555e-24	up	Zea mays hypothetical protein (LOC100381981)
GRMZM2G031588	37.0601	12.1494	1.60899	0.0173546	up	Sorghum bicolor hypothetical protein
GRMZM2G031607	32.2401	9.23702	1.80336	0.00732133	up	Zea mays LOC100193968 (pco119358)
GRMZM2G031613	266.157	11.419	4.54276	4.10657e-34	up	Setaria italica subtilisin-like protease SBT5.3 (LOC101776414)
GRMZM2G031637	642.889	104.284	2.62405	2.61727e-05	up	Sorghum bicolor hypothetical protein
GRMZM2G032022	179.076	64.8538	1.46531	2.98149e-06	up	Zea mays uncharacterized LOC100276539 (LOC100276539)
GRMZM2G032190	469.987	220.431	1.09229	2.46834e-05	up	Zea mays hypothetical protein (LOC100191191)
GRMZM2G032419	50.3491	17.9651	1.48677	0.0090692	up	Zea mays putative H/ACA ribonucleoprotein complex subunit family protein (LOC100273853)
GRMZM2G032551	51.4724	4.46583	3.5268	1.39142e-07	up	Sorghum bicolor hypothetical protein
GRMZM2G032602	187.031	50.7349	1.88223	4.79331e-09	up	Zea mays PCO145579 mRNA sequence
GRMZM2G032648	77.4893	29.0699	1.41447	0.00277454	up	Zea mays hypothetical protein (LOC100273954)
GRMZM2G032766	89.9829	20.3596	2.14394	0.000596082	up	Zea mays uncharacterized LOC100279462 (LOC100279462)
GRMZM2G032807	818.364	116.74	2.80944	2.89279e-05	up	Zea mays heavy metal-associated domain containing protein (LOC100284161)
GRMZM2G032852	807.83	204.741	1.98025	6.21762e-16	up	Zea mays putative calcium-dependent protein kinase family protein (LOC100383301)
GRMZM2G032944	108.606	16.4956	2.71895	1.9925e-10	up	Zea mays clone EL01N0524E08.d mRNA sequence
GRMZM2G033179	34.2055	0	Inf	2.9778e-10	up	Zea mays uncharacterized LOC100275456 (LOC100275456)
GRMZM2G033219	263.911	115.442	1.19288	0.000920812	up	Zea mays full-length cDNA clone ZM_BFb0214P15 mRNA
GRMZM2G033649	94.334	22.2185	2.08602	8.57635e-07	up	Zea mays PCO148741 mRNA sequence
GRMZM2G033822	4.63245	0	Inf	0.0495917	up	Zea mays clone 1467737 mRNA sequence
GRMZM2G033884	95.832	25.5468	1.90736	0.000170322	up	Zea mays methyltransferase small domain (LOC100281801)
GRMZM2G034283	8.00159	0.416048	4.26547	0.0208384	up	Zea mays hypothetical protein (LOC100501215)
GRMZM2G034724	129.195	6.85143	4.237	6.72322e-20	up	Zea mays full-length cDNA clone ZM_BFc0071O09 mRNA
GRMZM2G035103	33.6443	8.71919	1.9481	0.00608763	up	Zea mays clone 241022 mRNA sequence
GRMZM2G035134	349.681	54.8597	2.67222	2.1223e-10	up	Zea mays LOC100281893 (TIDP3606)
GRMZM2G035285	187.171	79.7297	1.23117	0.000101467	up	Zea mays hypothetical protein (LOC100277551)
GRMZM2G035517	638.346	271.127	1.23537	4.40576e-07	up	Zea mays hypothetical protein (LOC100304263)
GRMZM2G035557	1277.26	481.188	1.40838	4.22932e-08	up	Zea mays clone 260901 EF hand family protein mRNA
GRMZM2G035584	584.864	153.462	1.93022	2.68571e-14	up	Zea mays LOC100194386 (gpm105)
GRMZM2G035632	53.5312	10.0691	2.41044	2.49101e-05	up	Zea mays uncharacterized LOC100382619 (LOC100382619)
GRMZM2G035664	89.7492	21.5899	2.05554	2.42243e-05	up	Zea mays hypothetical protein (LOC100304347)
GRMZM2G035719	95.2708	40.0551	1.25005	0.0115661	up	Zea mays full-length cDNA clone ZM_BFb0103P17 mRNA
GRMZM2G036448	466.618	181.2	1.36466	1.07045e-07	up	Zea mays uncharacterized LOC100279609 (LOC100279609)
GRMZM2G036525	10.0137	0	Inf	0.00113546	up	Zea mays clone 1576246 mRNA sequence
GRMZM2G036759	22.5539	0	Inf	2.87161e-07	up	Zea mays full-length cDNA clone ZM_BFc0030N14 mRNA
GRMZM2G036783	21.5248	0	Inf	7.58021e-07	up	Zea mays clone 322998 mRNA sequence
GRMZM2G036880	2697.1	374.3	2.84914	3.45149e-22	up	Zea mays chlorophyll a-b binding protein 6A (LOC100283212)
GRMZM2G037189	660.25	51.4919	3.68059	1.90529e-29	up	Zea mays LOC100282334 (pco105606b)
GRMZM2G037386	201.865	71.1874	1.5037	1.43177e-06	up	Zea mays LOC100273930 (si606055f01(44))
GRMZM2G037485	73.4185	10.1887	2.84917	0.0401988	up	Zea mays LOC100382367 (TIDP2768)
GRMZM2G037493	130.692	51.3901	1.3466	0.00101368	up	Zea mays clone BAC 276N12-123C01, partial sequence
GRMZM2G037998	37.2943	11.419	1.70751	0.0309831	up	Zea mays hypothetical protein (LOC100383638)
GRMZM2G038170	19.3252	0	Inf	4.54986e-06	up	Zea mays ldh and pdc pseudogenes, complete sequence
GRMZM2G038281	78.5651	33.4339	1.23257	0.00683808	up	Zea mays LOC100285111 (IDP73)
GRMZM2G038501	11.5111	0	Inf	0.000566336	up	Zea mays hypothetical protein (LOC100272612)
GRMZM2G038669	12.0257	0	Inf	0.000263583	up	Sorghum bicolor hypothetical protein
GRMZM2G038783	2222.52	1077.81	1.04409	0.00075015	up	Zea mays CONSTANS-like protein CO6 (LOC100281837)
GRMZM2G038926	52.5482	0.416048	6.98075	1.95974e-13	up	Zea mays uncharacterized LOC100383921 (LOC100383921)
GRMZM2G038931	45.2954	11.1137	2.02703	0.00354015	up	Zea mays hypothetical protein (LOC100276373)
GRMZM2G039445	183.333	91.1577	1.00803	0.016134	up	Zea mays hypothetical protein (LOC100193508)
GRMZM2G039639	70.939	10.2727	2.78777	1.29357e-05	up	Zea mays LOC100281135 (pco103560(319))
GRMZM2G039650	1141.14	542.794	1.07199	0.000101467	up	Zea mays hypothetical protein (LOC100382420)
GRMZM2G039757	259.515	97.5574	1.4115	0.00045069	up	Sorghum bicolor hypothetical protein
GRMZM2G039855	67.6622	6.02824	3.48854	0.000167639	up	Sorghum bicolor hypothetical protein
GRMZM2G039961	67.616	8.09066	3.06304	5.18079e-08	up	Zea mays clone 1522002 hypothetical protein mRNA
GRMZM2G039996	578.502	96.1897	2.58837	1.85539e-20	up	Zea mays uncharacterized LOC100273752 (LOC100273752)
GRMZM2G040311	57.8828	13.6939	2.0796	7.58578e-05	up	Zea mays LOC100276292 (umc2168)
[truncated: 1,752 more rows]
