# Supplementary material for: Strand-specific RNA-Seq transcriptome analysis of genotypes with and without low-phosphorus tolerance provides novel insights into phosphorus-use efficiency in maize
Source: BMC Plant Biol. 2016 Oct 10;16:222. doi: 10.1186/s12870-016-0903-4 (PMC5057381; doi:10.1186/s12870-016-0903-4)
Supplement: Additional file 6: — List of genes with significant expression differences in the roots of inbred lines 31778 and CCM454 under P sufficient condition. (XLSX 570 kb) [file 12870_2016_903_MOESM6_ESM.xlsx]

## Sheet: Sheet1
Supplemental table 3 List of genes with significant expression changes in the roots of inbred lines 31778 and CCM454 under P-sufficient condition
Gene ID	31778_normalize	CCM454_normalize	FoldChange (log2)	padj	Up/Down	Description
AC148152.3_FG001	20.2134	98.4772	-2.28448	3.54627e-13	down	.
AC149810.2_FG003	0.493375	53.2482	-6.7539	9.85042e-14	down	Sorghum bicolor hypothetical protein
AC152495.1_FG010	16.4744	202.853	-3.62214	4.53687e-12	down	Zea mays BAC clone Z486N13, complete sequence
AC152495.1_FG012	0	562.083	#NAME?	1.16722e-183	down	Zea mays BAC clone Z486N13, complete sequence
AC155376.2_FG005	354.113	809.213	-1.19231	1.2933e-22	down	Sorghum bicolor hypothetical protein
AC166636.1_FG008	140.715	328.084	-1.22129	3.47262e-13	down	Zea mays clone 1555506 ras-related protein Rab-6A mRNA
AC177850.2_FG003	0	6.21754	#NAME?	0.00649417	down	.
AC177890.3_FG005	0	6.21754	#NAME?	0.00649417	down	.
AC177897.2_FG002	596.25	1679.45	-1.494	4.30203e-49	down	Zea mays full-length cDNA clone ZM_BFc0072K06 mRNA
AC177897.2_FG022	0.963645	68.4371	-6.15013	4.34783e-23	down	Zea mays full-length cDNA clone ZM_BFb0181D04 mRNA
AC177924.2_FG003	1.43391	11.3988	-2.99086	0.00478012	down	.
AC184112.4_FG010	0.493375	13.3374	-4.75664	0.000133728	down	Sorghum bicolor hypothetical protein
AC185254.4_FG002	150.891	419.938	-1.47667	1.27452e-21	down	Sorghum bicolor hypothetical protein
AC186231.4_FG002	41.0127	89.6184	-1.12773	0.000169824	down	Zea mays clone 290490 early nodulin 75 protein mRNA
AC186781.4_FG006	0	5.30814	#NAME?	0.0140074	down	Zea mays ATP binding protein (LOC100284079)
AC187560.5_FG003	0	12.1272	#NAME?	3.61933e-05	down	Sorghum bicolor hypothetical protein
AC187896.3_FG006	3.43052	71.1611	-4.37459	0.00804015	down	.
AC188134.2_FG011	0	8.67776	#NAME?	0.000693427	down	Zea mays clone 1690237 mRNA sequence
AC190613.3_FG001	0	52.9831	#NAME?	7.00296e-21	down	.
AC190643.4_FG011	0	12.2612	#NAME?	2.76745e-05	down	Zea mays clone BAC c0017A20/c00174F14, complete sequence
AC190885.4_FG006	1.43391	63.3856	-5.46612	5.10842e-21	down	Zea mays LOC100273162 (pco085810)
AC191254.3_FG001	1.45702	13.5113	-3.21307	0.000962765	down	Zea mays clone 355480 hypothetical protein mRNA
AC193500.3_FG003	111.12	268.47	-1.27265	0.000117619	down	Sorghum bicolor hypothetical protein
AC193591.3_FG001	9.2355	138.71	-3.90874	1.32912e-06	down	.
AC194056.3_FG008	7.23889	88.7233	-3.61547	7.60298e-21	down	Zea mays uncharacterized LOC100275201 (LOC100275201)
AC194158.3_FG005	42.8244	145.276	-1.76229	1.53044e-12	down	Sorghum bicolor hypothetical protein
AC194341.4_FG004	71.7338	229.314	-1.6766	9.52948e-17	down	Zea mays full-length cDNA clone ZM_BFb0211L17 mRNA
AC194362.3_FG003	0	5.26824	#NAME?	0.0156219	down	Sorghum bicolor hypothetical protein
AC194853.1_FG002	0	5.18129	#NAME?	0.0163275	down	.
AC194965.4_FG004	137.377	283.58	-1.04561	3.75901e-09	down	Zea mays clone 347886 hypothetical protein mRNA
AC194980.3_FG005	0	17.1417	#NAME?	3.64472e-07	down	.
AC195331.3_FG008	0.98675	116.409	-6.8823	0.000684511	down	Zea mays full-length cDNA clone ZM_BFc0140F22 mRNA
AC195484.3_FG003	25.5019	51.3311	-1.00923	0.011974	down	.
AC195980.2_FG004	2.89093	15.5838	-2.43044	0.0031883	down	.
AC196090.3_FG006	40.6579	171.711	-2.07837	1.64523e-05	down	Zea mays xylem serine proteinase 1 (LOC100281759)
AC196156.3_FG003	0	9.45317	#NAME?	0.000323225	down	Zea mays uncharacterized LOC100502117 (LOC100502117)
AC197038.3_FG001	0.493375	6.64515	-3.75155	0.0211146	down	Zea mays uncharacterized LOC100276444 (LOC100276444)
AC197047.3_FG001	42.747	135.061	-1.65972	0.039015	down	Zea mays full-length cDNA clone ZM_BFc0006O08 mRNA
AC197146.3_FG002	1.92729	20.5912	-3.41738	1.63848e-05	down	Zea mays clone 290223 mRNA sequence
AC197699.3_FG008	0	17.5693	#NAME?	2.20489e-07	down	Zea mays clone 352226 mRNA sequence
AC197705.4_FG001	1.92729	128.425	-6.0582	3.67425e-41	down	Zea mays full-length cDNA clone ZM_BFc0042J14 mRNA
AC197758.3_FG004	255.643	1108.46	-2.11636	4.75836e-42	down	Zea mays peroxidase 52 (LOC100285577)
AC197764.4_FG003	5.3116	24.2145	-2.18865	0.000546012	down	.
AC198353.5_FG001	4.84133	49.0775	-3.34159	2.9775e-11	down	Setaria italica putative serine carboxypeptidase-like 23 (LOC101772376)
AC198403.3_FG001	0.47027	9.62707	-4.35554	0.00176649	down	Zea mays CBF-like protein (LOC100285530)
AC198414.2_FG001	496.909	1207.29	-1.28071	4.33096e-32	down	.
AC198725.4_FG004	11.0242	37.1171	-1.75142	0.000480028	down	Zea mays ovate protein (LOC100280543)
AC199541.4_FG004	0	11.4786	#NAME?	7.37417e-05	down	Zea mays clone 1534508 indole-3-acetate beta-glucosyltransferase mRNA
AC199571.3_FG003	4.30174	14.8483	-1.7873	0.0262743	down	Sorghum bicolor hypothetical protein
AC200215.3_FG002	0	4.70663	#NAME?	0.0253378	down	Zea mays uncharacterized LOC100273247 (LOC100273247)
AC200725.4_FG003	0	12.9496	#NAME?	1.38845e-05	down	.
AC200753.3_FG003	86.2578	297.084	-1.78414	8.25582e-23	down	Oryza sativa Japonica Group cDNA, clone: J090031A14, full insert sequence
AC202107.3_FG001	7.16957	54.9216	-2.93742	1.91488e-06	down	.
AC202707.3_FG002	0	6.5183	#NAME?	0.00465221	down	Sorghum bicolor hypothetical protein
AC203173.3_FG001	0.963645	8.11616	-3.07422	0.0181115	down	Zea mays calmodulin binding protein (LOC100281804)
AC203294.3_FG012	3.38431	45.1933	-3.73918	1.02096e-11	down	Zea mays VQ motif family protein (LOC100283880)
AC203535.4_FG007	0	39.3963	#NAME?	3.07028e-15	down	Sorghum bicolor hypothetical protein
AC203972.3_FG003	18.8719	615.436	-5.02729	9.25731e-45	down	.
AC203989.4_FG001	55.799	200.876	-1.84799	1.40522e-16	down	Zea mays clone 279346 mRNA sequence
AC204271.3_FG003	0.940539	108.064	-6.84419	0.000623708	down	.
AC204502.4_FG006	8.62659	56.4254	-2.70948	3.72449e-10	down	Setaria italica transcription repressor OFP2 (LOC101773811)
AC204710.4_FG003	0.963645	8.50386	-3.14155	0.013323	down	.
AC204711.3_FG003	8.22564	137.885	-4.06719	2.74742e-33	down	Zea mays full-length cDNA clone ZM_BFc0022H20 mRNA
AC205250.3_FG004	1.45702	48.0085	-5.0422	1.28356e-15	down	Setaria italica zinc finger protein ZAT12 (LOC101786361)
AC205250.3_FG006	3.83147	141.859	-5.21041	5.11471e-43	down	Sorghum bicolor hypothetical protein
AC205376.4_FG008	24.1142	60.1571	-1.31885	0.000499525	down	Zea mays clone 390501 mRNA sequence
AC205413.4_FG003	124.665	767.993	-2.62304	5.7689e-79	down	Zea mays clone 337717 mRNA sequence
AC205484.3_FG005	3.40742	17.4496	-2.35645	0.0232275	down	Zea mays full-length cDNA clone ZM_BFb0009E06 mRNA
AC205703.4_FG005	85.1093	307.895	-1.85505	8.57226e-25	down	Sorghum bicolor hypothetical protein
AC205725.3_FG010	0.963645	68.2989	-6.14722	6.33413e-24	down	Zea mays uncharacterized LOC100382327 (LOC100382327)
AC205853.3_FG014	0.963645	42.907	-5.47657	8.96627e-15	down	.
AC205886.3_FG001	0.47027	11.3917	-4.59835	0.00055948	down	Zea mays full-length cDNA clone ZM_BFb0041B02 mRNA
AC206223.3_FG008	8.13322	42.4324	-2.38327	1.19115e-05	down	Sorghum bicolor hypothetical protein
AC206266.3_FG001	4.30174	13.8591	-1.68784	0.0453049	down	Zea mays LOC100274005 (pco078370)
AC206273.3_FG004	0	8.29006	#NAME?	0.00101403	down	.
AC206332.3_FG005	0.493375	7.64151	-3.9531	0.00931709	down	Sorghum bicolor hypothetical protein
AC206764.4_FG003	9.14307	28.6674	-1.64866	0.0030349	down	Zea mays full-length cDNA clone ZM_BFc0006C09 mRNA
AC206788.3_FG015	84.9938	196.132	-1.2064	3.45139e-05	down	Zea mays hypothetical protein (LOC100191664)
AC207043.3_FG002	58.2659	139.511	-1.25966	6.04172e-07	down	Zea mays VQ motif family protein (LOC100280912)
AC207328.3_FG003	10.1529	26.1202	-1.36327	0.0176895	down	.
AC207347.3_FG005	249.777	538.535	-1.1084	5.19196e-15	down	Zea mays synaptic vesicle 2-related protein (LOC100285436)
AC207628.4_FG009	203.761	523.822	-1.3622	1.30889e-11	down	Sorghum bicolor hypothetical protein
AC207628.4_FG010	0	24.7832	#NAME?	3.77892e-10	down	Zea mays full-length cDNA clone ZM_BFc0124C24 mRNA
AC208217.3_FG001	1.90418	16.3193	-3.09933	0.000381979	down	Zea mays clone 1000053 mRNA sequence
AC208221.3_FG002	60.1931	159.624	-1.407	1.56156e-09	down	Zea mays CL217_2 mRNA sequence
AC208337.2_FG003	0	3.88418	#NAME?	0.0466705	down	Zea mays uncharacterized LOC100279183 (LOC100279183)
AC208897.3_FG004	202.365	521.624	-1.36605	1.13817e-20	down	Zea mays clone 438241 mRNA sequence
AC209050.3_FG003	14.9249	190.933	-3.67727	3.74887e-40	down	Zea mays clone 1471473 mRNA sequence
AC209206.3_FG004	0.493375	12.0402	-4.60904	0.000450193	down	Zea mays clone 1681106 mRNA sequence
AC209729.3_FG003	12.034	98.2235	-3.02895	8.86448e-19	down	.
AC209768.3_FG016	14.5009	98.4373	-2.76306	6.61907e-17	down	Sorghum bicolor hypothetical protein
AC209784.3_FG007	13.4448	30.1783	-1.16646	0.0295594	down	Sorghum bicolor hypothetical protein
AC209987.4_FG010	28.5315	94.8867	-1.73365	1.64634e-05	down	Zea mays hypothetical protein (LOC100273206)
AC210003.2_FG015	0	8.50386	#NAME?	0.00077237	down	Zea mays clone 384872 hypothetical protein mRNA
AC210009.3_FG008	40.1958	200.27	-2.31683	4.48598e-05	down	.
AC210013.4_FG013	3.3612	13.5982	-2.01637	0.019066	down	Sorghum bicolor hypothetical protein
AC210013.4_FG014	335.596	853.946	-1.34742	3.41602e-18	down	Zea mays uncharacterized LOC100193514 (LOC100193514)
AC210013.4_FG016	77.2533	171.602	-1.1514	2.58835e-05	down	Zea mays clone 996784 hypothetical protein mRNA
AC210013.4_FG018	19.3191	62.9509	-1.7042	4.14423e-06	down	Zea mays full-length cDNA clone ZM_BFb0161G12 mRNA
AC210202.3_FG008	7.23889	45.8562	-2.66328	2.51303e-08	down	Setaria italica uncharacterized LOC101773937 (LOC101773937)
AC211357.4_FG002	0.47027	10.8372	-4.52636	0.000685525	down	Sorghum bicolor hypothetical protein
AC211652.4_FG003	0	18.9862	#NAME?	1.22012e-07	down	Zea mays full-length cDNA clone ZM_BFb0080A11 mRNA
AC211891.4_FG003	0	18.9862	#NAME?	1.22012e-07	down	Zea mays hypothetical protein (LOC100382086)
AC211892.4_FG002	38.0755	323.458	-3.08664	5.16306e-54	down	Zea mays clone 286073 mRNA sequence
AC212187.4_FG001	1.45702	20.4643	-3.81202	5.51161e-06	down	Sorghum bicolor hypothetical protein
AC212219.3_FG005	281.462	637.518	-1.17953	3.50241e-18	down	Zea mays uncharacterized LOC100273620 (LOC100273620)
AC212576.4_FG001	0	8.07626	#NAME?	0.00134947	down	.
AC212755.4_FG004	0	306.852	#NAME?	3.76349e-108	down	.
AC213463.3_FG004	13.0901	40.7618	-1.63875	0.0207978	down	Sorghum bicolor hypothetical protein
AC214602.3_FG012	247.549	538.445	-1.12108	1.5301e-09	down	.
AC214635.3_FG006	33.5196	110.456	-1.7204	0.00504489	down	Zea mays clone 644719 hypothetical protein mRNA
AC215181.3_FG004	26.5811	55.9579	-1.07394	0.00550932	down	Sorghum bicolor hypothetical protein
AC216235.2_FG010	0	4.74654	#NAME?	0.0240258	down	Sorghum bicolor hypothetical protein
AC216353.2_FG005	0.493375	51.2626	-6.69908	2.35519e-13	down	Zea mays clone 1506178 inorganic pyrophosphatase mRNA
AC217051.3_FG006	60.2394	374.391	-2.63577	2.00668e-47	down	Zea mays ZCN5 protein (ZCN5)
AC217293.3_FG005	5.33471	65.7517	-3.62355	4.84027e-16	down	.
AC217293.3_FG007	25.1703	98.644	-1.97051	6.10574e-05	down	Zea mays S-receptor kinase1 (srk1)
AC217897.3_FG010	12.5736	162.624	-3.69307	1.20672e-36	down	Zea mays uncharacterized LOC100277295 (LOC100277295)
AC217910.3_FG004	38.9699	115.416	-1.56642	2.77285e-08	down	Zea mays LOC100276545 (IDP856)
AC218972.3_FG007	44.821	101.887	-1.18472	3.02022e-05	down	Zea mays full-length cDNA clone ZM_BFb0279O08 mRNA
AC225173.3_FG002	0	11.9205	#NAME?	4.62325e-05	down	.
AC230013.2_FG002	36.2407	80.0997	-1.14419	0.00176753	down	Sorghum bicolor hypothetical protein
AC233788.2_FG002	85.1324	264.884	-1.63758	1.55942e-17	down	Zea mays clone 329461 mRNA sequence
AC233851.1_FG008	148.502	336.947	-1.18204	7.68967e-09	down	Zea mays clone 357672 mRNA sequence
AC233864.1_FG014	2.89093	56.27	-4.28276	1.92449e-15	down	Zea mays clone 1577099 mRNA sequence
AC233865.1_FG004	173.364	564.971	-1.70438	6.02715e-34	down	Setaria italica U-box domain-containing protein 44-like (LOC101753760)
AC233871.1_FG003	1.88108	238.838	-6.98833	0.0198606	down	Zea mays calcium-dependent protein kinase, isoform AK1 (LOC100285166)
AC233871.1_FG004	0	11.3917	#NAME?	8.37966e-05	down	Sorghum bicolor hypothetical protein
AC233871.1_FG005	0	37.023	#NAME?	2.30608e-14	down	Zea mays uncharacterized LOC100272229 (LOC100272229)
AC233871.1_FG008	0	37.1099	#NAME?	2.10185e-14	down	Zea mays LOC100279507 (AY110023)
AC233880.1_FG009	0	10.4894	#NAME?	0.000128135	down	Zea mays clone 286671 mRNA sequence
AC233888.1_FG002	2.89093	26.9826	-3.22242	1.56602e-06	down	Sorghum bicolor hypothetical protein
AC233898.1_FG004	49.6393	157.913	-1.66958	3.22325e-12	down	Zea mays uncharacterized LOC100193539 (LOC100193539)
AC233899.1_FG005	24.1604	54.8746	-1.18349	0.00214397	down	Zea mays hypothetical protein (LOC100382983)
AC233910.1_FG002	4.30174	13.7721	-1.67876	0.0467166	down	Zea mays uncharacterized LOC100384764 (LOC100384764)
AC233910.1_FG008	300.426	632.096	-1.07313	3.57011e-16	down	Zea mays PRLI-interacting factor A (LOC100281889)
AC233926.1_FG002	0	101.576	#NAME?	1.16146e-37	down	Zea mays PVR3-like protein (LOC100281647)
AC233939.1_FG004	66.1599	170.207	-1.36326	1.60649e-06	down	Zea mays full-length cDNA clone ZM_BFb0087L05 mRNA
AC233954.1_FG003	0	6.25745	#NAME?	0.00628155	down	.
AC234152.1_FG005	30.3433	66.5343	-1.13272	0.00129222	down	Sorghum bicolor hypothetical protein
AC234157.1_FG003	27.4754	81.1217	-1.56195	1.34543e-06	down	Zea mays clone 297076 mRNA sequence
AC234161.1_FG001	0	8.06911	#NAME?	0.00143741	down	Zea mays PCO121733 mRNA sequence
AC234165.1_FG002	235.908	584.243	-1.30834	8.30639e-22	down	Zea mays lipoprotein (LOC100280698)
AC234166.1_FG001	0.493375	12.5619	-4.67023	0.000243506	down	Zea mays clone Contig661 mRNA sequence
AC234185.1_FG005	0.493375	12.341	-4.64463	0.000404972	down	Zea mays LOC100285522 (cl3759_1c)
AC234199.1_FG003	75.7039	151.634	-1.00216	1.94759e-05	down	Sorghum bicolor hypothetical protein
AC235539.1_FG001	8.69591	26.1202	-1.58676	0.0062639	down	Zea mays clone 1494955 mRNA sequence
AC235547.1_FG005	457.084	1026.14	-1.16669	1.10216e-24	down	Zea mays full-length cDNA clone ZM_BFc0002K17 mRNA
AF546187.1_FG009	0	18.6997	#NAME?	9.93783e-08	down	Zea mays clone 398997 mRNA sequence
EF517601.1_FG009	66.3529	271.137	-2.03079	7.2393e-26	down	Sorghum bicolor hypothetical protein
EF517601.1_FG014	3.85458	30.1384	-2.96696	1.4382e-06	down	Sorghum bicolor hypothetical protein
GRMZM2G000219	1.9504	15.7577	-3.01422	0.00101237	down	Zea mays copper-transporting ATPase PAA1 (LOC100284630)
GRMZM2G000231	1.45702	773.737	-9.05268	9.47503e-232	down	Zea mays CL3748_1 mRNA sequence
GRMZM2G000236	4.37106	17.2215	-1.97816	0.0105886	down	Zea mays full-length cDNA clone ZM_BFc0184H17 mRNA
GRMZM2G000520	3.3612	14.1128	-2.06995	0.0158059	down	Sorghum bicolor clone SB_BBc0156J18, complete sequence
GRMZM2G000633	0	6.81905	#NAME?	0.00346533	down	Zea mays uncharacterized LOC100273902 (LOC100273902)
GRMZM2G000652	0	38.9216	#NAME?	4.61492e-15	down	Zea mays patatin T5 (LOC100285633)
GRMZM2G000660	66.1136	149.728	-1.17933	5.95763e-07	down	Zea mays clone 399764 dual-specificity protein-like phosphatase 3 mRNA
GRMZM2G000752	26.8203	102.47	-1.9338	0.00035152	down	Zea mays clone 1571235 hypothetical protein mRNA
GRMZM2G000781	0	60.281	#NAME?	6.78814e-23	down	Zea mays subsp. mays cultivar B73 chloroplast, complete genome
GRMZM2G001004	3.38431	12.2213	-1.85246	0.0432062	down	Zea mays putative zinc finger protein
GRMZM2G001116	15.0174	61.0052	-2.0223	0.00035637	down	Zea mays clone 1579679 mRNA sequence
GRMZM2G001363	8.6497	28.4066	-1.7155	0.00221269	down	Zea mays clone 346834 mRNA sequence
GRMZM2G001401	0.493375	464.283	-9.8781	2.09671e-48	down	Zea mays LOC100193770 (gpm248)
GRMZM2G001447	0.493375	6.47839	-3.71488	0.0247099	down	Sorghum bicolor hypothetical protein
GRMZM2G001508	0	4.35883	#NAME?	0.0312172	down	Zea mays stem 28 kDa glycoprotein (LOC100281904)
GRMZM2G001577	46.2781	117.597	-1.34546	4.41172e-07	down	Zea mays GRMZM2G001577 (Orphan109)
GRMZM2G001648	23.0119	58.1102	-1.33641	0.00410411	down	Zea mays clone 287272 mRNA sequence
GRMZM2G001721	55.4442	112.075	-1.01536	0.000169824	down	Sorghum bicolor hypothetical protein
GRMZM2G001915	75.5653	265.392	-1.81233	2.07468e-20	down	Zea mays hypothetical protein (LOC100274176)
GRMZM2G002010	0	46.603	#NAME?	6.64872e-18	down	Zea mays clone 1061938 fb2 mRNA
GRMZM2G002043	0	21.1599	#NAME?	1.07201e-08	down	Zea mays full-length cDNA clone ZM_BFb0035J21 mRNA
GRMZM2G002131	67.4782	178.074	-1.39998	2.99625e-10	down	Sorghum bicolor hypothetical protein
GRMZM2G002227	83.6292	198.252	-1.24525	2.64982e-09	down	Zea mays uncharacterized LOC100502262 (LOC100502262)
GRMZM2G002396	304.226	755.07	-1.31146	7.38458e-26	down	Sorghum bicolor hypothetical protein
GRMZM2G002536	0	8.06911	#NAME?	0.00143741	down	Zea mays full-length cDNA clone ZM_BFb0369P03 mRNA
GRMZM2G002578	58.0579	130.681	-1.17049	0.00225806	down	Zea mays LOC100382225 (pco142991(431))
GRMZM2G002614	0	324.189	#NAME?	4.72718e-110	down	Sorghum bicolor hypothetical protein
GRMZM2G002630	10.0836	408.418	-5.33996	6.16838e-108	down	Zea mays full-length cDNA clone ZM_BFb0166A03 mRNA
GRMZM2G002748	0	32.2765	#NAME?	1.34198e-12	down	Zea mays full-length cDNA clone ZM_BFb0069F11 mRNA
GRMZM2G002818	2.89093	56.2444	-4.2821	5.42947e-16	down	.
GRMZM2G002950	0.47027	22.2361	-5.56327	4.6208e-08	down	Zea mays putative leucine-rich repeat receptor-like protein kinase family protein (LOC100383362)
GRMZM2G003096	6.76862	40.4539	-2.57935	2.93472e-07	down	Zea mays full-length cDNA clone ZM_BFb0283N07 mRNA
GRMZM2G003409	129.128	322.32	-1.31969	6.91222e-15	down	Zea mays hypothetical protein (LOC100272926)
GRMZM2G003411	155.941	649.249	-2.05777	4.94545e-18	down	Sorghum bicolor hypothetical protein
GRMZM2G003518	63.6699	269.941	-2.08396	7.10816e-27	down	Sorghum bicolor hypothetical protein
GRMZM2G003526	0.493375	14.4606	-4.87329	6.205e-05	down	Zea mays full-length cDNA clone ZM_BFc0172H05 mRNA
GRMZM2G003551	6.20593	36.2148	-2.54486	0.00151919	down	Sorghum bicolor hypothetical protein
GRMZM2G003558	47.2186	158.5	-1.74706	2.89701e-13	down	Sorghum bicolor hypothetical protein
GRMZM2G003682	105.739	312.381	-1.5628	1.21159e-09	down	Zea mays full-length cDNA clone ZM_BFb0325G20 mRNA
GRMZM2G003715	0	220.676	#NAME?	4.97225e-80	down	Zea mays putative NAC domain transcription factor superfamily protein (NAC61)
GRMZM2G003970	16.8522	281.66	-4.06294	4.0869e-65	down	Zea mays clone 1539180 mRNA sequence
GRMZM2G004106	186.038	530.739	-1.51241	2.94653e-19	down	Zea mays chemocyanin (LOC100286063)
GRMZM2G004160	191.85	484.535	-1.33663	0.000323651	down	Zea mays chemocyanin precursor (LOC101027172)
GRMZM2G004180	38.4303	136.739	-1.83111	1.50861e-12	down	Zea mays hypothetical protein (LOC100381539)
GRMZM2G004298	0	13.765	#NAME?	1.09237e-05	down	Zea mays rhicadhesin receptor isoform 1 (LOC100273935)
GRMZM2G004305	5.71255	139.684	-4.61189	6.49296e-05	down	Zea mays 2-Sep (LOC100285885)
GRMZM2G004314	1.45702	23.3992	-4.00536	5.4479e-07	down	Sorghum bicolor hypothetical protein
GRMZM2G004396	356.463	820.332	-1.20246	2.01021e-05	down	Zea mays uncharacterized LOC100276777 (LOC100276777)
GRMZM2G004414	18.8026	50.3347	-1.42062	0.000458183	down	Zea mays hypothetical protein (LOC100272741)
GRMZM2G004435	203.522	451.026	-1.14802	1.17821e-14	down	Zea mays clone 1678127 polygalacturonase mRNA
GRMZM2G004548	469.742	1268.7	-1.43341	3.1599e-40	down	Zea mays PLATZ transcription factor (PLTZ1)
GRMZM2G004795	7.75537	26.7545	-1.78651	0.00462507	down	Zea mays CCCH transcription factor (LOC100280983)
GRMZM2G004898	11.5868	44.8598	-1.95294	1.34445e-05	down	Zea mays clone 298254 mRNA sequence
GRMZM2G005170	277.452	695.126	-1.32504	4.56277e-11	down	Zea mays hypothetical protein (LOC100382633)
GRMZM2G005293	0	54.5268	#NAME?	1.47129e-21	down	Zea mays patellin-5 (LOC100285100)
GRMZM2G005433	22.2563	48.0955	-1.11169	0.0345715	down	Zea mays uncharacterized LOC100384501 (LOC100384501)
GRMZM2G005536	0	5.69585	#NAME?	0.0107559	down	Zea mays full-length cDNA clone ZM_BFc0061J14 mRNA
GRMZM2G005624	188.003	838.221	-2.15657	3.40746e-65	down	Zea mays LOC100274482 (umc2204)
GRMZM2G005939	252.397	889.712	-1.81764	7.70801e-19	down	Zea mays full-length cDNA clone ZM_BFb0104O11 mRNA
GRMZM2G005954	7.26199	33.2472	-2.19479	4.22146e-05	down	Zea mays LOC100191257 (pco137346)
GRMZM2G005991	55.2825	130.293	-1.23687	1.10048e-06	down	Sorghum bicolor hypothetical protein
GRMZM2G006042	98.9782	278.069	-1.49026	2.61652e-12	down	Zea mays ARF transcription factor (ARF28)
GRMZM2G006047	166.001	525.873	-1.66352	1.49194e-16	down	Zea mays LOC100286065 (AY110426)
GRMZM2G006071	519.343	1150.7	-1.14775	9.56974e-25	down	Sorghum bicolor hypothetical protein
GRMZM2G006112	6.27524	20.6382	-1.71757	0.0100865	down	Zea mays uncharacterized LOC100274875 (LOC100274875)
GRMZM2G006222	1.92729	33.6605	-4.12641	1.8307e-09	down	Zea mays clone 1483422 mRNA sequence
GRMZM2G006329	239.177	692.471	-1.53367	2.62462e-32	down	Zea mays PH domain containing protein (LOC100286185)
GRMZM2G006352	20.7299	58.2442	-1.4904	8.8632e-05	down	Sorghum bicolor hypothetical protein
GRMZM2G006404	0	5.09434	#NAME?	0.017089	down	Zea mays calcium-dependent protein kinase, isoform AK1 (LOC100285166)
GRMZM2G006416	189.129	381.88	-1.01375	9.70481e-07	down	Zea mays full-length cDNA clone ZM_BFb0133O23 mRNA
GRMZM2G006753	5.26539	57.9292	-3.45968	1.28129e-13	down	Zea mays hypothetical protein (LOC100273764)
GRMZM2G006759	0	10.8771	#NAME?	8.8447e-05	down	Zea mays hypothetical protein (LOC100276852)
GRMZM2G006762	115.522	264.01	-1.19243	8.72208e-11	down	Sorghum bicolor hypothetical protein
GRMZM2G006791	21.578	56.9072	-1.39905	0.00117999	down	Zea mays full-length cDNA clone ZM_BFc0184G15 mRNA
GRMZM2G007130	3.87769	123.789	-4.99655	5.86851e-37	down	Zea mays full-length cDNA clone ZM_BFb0287O02 mRNA
GRMZM2G007256	1353.2	2943.96	-1.12139	1.04752e-33	down	Zea mays adhesive/proline-rich protein (LOC100282375)
GRMZM2G007385	185.29	374.288	-1.01436	0.00177819	down	Zea mays protein disulfide isomerase (PDIL5-3)
GRMZM2G007481	14.4085	55.5488	-1.94684	2.31875e-06	down	Sorghum bicolor hypothetical protein
GRMZM2G007514	377.255	770.016	-1.02935	6.33069e-17	down	Sorghum bicolor hypothetical protein
GRMZM2G007628	0	77.2375	#NAME?	4.72345e-30	down	.
GRMZM2G007680	6.29835	122.159	-4.27764	2.24888e-32	down	Zea mays full-length cDNA clone ZM_BFb0167A22 mRNA
GRMZM2G007939	587.076	1603.72	-1.44981	3.68088e-44	down	Sorghum bicolor hypothetical protein
GRMZM2G008109	11.0935	152.802	-3.78388	2.55143e-34	down	Sorghum bicolor hypothetical protein
GRMZM2G008290	651.962	1560.53	-1.25917	0.000132707	down	Zea mays clone 1677076 metal ion binding protein mRNA
GRMZM2G008359	0.47027	27.2577	-5.85703	1.40656e-09	down	Zea mays full-length cDNA clone ZM_BFb0053P14 mRNA
GRMZM2G008444	64.0708	139.786	-1.12548	3.72739e-06	down	Zea mays LOC100277855 (pco137497a)
GRMZM2G008539	43.8805	132.808	-1.59769	4.71952e-10	down	Zea mays hypothetical protein (LOC100191917)
GRMZM2G008696	0	16.1382	#NAME?	1.41684e-06	down	Zea mays hypothetical protein (LOC100191363)
GRMZM2G008712	27.8302	98.8506	-1.8286	1.62679e-08	down	Zea mays zinc finger protein 7 (LOC100285472)
GRMZM2G008972	12.5043	41.885	-1.74401	0.000152432	down	.
GRMZM2G009045	41.2206	309.857	-2.91016	2.46605e-05	down	Oryza sativa Japonica Group Os09g0454600 (Os09g0454600) mRNA
GRMZM2G009080	0	33.9613	#NAME?	2.93839e-13	down	Zea mays uncharacterized LOC100275040 (LOC100275040)
GRMZM2G009139	90.7213	272.192	-1.58511	2.09818e-16	down	Sorghum bicolor hypothetical protein
GRMZM2G009157	0	84.6224	#NAME?	1.04041e-31	down	Zea mays BAC clone ZMMBBb-353K3 from chromosome 6, complete sequence
GRMZM2G009196	12.9514	130.735	-3.33546	6.97156e-27	down	Zea mays LOC100282978 (pco081127(535))
GRMZM2G009197	0.963645	11.4786	-3.57431	0.00186781	down	Zea mays subsp. mays genotype CMS-S mitochondrion, complete genome
GRMZM2G009400	0	8.41691	#NAME?	0.000815043	down	Zea mays clone 1585493 tyrosine/DOPA decarboxylase 1 mRNA
GRMZM2G009462	4.37106	93.7307	-4.42247	6.17466e-18	down	Zea mays full-length cDNA clone ZM_BFb0203E20 mRNA
GRMZM2G009475	19.3191	48.0883	-1.31566	0.00139177	down	Sorghum bicolor hypothetical protein
GRMZM2G009681	117.38	256.155	-1.12583	1.4447e-09	down	Zea mays full-length cDNA clone ZM_BFc0042G13 mRNA
GRMZM2G009719	55.6603	310.429	-2.47954	6.25919e-13	down	Zea mays universal stress protein (LOC100194015)
GRMZM2G009735	83.2894	356.919	-2.09939	9.72607e-06	down	Zea mays full-length cDNA clone ZM_BFc0070M02 mRNA
GRMZM2G009968	32.8101	93.7777	-1.5151	4.71726e-07	down	Zea mays electron transporter (LOC100280837)
GRMZM2G010048	13.067	186.121	-3.83225	6.45418e-31	down	Sorghum bicolor hypothetical protein
GRMZM2G010211	0	6.99295	#NAME?	0.00300439	down	Zea mays clone 327734 mRNA sequence
GRMZM2G010356	118.575	359.799	-1.6014	3.04681e-22	down	Triticum aestivum clone wl1n.pk0064.c3:fis, full insert mRNA sequence
GRMZM2G010445	0	18.0368	#NAME?	2.77361e-07	down	Zea mays full-length cDNA clone ZM_BFb0352B04 mRNA
GRMZM2G010447	66.3991	157.189	-1.24326	8.36387e-08	down	Zea mays full-length cDNA clone ZM_BFb0067L16 mRNA
GRMZM2G010460	980.861	3246.12	-1.7266	1.14873e-29	down	Zea mays LOC100194284 (pco104496)
GRMZM2G010468	3.3381	29.5298	-3.14507	1.34686e-05	down	Sorghum bicolor hypothetical protein
GRMZM2G010539	0	13.765	#NAME?	1.09237e-05	down	Zea mays hypothetical protein (LOC100193312)
GRMZM2G010640	21.578	77.0166	-1.83561	2.34603e-06	down	Sorghum bicolor hypothetical protein
GRMZM2G010783	162.27	363.361	-1.16301	1.34198e-12	down	Zea mays PCO074618 mRNA sequence
GRMZM2G010831	27.8533	238.499	-3.09806	8.84267e-42	down	Zea mays clone 295653 hypothetical protein mRNA
GRMZM2G010920	30.7904	200.846	-2.70553	2.21001e-30	down	Zea mays uncharacterized LOC100275160 (LOC100275160)
GRMZM2G011006	725.062	2995.05	-2.04641	1.64467e-106	down	Zea mays uncharacterized LOC100193480 (LOC100193480)
GRMZM2G011055	2.39756	27.7181	-3.53119	3.04361e-07	down	Sorghum bicolor hypothetical protein
GRMZM2G011141	183.031	432.211	-1.23964	2.65838e-07	down	Zea mays triacylglycerol lipase (LOC100281750)
GRMZM2G011236	9.63645	30.7	-1.67167	0.00190808	down	Zea mays clone 347196 mRNA sequence
GRMZM2G011347	235.43	873.102	-1.89085	1.29046e-27	down	Zea mays clone EL01N0437C10.d mRNA sequence
GRMZM2G011367	53.0236	310.431	-2.54957	2.85949e-39	down	Zea mays clone 1554315 hypothetical protein mRNA
GRMZM2G011483	961.734	1995.36	-1.05294	9.58372e-27	down	Sorghum bicolor hypothetical protein
GRMZM2G011553	31.3762	77.2375	-1.29963	6.65299e-05	down	Zea mays harpin-induced protein (LOC100280956)
GRMZM2G011651	1.90418	46.5161	-4.61048	1.1509e-13	down	Zea mays cellulose synthase catalytic subunit 12 (CesA12)
GRMZM2G011655	60.2394	200.578	-1.73538	5.30404e-16	down	Zea mays full-length cDNA clone ZM_BFb0371D10 mRNA
GRMZM2G011888	16.8984	37.0843	-1.13392	0.0165322	down	Zea mays clone 313732 hypothetical protein mRNA
GRMZM2G011932	314.788	663.513	-1.07574	1.21583e-16	down	Zea mays full-length cDNA clone ZM_BFb0346H09 mRNA
GRMZM2G012062	0	11.8663	#NAME?	5.57711e-05	down	Zea mays putative subtilase family protein (LOC100191892)
GRMZM2G012140	69.5061	310.812	-2.16083	8.62127e-07	down	Zea mays clone 311248 mRNA sequence
GRMZM2G012174	105.06	261.202	-1.31395	1.33603e-12	down	Zea mays clone 1576827 mRNA sequence
GRMZM2G012242	10.6694	94.5246	-3.14721	7.37875e-07	down	Setaria italica protein NRT1/ PTR FAMILY 8.3-like (LOC101763423)
GRMZM2G012464	0	4.05808	#NAME?	0.0426697	down	Zea mays clone 1450606 hypothetical protein mRNA
GRMZM2G012690	647.571	1382.57	-1.09425	1.58085e-10	down	Zea mays LOC100279866 (cl14665_2)
GRMZM2G012724	379.483	856.936	-1.17515	2.42148e-17	down	Zea mays WRKY53
GRMZM2G012806	13.067	44.4322	-1.76568	0.000101778	down	Zea mays clone 20466 mRNA sequence
GRMZM2G012891	718.501	2054.95	-1.51604	1.07476e-54	down	Zea mays PCO149386 mRNA sequence
GRMZM2G012923	23.0582	112.105	-2.2815	7.94265e-14	down	Zea mays PCO114533 mRNA sequence
GRMZM2G013042	2.39756	23.0984	-3.26816	8.80296e-06	down	Zea mays alcohol dehydrogenases (LOC100285300)
GRMZM2G013115	1.9735	215.493	-6.77074	0.0237352	down	Zea mays uncharacterized LOC100383493 (LOC100383493)
GRMZM2G013170	1.45702	651.843	-8.80536	3.1733e-201	down	Sorghum bicolor hypothetical protein (SORBIDRAFT_0019s003120) mRNA
GRMZM2G013448	952.22	2026.28	-1.08947	1.39452e-27	down	Zea mays full-length cDNA clone ZM_BFc0127L21 mRNA
GRMZM2G013563	0.493375	11.0909	-4.49055	0.00085826	down	Zea mays hypothetical protein (LOC100276374)
GRMZM2G013663	8.60349	49.7261	-2.53101	0.0002032	down	Zea mays isolate Zheng58 clone 1 GRMZM2G013663-like gene, partial sequence
GRMZM2G013671	0	157.457	#NAME?	1.31637e-58	down	Sorghum bicolor hypothetical protein
GRMZM2G013915	17.3225	36.0409	-1.05699	0.0318188	down	.
GRMZM2G013920	0	5.39509	#NAME?	0.0121605	down	Zea mays clone 425205 mRNA sequence
GRMZM2G013936	80.06	692.814	-3.11332	8.39981e-16	down	Sorghum bicolor hypothetical protein
GRMZM2G013986	1237	2813.24	-1.18539	1.09153e-14	down	Sorghum bicolor hypothetical protein
GRMZM2G014329	0	4.27188	#NAME?	0.0357808	down	Zea mays clone 322356 mRNA sequence
GRMZM2G014366	0	61.8789	#NAME?	1.72541e-23	down	Zea mays LOC100281469 (umc1292)
GRMZM2G014695	13.5603	39.2039	-1.5316	0.00825815	down	Zea mays LOC100192493 (sog0622b)
GRMZM2G014705	0.47027	45.9146	-6.60932	2.63721e-16	down	Zea mays uncharacterized LOC100279040 (LOC100279040)
GRMZM2G014723	6.74551	30.0044	-2.15317	0.000129942	down	Zea mays lichenase-2 (LOC100282076)
GRMZM2G014836	27.1438	78.0999	-1.5247	0.024177	down	Zea mays hypothetical protein (LOC100280375)
GRMZM2G014988	40.0952	82.5814	-1.04239	0.00331828	down	Zea mays uncharacterized LOC100191775 (LOC100191775)
GRMZM2G015024	0.963645	43.1935	-5.48617	3.00741e-14	down	Zea mays subsp. mays cultivar B73 chloroplast, complete genome
GRMZM2G015136	51.0039	194.295	-1.92957	3.42275e-18	down	Zea mays clone 1574307 mRNA sequence
GRMZM2G015219	63.5775	154.642	-1.28234	4.1766e-08	down	Zea mays full-length cDNA clone ZM_BFb0012F06 mRNA
GRMZM2G015280	16.4744	41.4902	-1.33255	0.0493482	down	Zea mays clone 1531800 peroxidase 52 precursor
GRMZM2G015285	19.2498	53.7514	-1.48146	0.000182861	down	Zea mays harpin binding protein 1 (LOC100383635)
GRMZM2G015406	2.42066	12.2213	-2.33592	0.0139303	down	Oryza sativa Japonica Group genomic DNA, chromosome 1, BAC clone:OJ1005_B10
GRMZM2G015605	170.057	1332.57	-2.97012	1.72104e-38	down	Zea mays clone 18018 mRNA sequence
GRMZM2G015637	0	17.6491	#NAME?	3.72055e-07	down	Zea mays full-length cDNA clone ZM_BFc0166P05 mRNA
GRMZM2G015753	26.5118	77.4769	-1.54713	4.92607e-06	down	Zea mays putative RING zinc finger domain superfamily protein (LOC100274267)
GRMZM2G015767	27.383	56.6863	-1.04972	0.006138	down	Zea mays hypothetical protein (LOC100191452)
GRMZM2G015923	3.83147	28.2797	-2.8838	4.87601e-06	down	Zea mays full-length cDNA clone ZM_BFb0021H20 mRNA
GRMZM2G015933	326.421	1413.81	-2.11478	5.96215e-81	down	Zea mays BRASSINOSTEROID INSENSITIVE 1-associated receptor kinase 1 (LOC100280966)
GRMZM2G016039	69.5523	232.95	-1.74385	4.2575e-05	down	Zea mays uncharacterized LOC100501081 (LOC100501081)
GRMZM2G016068	0	38.9216	#NAME?	4.61492e-15	down	Zea mays clone 10181 mRNA sequence
GRMZM2G016150	199.359	535.426	-1.42532	2.26527e-23	down	Zea mays opaque2 heterodimerizing protein1 (ohp1)
GRMZM2G016180	13.0439	199.749	-3.93675	9.63623e-45	down	Zea mays subsp. mays genotype CMS-S mitochondrion, complete genome
GRMZM2G016232	842.211	2391.57	-1.5057	1.18166e-56	down	Zea mays full-length cDNA clone ZM_BFb0323M09 mRNA
GRMZM2G016264	8.6497	36.9902	-2.09642	3.88961e-05	down	Zea mays clone EL01N0511B03.d mRNA sequence
GRMZM2G016330	3.3381	16.707	-2.32335	0.0064818	down	Zea mays clone EL01N0360E05.c mRNA sequence
GRMZM2G016351	46.3705	107.242	-1.20959	0.000112532	down	Zea mays clone 1582538 mRNA sequence
GRMZM2G016370	16.4513	64.9293	-1.98067	3.27799e-06	down	Zea mays putative MYB DNA-binding domain superfamily protein (GLK5)
GRMZM2G016393	43.3409	90.803	-1.06701	0.000413627	down	Zea mays clone 1214705 mRNA sequence
GRMZM2G016435	33.9899	142.529	-2.06808	0.000254521	down	Zea mays clone 300914 dynein light chain LC6, flagellar outer arm mRNA
GRMZM2G016447	91.7624	821.698	-3.16263	1.40002e-62	down	Zea mays full-length cDNA clone ZM_BFb0351I23 mRNA
GRMZM2G016583	4.34795	22.189	-2.35144	0.000466383	down	Zea mays uncharacterized LOC100384275 (LOC100384275)
GRMZM2G016922	146.073	643.327	-2.13886	6.40269e-51	down	Zea mays uncharacterized LOC100383607 (LOC100383607)
GRMZM2G017011	7.70916	54.2189	-2.81415	2.4701e-10	down	Sorghum bicolor hypothetical protein
GRMZM2G017237	11.5175	26.3811	-1.19567	0.0393766	down	Zea mays putative inositol polyphosphate phosphatase (synaptogenin-like) family protein (LOC100381588)
GRMZM2G017268	9.09686	25.6456	-1.49527	0.0113725	down	Zea mays putative MYB DNA-binding domain superfamily protein (MYB164)
GRMZM2G017290	11.0242	31.4355	-1.51173	0.00451206	down	Zea mays photosystem I reaction center subunit III (LOC100282027)
GRMZM2G017411	85.271	194.454	-1.1893	1.45543e-08	down	Sorghum bicolor hypothetical protein
GRMZM2G017474	2.89093	14.8084	-2.3568	0.00529893	down	Zea mays uncharacterized LOC100278061 (LOC100278061)
GRMZM2G017654	1960.23	4067	-1.05294	3.54198e-31	down	Zea mays PCO067729 mRNA sequence
GRMZM2G017739	6.81483	165.019	-4.59781	5.72771e-07	down	Zea mays clone 986632 mRNA sequence
GRMZM2G017792	86.728	256.101	-1.56214	1.86516e-16	down	Zea mays LOC100272353 (gpm443)
GRMZM2G017882	4.84133	15.1961	-1.65022	0.0351221	down	Zea mays full-length cDNA clone ZM_BFb0345K13 mRNA
GRMZM2G018027	252.66	899.885	-1.83254	9.07935e-52	down	Zea mays clone 4371 mRNA sequence
GRMZM2G018336	41.9301	87.7597	-1.06557	0.000512326	down	Zea mays DNA-binding protein RAV1 (LOC100284738)
GRMZM2G018553	0	6.1705	#NAME?	0.00720255	down	Zea mays LOC100273092 (pco133091)
GRMZM2G019006	0	37.0658	#NAME?	2.23294e-14	down	Zea mays clone 398997 mRNA sequence
GRMZM2G019177	89.7114	491.273	-2.45316	8.28874e-55	down	Zea mays LOC100286347 (cl19799_1)
GRMZM2G019209	10.0605	55.5702	-2.46561	6.99969e-09	down	Sorghum bicolor hypothetical protein
GRMZM2G019328	5.35781	42.2114	-2.97792	0.00799618	down	Zea mays full-length cDNA clone ZM_BFb0154L01 mRNA
GRMZM2G019353	95.0461	317.313	-1.73921	3.52238e-23	down	Zea mays uncharacterized LOC100279117 (LOC100279117)
GRMZM2G019358	18.8026	57.9435	-1.62371	2.43166e-05	down	Zea mays clone 361278 mRNA sequence
GRMZM2G019398	0	167.138	#NAME?	6.93696e-62	down	Sorghum bicolor hypothetical protein
GRMZM2G019446	36.0096	504.317	-3.80788	5.29984e-95	down	Zea mays clone 298319 mRNA sequence
GRMZM2G019721	58.3583	119.684	-1.03622	8.00532e-05	down	Zea mays clone 619032 mRNA sequence
GRMZM2G019746	90.236	222.835	-1.3042	9.77782e-05	down	Zea mays clone 1566422 mRNA sequence
GRMZM2G019807	17.2532	42.2257	-1.29126	0.0111967	down	Zea mays clone 2622 mRNA sequence
GRMZM2G020140	127.972	342.98	-1.4223	3.23403e-07	down	Zea mays uncharacterized LOC100194180 (LOC100194180)
GRMZM2G020162	3.38431	28.8342	-3.09085	1.1012e-06	down	Zea mays hypothetical protein (LOC100192640)
GRMZM2G020357	1.90418	21.3409	-3.48638	1.74788e-05	down	Zea mays BAC clone CH201-149B20 from chromosome 10, complete sequence
GRMZM2G020411	0	7.04	#NAME?	0.00343507	down	Zea mays hypothetical protein (LOC100216994)
GRMZM2G020478	0	15.1889	#NAME?	3.20656e-06	down	Zea mays full-length cDNA clone ZM_BFb0099D11 mRNA
GRMZM2G020552	0	13.9859	#NAME?	5.50377e-06	down	Sorghum bicolor hypothetical protein
GRMZM2G020594	64.0246	156.721	-1.2915	3.03603e-08	down	Zea mays uncharacterized LOC100381928 (LOC100381928)
GRMZM2G020704	5.78187	28.0189	-2.27679	0.000116446	down	Zea mays clone EL01N0552F11.d mRNA sequence
GRMZM2G020859	7.19268	30.8739	-2.10179	0.000161773	down	Zea mays potassium channel AKT2/3 (LOC100281406)
GRMZM2G021092	0	4.05808	#NAME?	0.0426697	down	Sorghum bicolor hypothetical protein
GRMZM2G021277	18.8488	65.7845	-1.80327	9.0926e-07	down	Zea mays hypothetical protein (LOC100383025)
GRMZM2G021339	40.7585	312.04	-2.93656	2.93673e-15	down	Zea mays LOC100383369 (pco078109)
GRMZM2G021369	7.26199	25.2108	-1.79561	0.00257278	down	Zea mays full-length cDNA clone ZM_BFb0217B24 mRNA
GRMZM2G021388	21.154	162.929	-2.94524	5.51439e-27	down	Zea mays hypothetical protein (LOC100279950)
GRMZM2G021422	77.6312	192.911	-1.31322	5.90676e-10	down	Sorghum bicolor hypothetical protein
GRMZM2G021587	12.0802	32.3378	-1.42057	0.00565047	down	Zea mays PCO148976 mRNA sequence
GRMZM2G021589	52.3685	119.851	-1.19447	6.35236e-06	down	Zea mays full-length cDNA clone ZM_BFb0174L23 mRNA
GRMZM2G021598	73.5455	349.078	-2.24684	7.23223e-37	down	Zea mays hypothetical protein (LOC100193463)
GRMZM2G021706	113.001	631.25	-2.48188	1.31101e-20	down	Zea mays hypothetical protein (LOC100273779)
GRMZM2G021865	0	219.806	#NAME?	8.7897e-80	down	Sorghum bicolor hypothetical protein
GRMZM2G021973	4.30174	136.873	-4.99177	2.55346e-40	down	Zea mays uncharacterized LOC100278242 (LOC100278242)
GRMZM2G022213	134.27	295.533	-1.13818	0.000190066	down	Zea mays hypothetical protein (LOC100383144)
GRMZM2G022248	78.3407	262.112	-1.74235	8.24472e-20	down	Zea mays full-length cDNA clone ZM_BFc0067D07 mRNA
GRMZM2G022266	58.4045	136.003	-1.21949	8.62127e-07	down	Zea mays transferase, transferring glycosyl groups (LOC100284228)
GRMZM2G022368	67.833	174.885	-1.36635	7.62739e-10	down	Zea mays uncharacterized LOC100276175 (LOC100276175)
GRMZM2G022642	34.2903	277.366	-3.01592	1.21757e-45	down	Zea mays LOC100193963 (si486073c04)
GRMZM2G022699	82.8041	211.201	-1.35084	3.43589e-11	down	Sorghum bicolor hypothetical protein
GRMZM2G022706	3.38431	17.7831	-2.39358	0.00159736	down	Zea mays uncharacterized LOC100278741 (LOC100278741)
GRMZM2G022726	70.2305	147.37	-1.06927	8.38062e-06	down	Sorghum bicolor hypothetical protein
GRMZM2G022730	0	15.8047	#NAME?	1.26275e-06	down	Zea mays clone 623145 mRNA sequence
GRMZM2G022836	3.85458	457.795	-6.89198	1.65362e-140	down	Sorghum bicolor hypothetical protein
GRMZM2G022892	12.0802	64.3391	-2.41305	2.0485e-09	down	Zea mays full-length cDNA clone ZM_BFc0138C14 mRNA
GRMZM2G022915	80.8075	167.276	-1.04967	4.69099e-06	down	Sorghum bicolor hypothetical protein
GRMZM2G022972	39.4863	176.429	-2.15966	1.73377e-19	down	Zea mays clone 1599071 mRNA sequence
GRMZM2G022979	29.4027	283.748	-3.27059	1.15166e-49	down	Zea mays hypothetical protein (LOC100216923)
GRMZM2G022984	24.2066	81.0419	-1.74326	0.00107896	down	Zea mays hypothetical protein (LOC100381761)
GRMZM2G023013	1.45702	8.50386	-2.5451	0.0310439	down	Setaria italica putative ripening-related protein 7 (LOC101774201)
GRMZM2G023237	13.491	186.258	-3.78723	3.28276e-42	down	Zea mays Grx_I1 - glutaredoxin subgroup III (LOC100285691)
GRMZM2G023631	24.469	73.962	-1.59583	3.03978e-06	down	Zea mays uncharacterized LOC100275963 (LOC100275963)
GRMZM2G023683	14.4085	30.1712	-1.06625	0.0483871	down	Sorghum bicolor hypothetical protein
GRMZM2G023708	2.39756	11.9604	-2.31863	0.0157602	down	Zea mays AP2 domain containing protein (LOC100285811)
GRMZM2G023921	3.83147	14.9352	-1.96275	0.0155207	down	Zea mays DNA-binding WRKY (LOC100284113)
GRMZM2G023982	537.151	1626.39	-1.59827	2.75864e-55	down	Zea mays cultivar B73 clone BAC c0171E08 genomic sequence
GRMZM2G024109	0	61.4	#NAME?	4.49247e-24	down	Zea mays hypothetical protein (LOC100278525)
GRMZM2G024196	145.626	313.424	-1.10585	9.03929e-11	down	Sorghum bicolor hypothetical protein
GRMZM2G024247	100.929	220.14	-1.12509	1.52196e-08	down	Zea mays full-length cDNA clone ZM_BFb0034D24 mRNA
GRMZM2G024267	65.3892	181.124	-1.46985	2.96223e-11	down	Zea mays clone 1563206 mRNA sequence
GRMZM2G024331	9.56713	50.6754	-2.40513	5.70746e-05	down	Sorghum bicolor hypothetical protein
GRMZM2G024476	30.3664	91.0281	-1.58384	4.98484e-07	down	Zea mays cytokinin dehydrogenase 4b (CKX4b) mRNA
GRMZM2G024551	801.413	1787.07	-1.15698	1.6614e-15	down	Zea mays full-length cDNA clone ZM_BFb0048E06 mRNA
GRMZM2G024882	943.07	2138.98	-1.18148	3.0653e-34	down	Sorghum bicolor hypothetical protein
GRMZM2G024959	0	49.364	#NAME?	6.56024e-19	down	Zea mays full-length cDNA clone ZM_BFb0057G21 mRNA
GRMZM2G025062	12.0571	56.7917	-2.2358	1.07157e-07	down	Zea mays ERF-like protein (LOC100286307)
GRMZM2G025105	106.587	294.943	-1.46841	1.58808e-16	down	Zea mays polygalacturonase inhibitor (LOC100280839)
GRMZM2G025154	7.68605	28.7145	-1.90146	0.000829308	down	Zea mays serine carboxypeptidase F13S12.6 (LOC100285494)
GRMZM2G025255	172.123	395.054	-1.19861	1.89665e-14	down	Zea mays RNA-binding protein (LOC100282914)
GRMZM2G025302	0.493375	40.9072	-6.37352	2.69281e-11	down	Zea mays full-length cDNA clone ZM_BFb0207M18 mRNA
GRMZM2G025370	0	13.8591	#NAME?	6.69112e-06	down	Zea mays clone UT1459 MYBGA transcription factor mRNA, partial cds
GRMZM2G025459	283.049	797.977	-1.49529	2.56535e-31	down	Zea mays full-length cDNA clone ZM_BFc0162M19 mRNA
GRMZM2G025477	8.69591	24.015	-1.46552	0.0190529	down	Zea mays hypothetical protein (LOC100273599)
GRMZM2G025895	0	53.6359	#NAME?	1.79017e-20	down	Zea mays full-length cDNA clone ZM_BFb0078F13 mRNA
GRMZM2G025903	0.47027	6.56534	-3.80331	0.0239295	down	.
GRMZM2G026095	27.9457	142.681	-2.3521	8.11577e-19	down	Sorghum bicolor hypothetical protein
GRMZM2G026131	0.47027	25.0441	-5.73484	4.34069e-09	down	Zea mays uncharacterized LOC100383812 (LOC100383812)
GRMZM2G026147	264.832	889.421	-1.74779	9.63784e-26	down	Zea mays full-length cDNA clone ZM_BFb0199C24 mRNA
GRMZM2G026182	14.4085	101.978	-2.82327	5.34449e-17	down	Zea mays clone 985017 triosephosphate isomerase, cytosolic mRNA
GRMZM2G026597	0	17.0077	#NAME?	3.62643e-07	down	Zea mays LOC100272469 (si618065b03a)
GRMZM2G026767	237.581	481.925	-1.02039	1.81264e-12	down	Zea mays putative protein kinase superfamily protein (LOC100280241)
GRMZM2G026780	25.525	146.511	-2.52103	1.0262e-20	down	Zea mays isolate 8112 clone 2 GRMZM2G026780-like gene, partial sequence
GRMZM2G026884	0.493375	15.8375	-5.00451	3.62713e-05	down	Zea mays hypersensitive-induced reaction protein 4 (LOC100192869)
GRMZM2G026943	131.387	457.574	-1.80018	6.30604e-32	down	Zea mays putative leucine-rich repeat receptor-like protein kinase family protein (LOC100272957)
GRMZM2G026980	85.0862	794.16	-3.22243	1.56594e-109	down	Zea mays xyloglucan endotransglycosylase homolog1 (xet1)
GRMZM2G027041	16.4051	47.7548	-1.5415	0.000261626	down	Sorghum bicolor hypothetical protein
GRMZM2G027198	79.8208	206.4	-1.37061	2.99943e-11	down	Zea mays blue copper protein (LOC100285647)
GRMZM2G027253	32.1088	93.2959	-1.53884	0.00183923	down	Sorghum bicolor hypothetical protein
GRMZM2G027375	1021.63	2500.94	-1.2916	8.27911e-43	down	Sorghum bicolor hypothetical protein
GRMZM2G027385	22.2563	429.623	-4.27079	2.87045e-27	down	Zea mays beta-galactosidase isoform 1 (LOC100191631)
GRMZM2G027726	21.2002	113.532	-2.42095	5.26851e-16	down	Zea mays hypothetical protein (LOC100279826)
GRMZM2G027856	64.2638	138.156	-1.10422	0.0127306	down	Zea mays putative RING zinc finger domain superfamily protein (LOC100304258)
GRMZM2G027960	72.1578	200.639	-1.47537	2.70063e-12	down	Setaria italica protein TRANSPARENT TESTA 1-like (LOC101781710)
GRMZM2G028010	51.451	133.24	-1.37275	1.58033e-07	down	Zea mays Myb-like transcription factor (p1) gene
GRMZM2G028014	67.6169	139.667	-1.04653	0.000951131	down	Zea mays ubiquitin-protein ligase (LOC100273165)
GRMZM2G028041	21.1078	83.3353	-1.98115	2.54642e-09	down	Zea mays full-length cDNA clone ZM_BFb0146E21 mRNA
GRMZM2G028054	178.383	505.064	-1.50149	6.15732e-05	down	Zea mays full-length cDNA clone ZM_BFb0129D18 mRNA
GRMZM2G028110	51.9213	178.461	-1.78121	7.36393e-15	down	Zea mays lactoylglutathione lyase (LOC100286260)
GRMZM2G028114	0.47027	6.99295	-3.89434	0.0142336	down	Zea mays LOC100381923 (pco101682(581))
GRMZM2G028266	26.0877	71.8895	-1.46241	1.80085e-05	down	Zea mays serine-type endopeptidase inhibitor (LOC100283219)
GRMZM2G028286	829.698	2155.91	-1.37764	1.87833e-45	down	Zea mays uncharacterized LOC100501375 (LOC100501375)
GRMZM2G028306	98.2075	523.073	-2.41311	1.06035e-05	down	Zea mays terpene synthase11 (tps11)
GRMZM2G028438	126.962	442.935	-1.8027	1.37641e-14	down	Zea mays chitin-inducible gibberellin-responsive protein 2 (GRAS76)
GRMZM2G028444	2.44377	29.4428	-3.59073	0.00698474	down	.
GRMZM2G028677	27.6372	222.703	-3.01044	1.96309e-05	down	Zea mays full-length cDNA clone ZM_BFc0050B15 mRNA
GRMZM2G028821	23.2199	85.4948	-1.88048	1.21661e-05	down	Zea mays LOC541848 (gpm198)
GRMZM2G028910	0	31.8631	#NAME?	6.78718e-13	down	Zea mays hypothetical protein (LOC100383153)
GRMZM2G028980	894.348	3252.78	-1.86276	6.29855e-93	down	Sorghum bicolor hypothetical protein
GRMZM2G029038	0	11.5257	#NAME?	5.10667e-05	down	Zea mays clone 280996 mRNA sequence
GRMZM2G029082	216.389	613.737	-1.50399	5.00795e-06	down	Zea mays putative DUF869 domain containing family protein (LOC100383525)
GRMZM2G029101	101.561	263.242	-1.37405	1.46652e-13	down	Zea mays clone 285197 expp1 protein precursor
GRMZM2G029141	0	6.73924	#NAME?	0.00483489	down	Zea mays hypothetical protein (LOC100273900)
GRMZM2G029243	66.183	134.246	-1.02035	0.00360919	down	Zea mays uncharacterized LOC100501572 (LOC100501572)
GRMZM2G029267	5.75876	17.7903	-1.62726	0.0258813	down	Zea mays hypothetical protein (LOC100217222)
GRMZM2G029270	0	7.16685	#NAME?	0.0027074	down	Zea mays full-length cDNA clone ZM_BFc0162P14 mRNA
GRMZM2G029385	108.707	249.477	-1.19846	2.37891e-10	down	Zea mays mitochondrial import inner membrane translocase subunit TIM14 (LOC100282065)
GRMZM2G029547	46.9875	120.452	-1.35811	0.0026681	down	Zea mays uncharacterized LOC100501700 (LOC100501700)
GRMZM2G029780	126.114	430.362	-1.77082	3.62713e-08	down	Zea mays uncharacterized LOC100279360 (LOC100279360)
GRMZM2G029868	19.1574	96.1182	-2.32691	4.03789e-06	down	Zea mays hypothetical protein (LOC100272757)
GRMZM2G029912	5.28849	20.4643	-1.95218	0.004229	down	Zea mays full-length cDNA clone ZM_BFb0082F20 mRNA
GRMZM2G030013	7.21578	39.9322	-2.46833	8.19304e-07	down	Zea mays hypothetical protein (LOC100192689)
GRMZM2G030038	83.0814	166.417	-1.00221	0.00296646	down	Zea mays uncharacterized LOC100278652 (LOC100278652)
GRMZM2G030259	0.47027	14.7143	-4.96758	4.01549e-05	down	Zea mays clone 1698511 mRNA sequence
GRMZM2G030350	82.9428	227.314	-1.4545	2.31782e-13	down	Zea mays hypothetical protein (LOC100382025)
GRMZM2G030688	88.4243	466.386	-2.39901	7.4033e-49	down	Sorghum bicolor hypothetical protein
GRMZM2G030772	81.8867	211.382	-1.36815	2.04749e-11	down	Zea mays clone 242788 mRNA sequence
GRMZM2G031062	0	170.36	#NAME?	4.16186e-63	down	Zea mays N-acetyltransferase (GNAT32)
GRMZM2G031139	0	107.746	#NAME?	8.2783e-40	down	Zea mays circadian clock coupling factor ZGT (LOC100285216)
GRMZM2G031143	635.05	1279.87	-1.01105	5.58013e-21	down	Zea mays hypothetical protein (LOC100501175)
GRMZM2G031239	149.812	334.791	-1.16011	3.26482e-12	down	Zea mays protein AATF (LOC100283905)
GRMZM2G031261	7.73226	39.6785	-2.3594	2.02839e-06	down	Zea mays uncharacterized LOC100502451 (LOC100502451)
GRMZM2G031280	5.3116	37.4792	-2.81887	1.73929e-07	down	Sorghum bicolor hypothetical protein
GRMZM2G031364	11.6793	112.75	-3.2711	0.00132261	down	Sorghum bicolor hypothetical protein
GRMZM2G031432	0	13.0366	#NAME?	1.3081e-05	down	Sorghum bicolor hypothetical protein
GRMZM2G031447	305.946	694.332	-1.18235	2.37253e-20	down	Zea mays LOC100283375 (umc1794)
GRMZM2G031453	0.493375	25.4645	-5.68966	6.47818e-08	down	Zea mays glycosyltransferase 5 (LOC100283706)
GRMZM2G031493	0	14.0729	#NAME?	5.18257e-06	down	Sorghum bicolor hypothetical protein
GRMZM2G031580	23.5515	123.808	-2.39421	5.36887e-17	down	Zea mays hypothetical protein (LOC100383996)
GRMZM2G031904	147.816	381.294	-1.36711	1.51647e-16	down	Zea mays clone 219327 hypothetical protein mRNA
GRMZM2G031909	0.493375	7.90236	-4.00153	0.00822518	down	Sorghum bicolor hypothetical protein
GRMZM2G031917	0	308.123	#NAME?	1.98542e-108	down	Zea mays clone 385627 hypothetical protein mRNA
GRMZM2G031958	0.47027	26.8486	-5.83521	7.57258e-10	down	Zea mays full-length cDNA clone ZM_BFc0176M01 mRNA
GRMZM2G031993	25.1241	50.3419	-1.00269	0.0130349	down	Zea mays clone 306420 mRNA sequence
GRMZM2G032024	4.86444	31.5082	-2.69538	0.00411245	down	Zea mays full-length cDNA clone ZM_BFc0071N08 mRNA
GRMZM2G032042	0	133.141	#NAME?	3.48677e-50	down	Zea mays full-length cDNA clone ZM_BFb0131K23 mRNA
GRMZM2G032107	199.667	478.004	-1.25942	1.09545e-16	down	Zea mays hypothetical protein (LOC100278084)
GRMZM2G032154	33.2804	70.0707	-1.07414	0.00162916	down	Zea mays clone EL01N0561B10.c mRNA sequence
GRMZM2G032160	431.543	945.644	-1.13179	9.44265e-18	down	Zea mays full-length cDNA clone ZM_BFb0211F20 mRNA
GRMZM2G032222	398.394	1641.11	-2.0424	6.19439e-84	down	Zea mays full-length cDNA clone ZM_BFc0037H17 mRNA
GRMZM2G032280	145.68	297.678	-1.03095	3.20512e-09	down	Sorghum bicolor hypothetical protein
GRMZM2G032315	2003.27	5292.15	-1.4015	4.7914e-20	down	Zea mays clone 208444 60S acidic ribosomal protein P1 mRNA
GRMZM2G032628	1.45702	131.598	-6.49697	6.43753e-45	down	Zea mays amylose extender1 (ae1)
GRMZM2G032763	19.1805	44.7729	-1.22299	0.00624241	down	Zea mays full-length cDNA clone ZM_BFb0134E18 mRNA
GRMZM2G032865	0.963645	7.85531	-3.02709	0.0205452	down	Zea mays full-length cDNA clone ZM_BFb0214A07 mRNA
GRMZM2G033027	1.43391	47.0521	-5.03623	2.51754e-15	down	Zea mays uncharacterized LOC100383592 (LOC100383592)
GRMZM2G033098	224.76	553.331	-1.29976	4.0355e-15	down	Sorghum bicolor hypothetical protein
GRMZM2G033175	36.1713	165.559	-2.19442	2.08422e-19	down	Zea mays hypothetical protein (LOC100272606)
GRMZM2G033228	41.907	92.6146	-1.14405	0.00012935	down	Sorghum bicolor hypothetical protein
GRMZM2G033236	24.0449	251.278	-3.38548	2.76109e-47	down	Zea mays clone 1551300 mRNA sequence
GRMZM2G033273	3.83147	15.37	-2.00414	0.0130297	down	Zea mays LOC100384635 (gpm827)
GRMZM2G033489	22.5648	53.0558	-1.23344	0.00179944	down	Zea mays hypothetical protein (LOC100274049)
GRMZM2G033665	29.7806	97.22	-1.70688	1.268e-08	down	Sorghum bicolor hypothetical protein
GRMZM2G033746	5.78187	83.4479	-3.85127	5.14553e-21	down	Zea mays hypothetical protein (LOC100274204)
GRMZM2G033787	1437.43	3489.8	-1.27966	3.14245e-12	down	Zea mays full-length cDNA clone ZM_BFb0198D23 mRNA
GRMZM2G033926	193.292	567.152	-1.55296	4.7788e-29	down	Zea mays full-length cDNA clone ZM_BFb0139D10 mRNA
GRMZM2G034024	14.0306	41.0954	-1.5504	0.000589094	down	Zea mays hypothetical protein (LOC100384287)
GRMZM2G034300	0	33.2258	#NAME?	5.94337e-13	down	Zea mays hypothetical protein (LOC100381793)
GRMZM2G034421	10.6001	29.4827	-1.47579	0.00612213	down	Sorghum bicolor hypothetical protein
GRMZM2G034811	26.5118	55.2224	-1.05862	0.00623385	down	Zea mays clone 299749 mRNA sequence
GRMZM2G034882	100.311	229.828	-1.19607	8.63923e-10	down	Zea mays uncharacterized LOC100276570 (LOC100276570)
GRMZM2G034958	0	6.99295	#NAME?	0.00300439	down	Zea mays uncharacterized LOC100384803 (LOC100384803)
GRMZM2G035008	1.90418	589.743	-8.27477	6.58972e-183	down	Zea mays hypothetical protein (LOC100383483)
GRMZM2G035023	21.6011	141.565	-2.71229	1.75641e-22	down	Zea mays hypothetical protein (LOC100191955)
GRMZM2G035092	15.4414	176.41	-3.51406	2.94441e-37	down	Zea mays uncharacterized LOC100383076 (LOC100383076)
GRMZM2G035131	316.384	780.614	-1.30293	5.14814e-26	down	Zea mays clone 336689 mRNA sequence
GRMZM2G035223	13.067	40.1061	-1.6179	0.00054215	down	Zea mays clone EL01T0202F06.c mRNA sequence
GRMZM2G035256	0.963645	8.02921	-3.05868	0.0188749	down	Sorghum bicolor hypothetical protein
GRMZM2G035421	166.973	401.109	-1.26438	3.93132e-16	down	Sorghum bicolor hypothetical protein
GRMZM2G035636	40.4269	143.192	-1.82456	9.91123e-13	down	Zea mays full-length cDNA clone ZM_BFc0005F02 mRNA
GRMZM2G035704	12.435	218.267	-4.13362	2.26907e-13	down	Zea mays uncharacterized LOC100274527 (LOC100274527)
GRMZM2G035726	0	617.107	#NAME?	1.3281e-192	down	Zea mays cysteine protease 1 (LOC100282322)
GRMZM2G035741	1387.29	3282.71	-1.24262	3.96246e-42	down	Zea mays full-length cDNA clone ZM_BFc0189G03 mRNA
GRMZM2G035790	12.1264	36.3631	-1.58432	0.0490005	down	Zea mays peptide transporter PTR2 (LOC100286106)
GRMZM2G035826	4.79512	17.7432	-1.88763	0.0102017	down	Zea mays hypothetical protein (LOC100383463)
GRMZM2G035848	5.80497	23.0984	-1.99243	0.00178781	down	Sorghum bicolor hypothetical protein
GRMZM2G035994	10.1067	53.3166	-2.39927	2.2351e-08	down	Zea mays hypothetical protein (LOC100383200)
GRMZM2G036351	236.725	583.829	-1.30233	2.37253e-20	down	Zea mays ZIM motif family protein (ZIM4)
GRMZM2G036365	109.007	622.035	-2.51257	1.64779e-65	down	Sorghum bicolor hypothetical protein
GRMZM2G036388	0	4.14503	#NAME?	0.0409758	down	Zea mays clone 333499 40S ribosomal protein S21 mRNA
GRMZM2G036436	80.1443	583.49	-2.86404	1.99004e-39	down	Zea mays full-length cDNA clone ZM_BFc0005L05 mRNA
GRMZM2G036590	122.29	268.597	-1.13513	4.83306e-10	down	Zea mays LOC100217168 (pco143734)
GRMZM2G036634	10.1298	29.9574	-1.5643	0.00346886	down	Zea mays full-length cDNA clone ZM_BFc0170H19 mRNA
GRMZM2G036703	36.8265	131.301	-1.83406	0.00684023	down	Sorghum bicolor hypothetical protein
GRMZM2G036752	27.383	80.5744	-1.55704	1.98406e-06	down	Zea mays hypothetical protein (LOC100273994)
GRMZM2G036832	0	30.8269	#NAME?	1.6991e-12	down	Sorghum bicolor hypothetical protein
GRMZM2G036980	24.1835	49.8202	-1.0427	0.0340053	down	Zea mays full-length cDNA clone ZM_BFc0005L07 mRNA
GRMZM2G037189	395.919	1024.73	-1.37197	1.8009e-31	down	Zea mays LOC100282334 (pco105606b)
GRMZM2G037193	127.008	295.446	-1.21797	2.4708e-05	down	Sorghum bicolor hypothetical protein
GRMZM2G037284	181.381	554.956	-1.61335	1.69601e-30	down	Zea mays LOC100280184 (cl9766_1)
GRMZM2G037327	7.75537	73.3134	-3.24081	3.55937e-12	down	Zea mays clone Contig342 mRNA sequence
GRMZM2G037334	18.3093	37.8198	-1.04657	0.0265533	down	Zea mays hypothetical protein (LOC100382375)
GRMZM2G037452	94.9618	265.826	-1.48506	0.000686418	down	Zea mays full-length cDNA clone ZM_BFb0272O23 mRNA
GRMZM2G037614	462.28	945.36	-1.0321	8.77886e-19	down	Zea mays LOC100273293 (pco118301)
GRMZM2G037831	2.86783	80.0527	-4.80292	4.6166e-24	down	Zea mays clone 240146 mRNA sequence
GRMZM2G037926	118.058	247.992	-1.0708	1.16087e-08	down	Zea mays hypothetical protein (LOC100382215)
GRMZM2G038075	76.0586	197.57	-1.37718	6.51497e-11	down	Sorghum bicolor hypothetical protein
GRMZM2G038165	0	9.02556	#NAME?	0.000557662	down	Triticum aestivum cDNA, clone: WT007_D16, cultivar: Chinese Spring
GRMZM2G038224	0	6.1705	#NAME?	0.00720255	down	Sorghum bicolor hypothetical protein
GRMZM2G038284	5187.9	10939.5	-1.07633	2.23415e-32	down	Zea mays full-length cDNA clone ZM_BFb0165P20 mRNA
GRMZM2G038291	0	6.64515	#NAME?	0.00483489	down	Sorghum bicolor hypothetical protein
GRMZM2G038301	19.8125	85.7015	-2.11291	1.40344e-10	down	Zea mays uncharacterized LOC100275725 (LOC100275725)
GRMZM2G038365	26.0877	60.0416	-1.20259	0.00131369	down	Zea mays cytochrome b6-f complex iron-sulfur subunit (LOC100273026)
GRMZM2G038384	172.4	364.614	-1.08061	1.65048e-11	down	Zea mays clone 284645 reticulon mRNA
GRMZM2G038388	0	375.499	#NAME?	1.57353e-129	down	Zea mays hypothetical protein (LOC100383222)
GRMZM2G038487	17.6772	132.253	-2.90334	6.68324e-05	down	Zea mays full-length cDNA clone ZM_BFc0064C11 mRNA
GRMZM2G038536	67.5014	447.189	-2.72789	2.10191e-59	down	Oryza sativa Japonica Group Os02g0530600 (Os02g0530600) mRNA
GRMZM2G038677	12.5967	52.393	-2.05633	0.000525011	down	Zea mays hypothetical protein (LOC100193573)
GRMZM2G038722	27.0745	68.1578	-1.33194	0.00130751	down	Zea mays uncharacterized LOC100384445 (LOC100384445)
GRMZM2G038821	18.7795	134.337	-2.83863	1.91186e-22	down	Zea mays full-length cDNA clone ZM_BFc0047F05 mRNA
GRMZM2G038916	0	4.23198	#NAME?	0.0393555	down	Zea mays clone EL01N0401G07 mRNA sequence
GRMZM2G039009	25.525	90.5135	-1.82622	1.19337e-08	down	Sorghum bicolor hypothetical protein
GRMZM2G039322	0	37.1713	#NAME?	5.92305e-15	down	Zea mays LOC100276189 (cl50024_-1(642))
GRMZM2G039399	14.4778	38.943	-1.42753	0.00216535	down	Zea mays clone 287963 mRNA sequence
GRMZM2G039477	0	5.56899	#NAME?	0.0110442	down	Zea mays uncharacterized LOC100382425 (LOC100382425)
GRMZM2G039982	150.583	322.701	-1.09964	3.43087e-06	down	Zea mays lipoic acid synthetase (LOC100283909)
GRMZM2G039993	79.7053	724.075	-3.18339	9.29071e-33	down	Zea mays hypothetical protein (LOC100501626)
GRMZM2G040033	181.312	368.198	-1.02201	1.74333e-10	down	Zea mays full-length cDNA clone ZM_BFc0071B08 mRNA
GRMZM2G040094	40.45	87.4804	-1.11282	0.000303693	down	Zea mays hypothetical protein (LOC100384234)
GRMZM2G040175	5.75876	55.6971	-3.27377	2.14884e-12	down	Zea mays uncharacterized LOC100277531 (LOC100277531)
GRMZM2G040452	0	713.672	#NAME?	3.80004e-219	down	Zea mays uncharacterized LOC100501571 (LOC100501571)
GRMZM2G040508	0	19.7758	#NAME?	3.4597e-08	down	Sorghum bicolor hypothetical protein
GRMZM2G040511	79.6047	177.146	-1.15401	1.25808e-07	down	Zea mays ABC1 protein mRNA
GRMZM2G040600	0	26.4609	#NAME?	7.26137e-11	down	Zea mays clone 241747 mRNA sequence
GRMZM2G040605	1.45702	8.63786	-2.56765	0.0326036	down	Zea mays clone 323008 mRNA sequence
GRMZM2G040828	49.2614	99.3068	-1.01143	0.00127411	down	Zea mays uncharacterized LOC100217071 (LOC100217071)
GRMZM2G040905	0	37.2654	#NAME?	6.45405e-15	down	Zea mays hypothetical protein (LOC100277351)
GRMZM2G040970	41.275	153.953	-1.89915	5.10718e-10	down	Zea mays EMB1417 (LOC100283869)
GRMZM2G040975	63.2771	370.839	-2.55104	3.31789e-10	down	Zea mays full-length cDNA clone ZM_BFb0215I17 mRNA
GRMZM2G041068	207.769	625.676	-1.59043	2.29121e-32	down	Zea mays LOC100275684 (TIDP2910)
GRMZM2G041247	0.493375	14.7143	-4.89839	8.25515e-05	down	Sorghum bicolor hypothetical protein
GRMZM2G041344	47.2879	105.383	-1.1561	3.30141e-05	down	Zea mays clone 398008 mRNA sequence
GRMZM2G041442	4.79512	15.4569	-1.68861	0.0326036	down	Zea mays hypothetical protein (LOC100383786)
GRMZM2G041699	42.4466	117.471	-1.46858	4.5221e-08	down	Zea mays full-length cDNA clone ZM_BFc0042L15 mRNA
GRMZM2G041774	11.9878	107.387	-3.16318	1.44718e-20	down	Sorghum bicolor hypothetical protein
GRMZM2G041899	50.1557	115.184	-1.19946	7.34915e-06	down	Zea mays hypothetical protein (LOC100501809)
GRMZM2G042034	0	101.101	#NAME?	1.70213e-37	down	Zea mays full-length cDNA clone ZM_BFb0341L06 mRNA
GRMZM2G042080	14.524	104.006	-2.84016	7.02947e-11	down	Zea mays superoxide dismutase (LOC100274012)
GRMZM2G042101	6.74551	25.5586	-1.92181	0.00140829	down	Zea mays DNA binding protein (LOC100286033)
GRMZM2G042107	122.513	252.217	-1.04172	0.0417441	down	Zea mays uncharacterized LOC100383028 (LOC100383028)
GRMZM2G042198	9.59024	55.65	-2.53674	2.90343e-09	down	Zea mays uncharacterized LOC100193195 (COL14)
GRMZM2G042253	4.37106	15.8446	-1.85794	0.0203823	down	Oryza sativa Japonica Group cDNA clone:J013152E19, full insert sequence
GRMZM2G042278	301.474	610.2	-1.01725	6.0856e-09	down	Zea mays LOC100383982 (IDP64)
GRMZM2G042347	152.302	448.9	-1.55946	1.26798e-23	down	Zea mays clone 4630 mRNA sequence
GRMZM2G042516	3.3612	17.6164	-2.38987	0.00201273	down	Zea mays uncharacterized LOC100273392 (LOC100273392)
GRMZM2G042543	2.39756	60.0958	-4.64763	3.70786e-18	down	Oryza sativa Japonica Group Os10g0378050 (Os10g0378050) mRNA
GRMZM2G042712	7.70916	118.166	-3.9381	2.92305e-29	down	Zea mays LOC100284025 (TIDP2961)
GRMZM2G042756	42.7551	165.403	-1.95182	1.94403e-15	down	Zea mays clone 1556129 dehydration-responsive element-binding protein 1D mRNA
GRMZM2G042895	67.2472	718.485	-3.41741	5.83195e-65	down	Zea mays DNA binding like (LOC100284818)
GRMZM2G043154	16.3358	59.4002	-1.86243	1.38238e-06	down	Zea mays full-length cDNA clone ZM_BFc0092A22 mRNA
GRMZM2G043183	35.5855	118.434	-1.73472	2.68786e-10	down	Zea mays clone 457357 mRNA sequence
GRMZM2G043193	12.0802	65.23	-2.43289	3.67275e-10	down	Zea mays hypothetical protein (LOC100304410)
GRMZM2G043254	1.41081	66.9875	-5.5693	0.0332925	down	Sorghum bicolor hypothetical protein
GRMZM2G043394	0.47027	17.1745	-5.19063	5.34802e-06	down	Zea mays clone 500363 DNA-directed RNA polymerase II subunit J mRNA
GRMZM2G043813	8.15632	48.1425	-2.56132	2.93487e-08	down	Zea mays putative NAC domain transcription factor superfamily protein (LOC100383946)
GRMZM2G043878	1097.33	2790.27	-1.34641	1.26493e-45	down	Zea mays clone 1561276 serine/threonine kinase-like protein mRNA
GRMZM2G043893	178.297	442.251	-1.31058	2.00959e-18	down	Sorghum bicolor hypothetical protein
GRMZM2G043921	27.4292	135.221	-2.30153	2.23824e-17	down	Zea mays serine-rich protein (LOC100280984)
GRMZM2G043932	6.25214	1431.86	-7.83933	0	down	Zea mays full-length cDNA clone ZM_BFc0084B12 mRNA
GRMZM2G043980	17.3456	73.1467	-2.07622	5.65336e-09	down	Zea mays full-length cDNA clone ZM_BFb0176L18 mRNA
GRMZM2G043992	0	60.9581	#NAME?	5.44071e-24	down	Zea mays uncharacterized LOC100279956 (LOC100279956)
GRMZM2G044104	24.7231	195.838	-2.98573	4.13351e-07	down	Zea mays 22-kDa alpha zein gene cluster, complete sequence
GRMZM2G044194	47.2648	154.287	-1.70678	1.59028e-12	down	Zea mays phytosulfokines 4 (LOC100286376)
GRMZM2G044281	213.551	765.392	-1.84162	3.3852e-47	down	Sorghum bicolor hypothetical protein
GRMZM2G044368	0	178.944	#NAME?	7.19483e-64	down	Zea mays hypothetical protein (LOC100383121)
GRMZM2G044377	78.8571	159.964	-1.02044	9.13085e-06	down	Sorghum bicolor hypothetical protein
GRMZM2G044383	55.0433	181.965	-1.72502	8.17625e-13	down	Zea mays glutathione transferase30 (gst30)
GRMZM2G044394	19.7201	45.4214	-1.20371	0.0051337	down	Sorghum bicolor hypothetical protein
GRMZM2G044469	30.3202	110.833	-1.87003	6.30483e-11	down	Zea mays clone 1431203 mRNA sequence
GRMZM2G044481	227.089	598.057	-1.39703	1.76176e-23	down	Zea mays ent-copalyl diphosphate synthase (An2) mRNA
GRMZM2G044498	15.4645	80.9222	-2.38757	8.55398e-12	down	Zea mays clone 688819 mRNA sequence
GRMZM2G044740	0	7.90236	#NAME?	0.00149591	down	Zea mays PCO087306 mRNA sequence
GRMZM2G044773	2.39756	12.9496	-2.43327	0.00788069	down	Saccharum hybrid cultivar R570 clone BAC 107F16 complete sequence
GRMZM2G045155	4.86444	176.238	-5.17911	1.82192e-09	down	Zea mays B12D protein (LOC100280945)
GRMZM2G045178	8.20253	511.075	-5.96132	3.59507e-139	down	Zea mays full-length cDNA clone ZM_BFb0160K14 mRNA
GRMZM2G045236	458.124	1052.52	-1.20004	1.34553e-16	down	Zea mays DNA binding protein (bZIP34)
GRMZM2G045278	0	3.88418	#NAME?	0.0466705	down	Setaria italica uncharacterized protein C167.05-like (LOC101778820)
GRMZM2G045318	84.446	171.584	-1.02281	3.80808e-06	down	Zea mays protein transport protein Sec61 beta subunit (LOC100285315)
GRMZM2G045638	28.3235	117.691	-2.05494	3.85004e-13	down	Zea mays clone 289482 hypothetical protein mRNA
GRMZM2G045664	1649.31	3373.68	-1.03246	2.84025e-29	down	Zea mays PCO134925 mRNA sequence
GRMZM2G045808	0	102.977	#NAME?	2.16994e-39	down	Zea mays PCO120399 mRNA sequence
GRMZM2G045973	15.4414	38.6024	-1.32188	0.0048265	down	Zea mays hypothetical protein (LOC100193754)
GRMZM2G046163	0.493375	23.3521	-5.56472	1.58033e-07	down	Zea mays LOC100273163 (csu868(trp))
GRMZM2G046191	50.819	717.33	-3.8192	1.03133e-23	down	Zea mays clone 306149 indole-3-glycerol phosphate lyase mRNA
GRMZM2G046286	0	10.917	#NAME?	0.000125314	down	Zea mays clone 321458 mRNA sequence
GRMZM2G046321	0	18.3048	#NAME?	1.18654e-07	down	Zea mays clone 370078 mRNA sequence
GRMZM2G046430	0	69.2154	#NAME?	5.31097e-27	down	Zea mays hypothetical protein (LOC100273943)
GRMZM2G046700	44.7286	104.561	-1.22507	1.34657e-05	down	Zea mays hypothetical protein (LOC100273083)
GRMZM2G046848	32.8795	146.652	-2.15714	5.44606e-09	down	Zea mays BAC clone ZMMBBb-31P14 from chromosome 5, complete sequence
GRMZM2G046900	445.427	916.449	-1.04087	1.40114e-05	down	Zea mays PCO084970 mRNA sequence
GRMZM2G047065	8.22564	39.5987	-2.26725	4.5469e-06	down	Zea mays clone 395326 hypothetical protein mRNA
GRMZM2G047299	396.112	910.659	-1.201	2.2046e-23	down	Zea mays brain protein 44-like protein (LOC100281867)
GRMZM2G047422	69.4517	158.014	-1.18597	6.88507e-07	down	Zea mays clone 372742 mRNA sequence
GRMZM2G047476	346.75	899.239	-1.37481	2.25204e-29	down	Zea mays LOC100283426 (pco131654)
GRMZM2G047479	0.47027	20.1963	-5.42446	4.24053e-07	down	Zea mays calcium-dependent protein kinase, isoform AK1 (LOC100285166)
GRMZM2G047613	65.1962	179.519	-1.46128	2.08948e-07	down	Sorghum bicolor hypothetical protein
GRMZM2G047652	9.77508	73.741	-2.91529	0.0330625	down	Sorghum bicolor hypothetical protein
GRMZM2G047763	241.598	643.268	-1.41281	9.24757e-25	down	Zea mays hypothetical protein (LOC100216923)
GRMZM2G047867	191.45	507.666	-1.40691	0.000268247	down	Zea mays spermidine synthase (spesyn)
GRMZM2G047956	13.4217	58.5521	-2.12515	1.18931e-07	down	Zea mays hypothetical protein (LOC100216787)
GRMZM2G047961	7.16957	135.822	-4.24369	1.04179e-14	down	Sorghum bicolor hypothetical protein
GRMZM2G048033	0	32.573	#NAME?	1.04622e-12	down	Zea mays uncharacterized LOC100383485 (LOC100383485)
GRMZM2G048085	33.8662	96.6399	-1.51277	0.00170343	down	Zea mays uncharacterized LOC100280383 (LOC100280383)
GRMZM2G048129	1616.9	4896.4	-1.59849	7.48188e-28	down	Zea mays LOC100281705 (pco070301)
GRMZM2G048297	0	21.6816	#NAME?	9.48139e-09	down	Zea mays full-length cDNA clone ZM_BFb0031E09 mRNA
GRMZM2G048475	3.40742	15.638	-2.1983	0.0401881	down	Zea mays clone 384834 mRNA sequence
GRMZM2G048522	55.2825	113.873	-1.04253	0.000159608	down	Zea mays putative AMP-dependent synthetase and ligase superfamily protein (LOC100191997)
GRMZM2G048553	3.87769	20.899	-2.43017	0.000556068	down	Zea mays clone 390950 mRNA sequence
GRMZM2G048584	11.6331	32.9863	-1.50364	0.0295165	down	Zea mays uncharacterized LOC100277832 (LOC100277832)
GRMZM2G048621	5.75876	21.6745	-1.91216	0.00386298	down	Zea mays dehydration-responsive element-binding protein 1B (LOC100284933)
GRMZM2G048635	0	90.4081	#NAME?	7.23209e-35	down	Zea mays putative protein kinase superfamily protein (LOC100193232)
GRMZM2G048651	15.349	44.1243	-1.52343	0.00055948	down	Zea mays hypothetical protein (LOC100383237)
GRMZM2G048791	17.7697	50.7695	-1.51454	0.000209228	down	Oryza sativa Japonica Group Os07g0121800 (Os07g0121800) mRNA
GRMZM2G048800	0	5.48204	#NAME?	0.0115777	down	Sorghum bicolor hypothetical protein
GRMZM2G048801	127.888	273.456	-1.09644	1.28032e-09	down	Zea mays subsp. mays Mu tranposon insertion Mu1009233 flanking sequence
GRMZM2G049021	377.287	767.885	-1.02523	1.19834e-16	down	Zea mays LOC100282265 (pco137163(463))
GRMZM2G049057	27.4754	285.953	-3.37956	3.19036e-54	down	Zea mays full-length cDNA clone ZM_BFc0147C09 mRNA
GRMZM2G049229	242.352	1006.11	-2.05361	2.94822e-05	down	Zea mays transcription factor MYC7E mRNA, partial cds
GRMZM2G049424	0	8.54377	#NAME?	0.000955672	down	Zea mays uncharacterized LOC100279887 (LOC100279887)
GRMZM2G049686	0	11.8663	#NAME?	5.57711e-05	down	Zea mays putative HLH DNA-binding domain superfamily protein (bHLH115)
GRMZM2G049687	290.258	637.625	-1.13537	6.01863e-08	down	Sorghum bicolor hypothetical protein
GRMZM2G049767	4.79512	16.1454	-1.75148	0.0225392	down	Zea mays class I heat shock protein 3 (LOC100382429)
GRMZM2G049930	35.6549	111.735	-1.64791	3.62126e-09	down	Zea mays LOC100286232 (si707056a07)
GRMZM2G049950	93.5429	236.614	-1.33884	5.42594e-12	down	Zea mays uncharacterized LOC100502486 (LOC100502486)
GRMZM2G049952	28.2773	87.0456	-1.62213	0.000739434	down	Sorghum bicolor hypothetical protein
GRMZM2G049954	341.732	724.783	-1.08468	2.42923e-08	down	Sorghum bicolor hypothetical protein
GRMZM2G050234	9.61334	64.962	-2.75649	1.77426e-11	down	Sorghum bicolor hypothetical protein
GRMZM2G050384	21.6936	64.1253	-1.56363	3.29563e-05	down	Zea mays full-length cDNA clone ZM_BFc0172E04 mRNA
GRMZM2G050693	249.16	807.55	-1.69648	1.83388e-42	down	Zea mays clone 241544 mRNA sequence
GRMZM2G050734	1226.8	2542.62	-1.05142	1.15747e-28	down	Zea mays clone 1568194 ubiquitin-protein ligase mRNA
GRMZM2G050961	57.888	129.123	-1.15741	4.47708e-06	down	Zea mays full-length cDNA clone ZM_BFb0059A17 mRNA
GRMZM2G051103	271.54	1206.47	-2.15155	7.92588e-77	down	Zea mays putative CBL-interacting protein kinase family protein (LOC100382328)
GRMZM2G051256	1.9504	20.1564	-3.3694	8.29554e-05	down	Zea mays full-length cDNA clone ZM_BFc0051B20 mRNA
GRMZM2G051474	3.80837	25.7724	-2.75858	0.0109628	down	Sorghum bicolor hypothetical protein
GRMZM2G051619	2.86783	57.2336	-4.31883	4.66385e-16	down	Zea mays gibberellin 2-beta-dioxygenase (LOC100280480)
GRMZM2G051670	0	8.29006	#NAME?	0.00101403	down	Zea mays BAC clone CH201-142M10 from chromosome 5, complete sequence
GRMZM2G051806	527.561	2561.97	-2.27984	4.66347e-126	down	Zea mays full-length cDNA clone ZM_BFb0081E08 mRNA
GRMZM2G051866	2.86783	142.996	-5.63988	2.77169e-45	down	Zea mays clone 488426 mRNA sequence
GRMZM2G052483	2.42066	31.3813	-3.69643	1.70341e-08	down	Zea mays LOC100279456 (IDP836)
GRMZM2G052571	10.5539	24.0876	-1.19052	0.0484387	down	Zea mays glutathione S-transferase (LOC100281369)
GRMZM2G052610	6.76862	28.4935	-2.0737	0.000293268	down	Zea mays rhodanese-like domain containing protein (LOC100282634)
GRMZM2G052720	321.904	686.721	-1.09309	1.06692e-17	down	Zea mays ethylene-responsive transcription factor 3 (EREB98)
GRMZM2G052812	442.059	1371.21	-1.63313	4.70279e-53	down	Zea mays LOC100282958 (TIDP3456)
GRMZM2G052825	0	7.85531	#NAME?	0.00133369	down	Zea mays LOC100279973 (sog1226c)
GRMZM2G052869	43.5951	256.261	-2.55537	6.87171e-07	down	Zea mays full-length cDNA clone ZM_BFb0327O15 mRNA
GRMZM2G052893	22.5417	76.0345	-1.75406	2.50538e-06	down	Zea mays uncharacterized LOC100278168 (LOC100278168)
GRMZM2G053037	0	5.26824	#NAME?	0.0156219	down	Zea mays maltose excess protein 1-like (LOC100283084)
GRMZM2G053503	46.6097	153.791	-1.72227	5.19486e-12	down	Zea mays clone 339751 ethylene-responsive factor-like protein 1 mRNA
GRMZM2G053720	2485.82	6703.07	-1.4311	2.05614e-09	down	Zea mays proline oxidase (LOC100281186)
GRMZM2G053830	0	15.1889	#NAME?	3.20656e-06	down	Zea mays LOC100382176 (cl6091_1a)
GRMZM2G053833	32.3168	93.5097	-1.53283	3.42975e-07	down	Zea mays EF hand family protein (LOC100281943)
GRMZM2G053868	6.74551	215.366	-4.99672	1.28271e-58	down	Zea mays clone 406699 mRNA sequence
GRMZM2G054023	26.35	204.295	-2.95478	4.48097e-11	down	Hordeum vulgare subsp. vulgare mRNA for predicted protein, clone: NIASHv1043C09
GRMZM2G054224	20.753	54.9074	-1.40368	0.000310995	down	Zea mays hypothetical protein (LOC100274058)
GRMZM2G054304	11.5175	36.7907	-1.67551	0.000671815	down	Zea mays hypothetical protein (LOC100193388)
GRMZM2G054341	19.7201	42.4395	-1.10574	0.012886	down	Sorghum bicolor hypothetical protein
GRMZM2G054481	321.463	1339.4	-2.05886	8.88666e-11	down	Zea mays uncharacterized LOC100304313 (LOC100304313)
GRMZM2G054610	0	3.88418	#NAME?	0.0466705	down	Sorghum bicolor hypothetical protein
GRMZM2G054628	11.0473	31.2616	-1.5007	0.00473564	down	Zea mays LOC100273904 (si946063b09b)
GRMZM2G054632	0.47027	7.11981	-3.92028	0.0148078	down	Sorghum bicolor hypothetical protein
GRMZM2G054678	0	45.6751	#NAME?	3.26525e-18	down	Zea mays CL9409_1 mRNA sequence
GRMZM2G054715	134.255	280.17	-1.06133	3.06096e-09	down	Zea mays full-length cDNA clone ZM_BFb0175N16 mRNA
GRMZM2G054870	316.724	714.391	-1.17349	5.02372e-09	down	Zea mays hypothetical protein (LOC100274223)
GRMZM2G054938	0	13.993	#NAME?	6.86366e-06	down	Zea mays clone 371316 hypothetical protein mRNA
GRMZM2G055101	49.2614	226.898	-2.20351	3.03293e-18	down	Sorghum bicolor hypothetical protein
GRMZM2G055143	1.90418	15.5838	-3.0328	0.000618419	down	Zea mays uncharacterized LOC100275270 (LOC100275270)
GRMZM2G055180	488.375	980.683	-1.0058	7.80048e-16	down	Zea mays ethylene-responsive transcription factor 2 (LOC100285687)
GRMZM2G055575	108.445	323.244	-1.57566	6.05792e-20	down	Zea mays putative CBL-interacting protein kinase family protein (LOC100381968)
GRMZM2G055606	0	5.22119	#NAME?	0.0160718	down	Zea mays uncharacterized LOC100278566 (LOC100278566)
GRMZM2G055629	0	4.61968	#NAME?	0.0264259	down	Zea mays uncharacterized LOC100277071 (LOC100277071)
GRMZM2G055699	223.704	894.682	-1.99978	6.9616e-60	down	Zea mays uncharacterized LOC100279348 (LOC100279348)
GRMZM2G055795	0	139.074	#NAME?	1.64255e-50	down	Zea mays cellulose synthase catalytic subunit 11 (CesA11) mRNA
GRMZM2G055802	269.913	2641	-3.29052	8.74335e-229	down	Zea mays uncharacterized LOC100501917 (LOC100501917)
GRMZM2G055859	2.39756	34.349	-3.84063	4.97295e-09	down	Zea mays subsp. mays cultivar A188 chloroplast, complete genome
GRMZM2G055880	163.381	366.687	-1.16631	7.12933e-08	down	Zea mays clone 424653 mRNA sequence
GRMZM2G056303	1.43391	10.1887	-2.82894	0.0105823	down	Zea mays hypothetical protein (LOC100383217)
GRMZM2G056335	0.493375	22.8775	-5.5351	2.14891e-07	down	Zea mays cytokinin-O-glucosyltransferase 1 (LOC100191964)
GRMZM2G056469	10.1067	92.4521	-3.19339	2.76907e-18	down	Zea mays LOC100285936 (cl244_1)
GRMZM2G056546	9.21239	39.5517	-2.10209	0.000983373	down	Zea mays uncharacterized LOC100279716 (LOC100279716)
GRMZM2G056629	3.83147	244.195	-5.99399	4.75117e-76	down	Zea mays clone 333787 mRNA sequence
GRMZM2G056743	8.27185	70.0308	-3.08171	0.00140269	down	Zea mays hypothetical protein (LOC100277865)
GRMZM2G056772	1206.76	2473.9	-1.03565	1.18982e-27	down	Zea mays BAC clone CH201-122P19 from chromosome 7, complete sequence
GRMZM2G056815	102.516	242.242	-1.2406	0.00244398	down	Zea mays clone 246803 mRNA sequence
GRMZM2G056851	11.5175	70.0093	-2.60372	2.80508e-11	down	Zea mays hypothetical protein (LOC100276642)
GRMZM2G056912	1.92729	12.7757	-2.72876	0.00406253	down	Zea mays clone 354307 succinate dehydrogenase flavoprotein subunit,mitochondrial precursor
GRMZM2G056988	14.9018	49.9214	-1.74417	3.88926e-05	down	Sorghum bicolor hypothetical protein
GRMZM2G057011	0	7.76836	#NAME?	0.00157716	down	Sorghum bicolor hypothetical protein
GRMZM2G057140	54.0334	239.803	-2.14993	1.466e-25	down	Sorghum bicolor hypothetical protein
GRMZM2G057159	8.69591	235.771	-4.7609	7.05191e-64	down	Zea mays full-length cDNA clone ZM_BFc0029P23 mRNA
GRMZM2G057208	779.704	1685.64	-1.1123	2.36989e-28	down	Sorghum bicolor hypothetical protein
GRMZM2G057262	51.2349	126.67	-1.30588	0.000682502	down	Zea mays S-ribonuclease binding protein SBP1 (LOC100281816)
GRMZM2G057374	6.76862	19.4679	-1.52417	0.0237841	down	Zea mays clone 244042 FK506 binding protein mRNA
GRMZM2G057413	286.364	744.211	-1.37786	4.80183e-28	down	Oryza brachyantha transcription factor bHLH100-like (LOC102699735)
GRMZM2G057724	11.6099	372.35	-5.00322	4.806e-95	down	Zea mays full-length cDNA clone ZM_BFc0005F02 mRNA
GRMZM2G057733	27.6603	224.045	-3.0179	6.12341e-06	down	Sorghum bicolor hypothetical protein
GRMZM2G058024	25.9722	451.936	-4.12108	7.28375e-96	down	Zea mays hypothetical protein (LOC100502161)
GRMZM2G058149	5.75876	19.0332	-1.72469	0.0152302	down	Zea mays hypothetical protein (LOC100279482)
GRMZM2G058336	0	20.4101	#NAME?	3.59911e-08	down	Zea mays full-length cDNA clone ZM_BFb0315B23 mRNA
GRMZM2G058340	11.0704	101.325	-3.19422	1.49192e-20	down	Zea mays anthocyaninless2 (a2)
GRMZM2G058404	30.3895	62.241	-1.03429	0.00530598	down	Zea mays putative geranylgeranyl pyrophosphate synthase 3 (LOC100502524)
GRMZM2G058568	91.076	209.705	-1.20322	3.24461e-09	down	Zea mays uncharacterized LOC100273171 (LOC100273171)
GRMZM2G058584	485.763	1126.87	-1.214	2.23128e-22	down	Zea mays histidinol dehydrogenase (LOC100304209)
GRMZM2G058597	0	26.6348	#NAME?	6.38545e-11	down	Zea mays uncharacterized LOC100857020 (LOC100857020)
GRMZM2G058739	0	124.446	#NAME?	1.4749e-45	down	Zea mays LOC100279496 (cl31389_1)
GRMZM2G059026	13.0439	35.0589	-1.42641	0.00377809	down	Sorghum bicolor hypothetical protein
GRMZM2G059033	5.3116	19.7758	-1.89652	0.00622673	down	Zea mays uncharacterized LOC100279776 (LOC100279776)
GRMZM2G059037	13.8458	48.2223	-1.80026	0.0459045	down	Zea mays full-length cDNA clone ZM_BFc0119M13 mRNA
GRMZM2G059064	9.52092	56.7262	-2.57484	0.0225002	down	Zea mays clone 1587644 mRNA sequence
GRMZM2G059392	134.509	2129.29	-3.98459	3.07686e-270	down	Zea mays full-length cDNA clone ZM_BFb0378H17 mRNA
GRMZM2G059428	16.806	54.7007	-1.70258	1.96309e-05	down	Zea mays uncharacterized LOC100501100 (LOC100501100)
GRMZM2G059453	98.5772	293.381	-1.57345	2.42879e-18	down	Zea mays protein phosphatase 2C (LOC100282657)
GRMZM2G059465	113.009	360.965	-1.67543	9.7071e-24	down	Zea mays hypothetical protein (LOC100279833)
GRMZM2G059799	188.173	446.232	-1.24573	8.94441e-17	down	Zea mays uncharacterized LOC100304338 (LOC100304338)
GRMZM2G059836	63.7623	270.703	-2.08593	1.75911e-13	down	Zea mays LOC100281644 (umc2310)
GRMZM2G059908	0	10.917	#NAME?	0.000125314	down	Zea mays hypothetical protein (LOC100192640)
GRMZM2G059939	48.1591	371.644	-2.94804	1.41817e-55	down	Zea mays putative AP2/EREBP transcription factor superfamily protein (LOC100273875)
GRMZM2G060054	74.2469	256.424	-1.78813	3.25093e-19	down	Zea mays LOC100283426 (pco131654)
GRMZM2G060057	85.7413	287.866	-1.74733	1.97109e-21	down	Zea mays LOC100280085 (AY110100)
GRMZM2G060106	9653.58	44507.4	-2.20491	6.09467e-103	down	Zea mays clone 348358 hypothetical protein mRNA
GRMZM2G060116	0.493375	12.9967	-4.71932	0.000195644	down	Zea mays full-length cDNA clone ZM_BFb0108F08 mRNA
GRMZM2G060161	30.4126	390.474	-3.68249	1.15354e-77	down	Zea mays clone 1432232 mRNA sequence
GRMZM2G060344	0.493375	48.6243	-6.62285	2.24499e-13	down	Zea mays uncharacterized LOC100277529 (LOC100277529)
GRMZM2G060383	13.9844	30.298	-1.11541	0.0399482	down	Zea mays uncharacterized LOC100279003 (LOC100279003)
GRMZM2G060507	172.885	417.036	-1.27036	6.76823e-06	down	Zea mays LOC100284833 (PCO127444)
GRMZM2G060522	214.446	607.871	-1.50315	7.66751e-29	down	Zea mays clone 388655 mRNA sequence
GRMZM2G060630	0	7.11981	#NAME?	0.00322225	down	Zea mays PCO060710 mRNA sequence
GRMZM2G060940	37.9831	80.8067	-1.08912	0.000787938	down	Zea mays full-length cDNA clone ZM_BFc0164P24 mRNA
GRMZM2G060974	38.0293	349.907	-3.20179	3.92684e-60	down	Sorghum bicolor hypothetical protein
GRMZM2G061016	0	18.3519	#NAME?	1.26718e-07	down	Sorghum bicolor hypothetical protein
GRMZM2G061126	202.219	938.186	-2.21396	5.55924e-27	down	Zea mays hypothetical protein (LOC100275365)
GRMZM2G061321	224.013	639.945	-1.51437	1.00299e-28	down	Zea mays anthocyanidin 3-O-glucosyltransferase (LOC100284242)
GRMZM2G061354	0	14.7613	#NAME?	2.62505e-06	down	Sorghum bicolor hypothetical protein
GRMZM2G061439	3.83147	84.1691	-4.45732	2.25104e-23	down	.
GRMZM2G061485	20.7992	46.0301	-1.14605	0.0191442	down	Zea mays OB-fold nucleic acid binding domain containing protein (LOC100285903)
GRMZM2G061487	668.43	2925.82	-2.13	3.85367e-44	down	Zea mays clone EL01N0519G04.d mRNA sequence
GRMZM2G061626	76.9992	282.692	-1.87631	1.41892e-23	down	Zea mays ZFP16-2 (LOC100284530)
GRMZM2G061749	13.491	79.397	-2.55708	1.00651e-12	down	Zea mays LOC100282693 (cl7786_1)
GRMZM2G061783	18.3324	175.294	-3.25731	5.44985e-34	down	Zea mays full-length cDNA clone ZM_BFb0101H02 mRNA
GRMZM2G061791	61.2954	167.928	-1.45399	1.91967e-10	down	Zea mays clone 1571947 mRNA sequence
GRMZM2G061833	0	97.6149	#NAME?	1.61767e-37	down	Zea mays hypothetical protein (LOC100382271)
GRMZM2G061929	26.4425	142.214	-2.42713	1.68383e-19	down	.
GRMZM2G062052	1.43391	14.5546	-3.34345	0.000560155	down	Zea mays ZCN19 protein (ZCN19)
GRMZM2G062129	7.66295	57.4688	-2.90681	3.75283e-11	down	Zea mays LOC100281488 (pco116765)
GRMZM2G062142	26.0646	227.093	-3.12312	1.23094e-40	down	Zea mays full-length cDNA clone ZM_BFb0051I16 mRNA
GRMZM2G062165	16.4513	221.67	-3.75214	1.33056e-25	down	Zea mays subsp. parviglumis mitochondrion, complete genome
GRMZM2G062197	23.9294	143.954	-2.58875	5.23403e-05	down	Zea mays full-length cDNA clone ZM_BFb0218J09 mRNA
GRMZM2G062260	16.8522	75.9875	-2.17282	6.8069e-10	down	Zea mays hypothetical protein (LOC100275112)
GRMZM2G062429	70.4698	160.533	-1.18779	0.0128058	down	Sorghum bicolor hypothetical protein
GRMZM2G062495	0	6.8661	#NAME?	0.0037942	down	Zea mays hypothetical protein (LOC100382658)
GRMZM2G062574	0	16.1382	#NAME?	1.41684e-06	down	Zea mays uncharacterized LOC100191324 (LOC100191324)
GRMZM2G062600	69.7834	164.729	-1.23914	8.60866e-08	down	Zea mays subsp. parviglumis isolate pr6_eg5 beta 1,3 glucanase (pr6) gene
GRMZM2G062673	250.401	700.145	-1.48341	1.49167e-15	down	Zea mays full-length cDNA clone ZM_BFb0331B04 mRNA
GRMZM2G062683	35.3463	99.9482	-1.49962	0.00754491	down	Zea mays STE20/SPS1-related proline-alanine-rich protein kinase (LOC100280672)
GRMZM2G062718	1.45702	25.084	-4.10567	1.47328e-07	down	Zea mays hypothetical protein (LOC100272813)
GRMZM2G062724	77.778	163.653	-1.07321	0.00106486	down	Zea mays full-length cDNA clone ZM_BFc0173F05 mRNA
GRMZM2G062854	35.2308	107.768	-1.61302	3.391e-08	down	Zea mays subsp. mays cultivar B73 chloroplast, complete genome
GRMZM2G062911	0	205.48	#NAME?	6.16513e-75	down	Sorghum bicolor hypothetical protein
GRMZM2G063306	2430.42	5180.73	-1.09195	1.26882e-25	down	Zea mays clone 304338 mRNA sequence
GRMZM2G063533	71.7338	225.843	-1.65459	2.83196e-16	down	Zea mays serine/threonine-protein kinase NAK (LOC100281277)
GRMZM2G063592	134.209	296.536	-1.14373	6.92026e-11	down	Zea mays hypothetical protein (LOC100280147)
GRMZM2G063647	4.79512	18.5186	-1.94934	0.00664325	down	Zea mays full-length cDNA clone ZM_BFb0006N10 mRNA
GRMZM2G063657	285.925	864.797	-1.59672	1.022e-39	down	Sorghum bicolor hypothetical protein
GRMZM2G063841	0	4.74654	#NAME?	0.0240258	down	Zea mays full-length cDNA clone ZM_BFc0101N23 mRNA
GRMZM2G063917	100.759	496.557	-2.30105	5.09728e-50	down	Zea mays full-length cDNA clone ZM_BFb0098J03 mRNA
GRMZM2G064008	0	5.05443	#NAME?	0.0204919	down	Zea mays uncharacterized LOC100280327 (LOC100280327)
GRMZM2G064091	2.89093	13.1706	-2.18771	0.0148619	down	Zea mays hypothetical protein (LOC100383494)
GRMZM2G064541	1372.96	2893.72	-1.07563	8.08841e-31	down	Zea mays clone EL01N0557B02.c mRNA sequence
GRMZM2G064590	5.33471	26.1601	-2.29389	0.000167832	down	Zea mays uncharacterized LOC100272827 (LOC100272827)
GRMZM2G064675	0	7.11981	#NAME?	0.00322225	down	Zea mays full-length cDNA clone ZM_BFb0352B04 mRNA
GRMZM2G064679	8.24875	40.1061	-2.28158	0.00109618	down	Zea mays uncharacterized LOC100277705 (LOC100277705)
GRMZM2G064708	0	39.2039	#NAME?	1.05638e-15	down	Sorghum bicolor hypothetical protein
GRMZM2G065030	3476.48	8080.97	-1.2169	4.32652e-43	down	Zea mays uncharacterized LOC100381520 (LOC100381520)
GRMZM2G065144	10.6232	57.3604	-2.43284	9.27041e-09	down	Zea mays respiratory burst oxidase-like protein D (rbohD)
GRMZM2G065237	0	12.9496	#NAME?	1.38845e-05	down	Zea mays clone 425794 mRNA sequence
GRMZM2G065585	111.921	394.396	-1.81716	1.80336e-27	down	Wuglu; Zea mays; 1292 base-pairs
GRMZM2G065800	34.0823	159.997	-2.23095	2.78089e-18	down	Zea mays clone 209879 mRNA sequence
GRMZM2G065888	119.137	360.817	-1.59864	3.59294e-22	down	Zea mays uncharacterized LOC100275634 (LOC100275634)
GRMZM2G065958	0	17.7361	#NAME?	3.28994e-07	down	Zea mays small basic membrane intrinsic protein1a (sbip1a)
GRMZM2G066067	99.0624	850.877	-3.10254	3.50954e-24	down	Zea mays LOC100272814 (gpm263)
GRMZM2G066103	0	13.765	#NAME?	1.09237e-05	down	Zea mays clone 274847 mRNA sequence
GRMZM2G066153	286.318	575.076	-1.00613	1.19385e-13	down	Sorghum bicolor hypothetical protein
GRMZM2G066234	15.3028	61.5668	-2.00836	0.00387668	down	Zea mays full-length cDNA clone ZM_BFb0118C14 mRNA
GRMZM2G066248	0	13.765	#NAME?	1.09237e-05	down	Zea mays receptor protein kinase CLAVATA1 (LOC100281730)
GRMZM2G066291	5.3116	28.2398	-2.41051	5.69934e-05	down	Zea mays hypothetical protein (LOC100273850)
GRMZM2G066345	19.7894	96.2636	-2.28226	7.23345e-13	down	Sorghum bicolor hypothetical protein
GRMZM2G066428	23.9987	74.1943	-1.62835	3.34667e-06	down	Zea mays uncharacterized LOC100194339 (LOC100194339)
GRMZM2G066449	61.411	224.633	-1.871	1.78993e-06	down	Sorghum bicolor hypothetical protein
GRMZM2G066683	0	9.96773	#NAME?	0.000282263	down	Zea mays hypothetical protein (LOC100194023)
GRMZM2G066710	0	31.8018	#NAME?	2.01291e-12	down	Zea mays putative protein kinase superfamily protein (LOC100501620)
GRMZM2G066862	5.26539	25.8993	-2.2983	0.000195393	down	Sorghum bicolor hypothetical protein
GRMZM2G066867	182.576	729.913	-1.99923	2.08447e-52	down	Zea mays full-length cDNA clone ZM_BFb0125K01 mRNA
GRMZM2G066923	260.331	895.125	-1.78174	1.68392e-48	down	Zea mays full-length cDNA clone ZM_BFb0309B09 mRNA
GRMZM2G066978	0	26.1929	#NAME?	2.40003e-10	down	.
GRMZM2G066997	8.62659	90.9626	-3.39841	5.87255e-20	down	Zea mays remorin (LOC100285314)
GRMZM2G067198	1.45702	9.80097	-2.7499	0.0139361	down	Zea mays full-length cDNA clone ZM_BFc0034P06 mRNA
GRMZM2G067265	4131.56	10101.2	-1.28977	7.27632e-48	down	Zea mays uncharacterized LOC100276369 (LOC100276369)
GRMZM2G067315	1.9504	8.97852	-2.20271	0.0491433	down	Zea mays LOC100284861 (umc1955)
GRMZM2G067350	25.9722	132.246	-2.34819	1.68635e-17	down	Zea mays clone 244191 4/1 protein mRNA
GRMZM2G067408	0	3.97113	#NAME?	0.0444349	down	Saccharum hybrid cultivar R570 clone BAC 140J14 complete sequence
GRMZM2G067691	0	25.6855	#NAME?	1.51146e-10	down	Zea mays uncharacterized LOC100275349 (LOC100275349)
GRMZM2G067946	73.0209	239.887	-1.71597	6.64223e-05	down	Sorghum bicolor hypothetical protein
GRMZM2G068271	21.7167	65.8387	-1.60013	8.14226e-06	down	Zea mays hypothetical protein (LOC100275452)
GRMZM2G068322	0	49.0448	#NAME?	1.79396e-19	down	Zea mays harpin-induced protein (LOC100286305)
GRMZM2G068476	11.0704	33.0334	-1.57722	0.0022792	down	Zea mays LOC100216738 (cl14722_1(98))
GRMZM2G068604	9.21239	51.1173	-2.47216	3.71771e-05	down	Zea mays putative HLH DNA-binding domain superfamily protein (bHLH115)
GRMZM2G068715	106.872	273.746	-1.35695	1.19821e-13	down	Zea mays ribonucleoprotein A (LOC100285364)
GRMZM2G068745	0	5.00739	#NAME?	0.0179046	down	Zea mays clone 369788 mRNA sequence
GRMZM2G068826	14.4316	31.5951	-1.13047	0.031786	down	Zea mays uncharacterized LOC100277874 (LOC100277874)
GRMZM2G068955	38.2835	172.084	-2.16832	0.000168644	down	Sorghum bicolor hypothetical protein
GRMZM2G068973	61.1106	290.406	-2.24858	7.30285e-32	down	Zea mays LOC100381829 (IDP275)
GRMZM2G069047	15.4414	37.8198	-1.29234	0.00600991	down	Zea mays secondary wall NAC transcription factor 2 (NAC115)
GRMZM2G069092	36.9732	74.2228	-1.00538	0.00282152	down	Zea mays clone 457521 mRNA sequence
GRMZM2G069106	177.573	408.818	-1.20305	6.01282e-15	down	Zea mays hypothetical protein (LOC100273872)
GRMZM2G069201	8.08701	193.492	-4.58052	0.000540376	down	Triticum aestivum cDNA, clone: WT007_D16, cultivar: Chinese Spring
GRMZM2G069203	188.967	499.745	-1.40306	7.10141e-22	down	Zea mays full-length cDNA clone ZM_BFc0054G10 mRNA
GRMZM2G069229	13.3986	35.9212	-1.42275	0.0394532	down	Zea mays clone 9660 mRNA sequence
GRMZM2G069274	0	43.1935	#NAME?	1.23663e-16	down	Zea mays clone 235764 WUSCHEL-related homeobox 14 mRNA
GRMZM2G069298	0	9.50022	#NAME?	0.000358416	down	Zea mays hypothetical protein (LOC100272992)
GRMZM2G069317	9.21239	39.0371	-2.0832	0.00120211	down	Zea mays hypothetical protein (LOC100381689)
GRMZM2G069511	1.45702	66.2592	-5.50703	5.92984e-22	down	Zea mays full-length cDNA clone ZM_BFb0234I15 mRNA
GRMZM2G069542	8104.91	20998.8	-1.37344	1.07081e-47	down	Zea mays phosphoenolpyruvate carboxylase7 (pep7)
GRMZM2G069594	975.017	5932.57	-2.60516	2.78392e-194	down	Zea mays full-length cDNA clone ZM_BFb0307N18 mRNA
GRMZM2G069596	233.225	564.279	-1.27468	1.83681e-20	down	Sorghum bicolor hypothetical protein
GRMZM2G069713	411.892	1067.12	-1.37338	9.03228e-17	down	Zea mays putative protein phosphatase 2C family protein (PP2C19)
GRMZM2G069722	11.6562	152.475	-3.70941	4.63991e-07	down	Sorghum bicolor hypothetical protein
GRMZM2G069922	189.013	384.517	-1.02456	5.98795e-11	down	Zea mays hypothetical protein (LOC100273665)
GRMZM2G070034	99.7488	369.469	-1.88908	1.72016e-29	down	Zea mays LOC100382583 (si486022a09)
GRMZM2G070092	2.89093	97.4338	-5.07481	4.17484e-30	down	Zea mays lipoxygenase7 (lox7)
GRMZM2G070113	21.1771	72.1617	-1.76873	8.18004e-07	down	Zea mays LOC100383701 (TIDP3257)
GRMZM2G070287	11.6099	30.2581	-1.38196	0.00901397	down	Zea mays clone 400829 mRNA sequence
GRMZM2G070371	0	5.00739	#NAME?	0.0179046	down	Saccharum hybrid cultivar R570 clone BAC 149L06 complete sequence
GRMZM2G070375	72.4433	145.497	-1.00606	0.0144161	down	Zea mays FIP1 (LOC100284924)
GRMZM2G070432	0	8.54377	#NAME?	0.000955672	down	Zea mays hypothetical protein (LOC100501141)
GRMZM2G070454	0	7.2538	#NAME?	0.0025718	down	Sorghum bicolor hypothetical protein
GRMZM2G070571	0	24.2073	#NAME?	1.35578e-09	down	Zea mays cysteine protease 1 (LOC100282322)
GRMZM2G070605	15.8886	32.0769	-1.01355	0.0498891	down	Zea mays clone 290811 mRNA sequence
GRMZM2G070873	123.531	276.666	-1.16327	2.87899e-08	down	Zea mays hypothetical protein (LOC100277736)
GRMZM2G071450	10.0836	28.6132	-1.50467	0.00823395	down	Zea mays PCO133617 mRNA sequence
GRMZM2G071468	22.1407	47.9686	-1.11539	0.00752837	down	Zea mays clone 293035 mRNA sequence
GRMZM2G071484	4.77201	140.707	-4.88195	7.98802e-13	down	Sorghum bicolor hypothetical protein
GRMZM2G071832	99.7257	217.499	-1.12497	1.48958e-08	down	Zea mays uncharacterized LOC100193076 (LOC100193076)
GRMZM2G071873	1.90418	29.5155	-3.95423	4.55617e-08	down	Zea mays full-length cDNA clone ZM_BFb0332M20 mRNA
GRMZM2G071924	9.65955	44.016	-2.188	4.48468e-06	down	Zea mays LOC100280495 (TIDP3536)
GRMZM2G071977	124.734	411.38	-1.72161	1.63473e-27	down	Zea mays uncharacterized LOC100381732 (LOC100381732)
GRMZM2G072029	12.6198	77.5925	-2.62023	0.000426005	down	Zea mays LOC100285848 (si707081g03)
GRMZM2G072322	0	5.82984	#NAME?	0.00959315	down	Sorghum bicolor hypothetical protein
GRMZM2G072383	2.39756	40.7476	-4.08708	1.50979e-11	down	Zea mays clone 1468446 hypothetical protein mRNA
GRMZM2G072529	57.888	358.079	-2.62894	8.38142e-46	down	Zea mays acc oxidase (ACO31)
GRMZM2G072652	0	17.4425	#NAME?	2.66596e-07	down	Zea mays clone 347532 mRNA sequence
GRMZM2G072669	12.0109	51.0702	-2.08814	9.05865e-07	down	Sorghum bicolor hypothetical protein
GRMZM2G072671	3.83147	47.3671	-3.62791	7.41006e-12	down	Zea mays RNA-binding protein 8A (LOC100283893)
GRMZM2G072780	0	8.06911	#NAME?	0.00143741	down	Zea mays mRNA for putative laccase (lac4 gene)
GRMZM2G072916	0	15.7249	#NAME?	2.05814e-06	down	Zea mays full-length cDNA clone ZM_BFc0013F09 mRNA
GRMZM2G073041	0.47027	23.7327	-5.65724	2.6017e-08	down	Zea mays prp18 domain containing protein (LOC100285518)
GRMZM2G073260	5.3116	41.57	-2.96832	9.77895e-09	down	Sorghum bicolor hypothetical protein
GRMZM2G073272	22.6341	54.6537	-1.27182	0.0010325	down	Sorghum bicolor hypothetical protein
GRMZM2G073373	23.644	54.5339	-1.20568	0.00197076	down	Zea mays clone 326757 mRNA sequence
GRMZM2G073377	16.4282	38.8561	-1.24197	0.00720372	down	Zea mays YY1 protein (LOC100282159)
GRMZM2G073521	477.953	1104.54	-1.2085	2.15209e-27	down	Zea mays hypothetical protein (LOC100383283)
GRMZM2G073540	0	4.40588	#NAME?	0.0363632	down	Zea mays acyl-desaturase (LOC100284776)
GRMZM2G073548	10.5308	34.7909	-1.7241	0.00313984	down	Zea mays clone 16734 mRNA sequence
GRMZM2G073764	63.7161	135.228	-1.08566	1.15771e-05	down	Zea mays hypothetical protein (LOC100303899)
GRMZM2G074017	147.7	973.222	-2.7201	2.15956e-99	down	Zea mays clone 8224 mRNA sequence
GRMZM2G074053	1880.6	3772.35	-1.00427	6.99969e-09	down	Zea mays amino acid transport protein (LOC100283119)
GRMZM2G074094	9.56713	56.7732	-2.56905	8.73086e-06	down	Sorghum bicolor hypothetical protein
GRMZM2G074107	207.037	459.544	-1.15031	3.02257e-07	down	Zea mays DNA binding protein (LOC100283776)
GRMZM2G074236	5.80497	19.6019	-1.75563	0.010593	down	Sorghum bicolor hypothetical protein
GRMZM2G074248	5.26539	119.804	-4.50799	3.03573e-33	down	.
GRMZM2G074307	725.563	2131.17	-1.55447	4.0193e-55	down	Zea mays hypothetical protein (LOC100275365)
GRMZM2G074401	176.987	507.529	-1.51985	3.06595e-24	down	Zea mays FAD8 mRNA for fatty acid desaturase, partial cds
GRMZM2G074496	25.4557	1360.6	-5.74011	5.69051e-296	down	Zea mays CL34788_1 mRNA sequence
GRMZM2G074844	0.47027	14.7143	-4.96758	4.01549e-05	down	Zea mays F-box protein interaction domain containing protein (LOC100284405)
GRMZM2G074871	24.5614	186.559	-2.92517	1.60306e-31	down	Sorghum bicolor hypothetical protein
GRMZM2G074908	2.89093	14.0729	-2.28331	0.00793611	down	Setaria italica transcription factor PCL1-like (LOC101767348)
GRMZM2G075019	132.189	347.484	-1.39434	3.07847e-16	down	Zea mays uncharacterized LOC100191428 (LOC100191428)
GRMZM2G075042	10.176	62.2296	-2.61243	9.60451e-07	down	Zea mays hypothetical protein (LOC100279083)
GRMZM2G075056	0	4.14503	#NAME?	0.0409758	down	Zea mays hypothetical protein (LOC100383107)
GRMZM2G075244	10.1298	39.7911	-1.97384	5.7822e-05	down	Zea mays clone 1549260 cytochrome P450 CYP709C14 mRNA
GRMZM2G075247	96.2259	299.515	-1.63813	1.18194e-19	down	Zea mays clone 374294 mRNA sequence
GRMZM2G075253	11.1166	80.3534	-2.85365	1.04179e-14	down	Sorghum bicolor hypothetical protein
GRMZM2G075255	0	14.7285	#NAME?	4.33754e-06	down	Zea mays PCO127123 mRNA sequence
GRMZM2G075262	40.4269	90.6946	-1.1657	0.000124906	down	Zea mays uncharacterized LOC100501466 (LOC100501466)
GRMZM2G075417	104.937	254.224	-1.27658	0.00207077	down	Sorghum bicolor hypothetical protein
GRMZM2G075459	14.4316	72.5023	-2.3288	6.19114e-10	down	Zea mays PCO128140 mRNA sequence
GRMZM2G075461	0.98675	30.6458	-4.95686	0.0315733	down	Zea mays putative cytochrome P450 superfamily protein (LOC100279819)
GRMZM2G075489	0	13.4243	#NAME?	9.00874e-06	down	Zea mays clone 660661 mRNA sequence
GRMZM2G075676	744.005	2593.38	-1.80145	6.05706e-47	down	Zea mays LOC100216996 (pco137899)
GRMZM2G075712	88.9788	335.364	-1.91419	6.15138e-07	down	Zea mays clone 4243 mRNA sequence
GRMZM2G075782	112.222	252.376	-1.16922	0.0070321	down	Zea mays hypothetical protein (LOC100502077)
GRMZM2G076212	58.0579	177.907	-1.61556	4.53933e-06	down	Zea mays clone 280108 mRNA sequence
GRMZM2G076263	1.43391	8.37701	-2.54648	0.0367943	down	Zea mays clone 316267 ribosome-like protein mRNA
GRMZM2G076343	33.2111	84.5783	-1.34862	1.73838e-05	down	Zea mays putative legume lectins beta domain containing protein (LOC100501716)
GRMZM2G076348	1297.93	2676.31	-1.04403	1.1891e-28	down	Zea mays PCO136367 mRNA sequence
GRMZM2G076398	24.1835	54.9074	-1.18297	0.012715	down	Zea mays hypothetical protein (LOC100383269)
GRMZM2G076584	213.805	590.657	-1.46602	1.91391e-11	down	Setaria italica glucan endo-1,3-beta-glucosidase 14-like (LOC101763726), transcript variant X2
GRMZM2G076602	8.71902	33.9356	-1.96056	0.000150541	down	Zea mays putative AP2/EREBP transcription factor superfamily protein (EREB212)
GRMZM2G076683	214.8	861.264	-2.00346	1.9334e-58	down	Zea mays uncharacterized LOC100193480 (LOC100193480)
GRMZM2G076747	0.493375	12.3553	-4.6463	0.000415652	down	Zea mays clone 339538 mRNA sequence
GRMZM2G076768	0	7.38066	#NAME?	0.00205443	down	Zea mays clone EL01T0403H06.c mRNA sequence
GRMZM2G076844	65.6203	648.664	-3.30526	1.47501e-101	down	Zea mays clone 372655 mRNA sequence
GRMZM2G076936	78.009	170.446	-1.12761	4.00584e-07	down	Zea mays putative cytochrome P450 superfamily protein (LOC100280269)
GRMZM2G076943	169.123	436.971	-1.36947	2.74254e-05	down	Zea mays putative DUF26-domain receptor-like protein kinase family protein (LOC100279957)
GRMZM2G076951	0	4.27188	#NAME?	0.0357808	down	Zea mays full-length cDNA clone ZM_BFb0158P09 mRNA
GRMZM2G076972	259.12	692.703	-1.41862	1.16331e-12	down	Zea mays hypothetical protein (LOC100279109)
GRMZM2G077127	603.765	2137.27	-1.82371	9.41068e-18	down	Zea mays full-length cDNA clone ZM_BFb0045P21 mRNA
GRMZM2G077131	123.308	300.921	-1.28711	0.000337629	down	Zea mays LOC100276246 (pco101498)
GRMZM2G077180	0	19.8628	#NAME?	3.24901e-08	down	Zea mays clone 444785 guanylyl cyclase mRNA
GRMZM2G077256	150.498	1427.66	-3.24583	9.21459e-168	down	Zea mays full-length cDNA clone ZM_BFb0204H03 mRNA
GRMZM2G077375	0	21.4607	#NAME?	7.85405e-09	down	Zea mays clone 318418 mRNA sequence
GRMZM2G077389	0	25.1709	#NAME?	2.6153e-10	down	Zea mays glycosyltransferase 5 (LOC100285084)
GRMZM2G077479	0	257.538	#NAME?	2.31213e-89	down	Oryza brachyantha thiol protease SEN102-like (LOC102713302)
GRMZM2G077632	149.21	329.508	-1.14297	0.0236869	down	Sorghum bicolor hypothetical protein
GRMZM2G077836	0	15.4968	#NAME?	1.40922e-06	down	Zea mays clone 397614 mRNA sequence
GRMZM2G078178	21.2233	83.0602	-1.96851	2.28996e-09	down	Zea mays hypothetical protein (LOC100383305)
GRMZM2G078416	48.1591	121.702	-1.33748	3.55865e-07	down	Zea mays clone 1569871 mRNA sequence
GRMZM2G078526	654.577	1313.79	-1.0051	4.91283e-21	down	Zea mays putative RING zinc finger domain superfamily protein (LOC100192071)
GRMZM2G078566	47.2879	669.437	-3.8234	1.49383e-123	down	Zea mays full-length cDNA clone ZM_BFb0104O03 mRNA
GRMZM2G078592	0.493375	9.62707	-4.28634	0.00212066	down	Sorghum bicolor hypothetical protein
GRMZM2G078771	24.1604	122.873	-2.34645	1.58574e-16	down	Zea mays harpin-induced protein (LOC100280903)
GRMZM2G079219	54.8353	146.566	-1.41837	4.48153e-09	down	Triticum aestivum receptor-like protein kinase pesudogene sequence
GRMZM2G079321	0.963645	24.9571	-4.69481	3.38073e-08	down	Zea mays clone 244745 mRNA sequence
GRMZM2G079348	366.324	1548.34	-2.07953	1.38749e-86	down	Zea mays uncharacterized LOC100280011 (LOC100280011)
GRMZM2G079376	0	34.262	#NAME?	2.39683e-13	down	Zea mays uncharacterized LOC100383079 (LOC100383079)
GRMZM2G079617	39.4401	111.321	-1.497	8.19083e-08	down	Zea mays polygalacturonase (LOC100285007)
GRMZM2G079683	224.991	555.8	-1.3047	3.97468e-07	down	Zea mays uncharacterized LOC100276955 (LOC100276955)
GRMZM2G079897	3.40742	99.0132	-4.86087	3.62613e-10	down	Sorghum bicolor hypothetical protein
GRMZM2G079938	606.38	1247.58	-1.04084	7.27724e-22	down	Zea mays full-length cDNA clone ZM_BFc0169I21 mRNA
GRMZM2G080462	96.1103	211.168	-1.13563	5.86555e-08	down	Zea mays full-length cDNA clone ZM_BFb0014F03 mRNA
GRMZM2G080487	0	17.0875	#NAME?	6.31171e-07	down	Zea mays full-length cDNA clone ZM_BFb0041A04 mRNA
GRMZM2G080516	99.3166	316.382	-1.67156	0.00628171	down	Zea mays AP2-EREBP transcription factor (LOC100274398)
GRMZM2G080530	792.956	2385.09	-1.58873	7.5338e-55	down	Zea mays LOC100191600 (pco103007a)
GRMZM2G080537	437.803	903.656	-1.04549	7.27856e-19	down	Sorghum bicolor hypothetical protein
GRMZM2G080549	18.7102	102.408	-2.45244	6.46344e-15	down	Zea mays proteasome subunit alpha type 6 (LOC100283940)
GRMZM2G080567	55.8452	1487.34	-4.73516	1.36857e-268	down	Zea mays LOC100276535 (umc1295a)
GRMZM2G080764	241.104	575.529	-1.25523	3.83771e-20	down	Zea mays hypothetical protein (LOC100272267)
GRMZM2G080816	23.9756	109.409	-2.19009	5.31671e-09	down	Zea mays hypothetical protein (LOC100216702)
GRMZM2G080825	1.9504	71.8895	-5.20394	1.35392e-15	down	Sorghum bicolor hypothetical protein
GRMZM2G080839	46.486	572.202	-3.62166	9.84811e-11	down	Sorghum bicolor hypothetical protein
GRMZM2G081032	80.4066	173.671	-1.11097	5.86916e-07	down	Sorghum bicolor hypothetical protein
GRMZM2G081160	8.6728	546.444	-5.97743	2.92685e-150	down	Zea mays clone 226733 mRNA sequence
GRMZM2G081214	24.2298	74.096	-1.61262	0.014183	down	Sorghum bicolor hypothetical protein
GRMZM2G081263	0.47027	6.73924	-3.84103	0.0209334	down	Zea mays hypothetical protein (LOC100192640)
GRMZM2G081359	184.018	369.908	-1.00732	2.02013e-05	down	Zea mays LOC100382524 (si945007g12)
GRMZM2G081583	5.75876	370.538	-6.00772	3.28432e-106	down	Zea mays beta-galactosidase isoform 1 (LOC100191631)
GRMZM2G081666	5.82808	30.8269	-2.4031	0.0017547	down	Zea mays potassium channel3 (kch3)
GRMZM2G081803	0.47027	5.82984	-3.6319	0.0390388	down	Zea mays uncharacterized LOC100275464 (LOC100275464)
GRMZM2G081915	195.034	675.792	-1.79285	1.43272e-41	down	Zea mays putative snRK/SAPK family protein kinase (LOC100191280)
GRMZM2G081930	3.38431	14.3337	-2.08248	0.0130055	down	Zea mays NAC domain-containing protein 21/22 (LOC100283926)
GRMZM2G081949	738.876	2016.7	-1.44859	4.37694e-50	down	Zea mays full-length cDNA clone ZM_BFb0274D13 mRNA
GRMZM2G082034	56.2693	145.88	-1.37436	4.124e-08	down	Zea mays beta-amylase (LOC100284904)
GRMZM2G082385	44.1659	94.68	-1.10013	0.000797623	down	Sorghum bicolor hypothetical protein
GRMZM2G082490	15.981	37.3851	-1.2261	0.0474629	down	TPA_inf: Sorghum bicolor Dof-type zinc finger protein 12 (Dof12) gene
GRMZM2G082560	0.47027	6.47839	-3.78408	0.0245886	down	Zea mays LOC100283517 (si605036e03)
GRMZM2G082586	7.73226	36.8235	-2.25166	9.54347e-06	down	Zea mays bHLH transcription factor (bHLH105)
GRMZM2G082653	49.6855	115.518	-1.21722	6.47494e-06	down	Sorghum bicolor hypothetical protein
GRMZM2G082709	26.0877	64.3278	-1.30207	0.000256858	down	Sorghum bicolor hypothetical protein
GRMZM2G082714	3.3612	12.6959	-1.91732	0.0338413	down	Zea mays hypothetical protein (LOC100273883)
GRMZM2G082794	0	9.62707	#NAME?	0.000288507	down	Zea mays clone 352987 mRNA sequence
GRMZM2G083156	173.387	534.528	-1.62427	4.99085e-30	down	Sorghum bicolor hypothetical protein
GRMZM2G083285	0	31.3015	#NAME?	1.11435e-12	down	Sorghum bicolor hypothetical protein
GRMZM2G083347	102.123	554.301	-2.44036	1.39844e-59	down	Zea mays clone 865808 mRNA sequence
GRMZM2G083474	99.5327	220.636	-1.14843	0.00102512	down	Zea mays uncharacterized LOC100275129 (LOC100275129)
GRMZM2G083572	0	18.5115	#NAME?	1.83842e-07	down	Zea mays hypothetical protein (LOC100381793)
GRMZM2G083932	11.1628	83.9839	-2.91142	4.40165e-05	down	Zea mays BCR/ABL-regulated protein (LOC100286332)
GRMZM2G083975	0	13.0836	#NAME?	1.41868e-05	down	Sorghum bicolor hypothetical protein
GRMZM2G083980	2.86783	36.4286	-3.66704	2.41238e-09	down	Zea mays clone 2782 mRNA sequence
GRMZM2G084176	12.1033	36.3959	-1.58837	0.00207883	down	Zea mays clone 459206 mRNA sequence
GRMZM2G084570	0	13.2903	#NAME?	1.64308e-05	down	Zea mays PCO119368 mRNA sequence
GRMZM2G084597	0.47027	9.71402	-4.36851	0.00168111	down	Zea mays clone 296716 mRNA sequence
GRMZM2G084717	639.028	1951.33	-1.61051	3.43467e-60	down	Zea mays hypothetical protein (LOC100303905)
GRMZM2G084779	81.7481	189.723	-1.21464	4.5985e-08	down	Zea mays high-affinity potassium transporter (HAK5) mRNA
GRMZM2G084806	241.474	534.198	-1.14551	1.85475e-16	down	Zea mays clone 1533595 mRNA sequence
GRMZM2G085038	0.493375	584.602	-10.2106	3.23704e-53	down	Zea mays putative protein kinase superfamily protein (LOC100273920)
GRMZM2G085189	438.019	886.436	-1.01702	7.46102e-18	down	Setaria italica BTB/POZ domain-containing protein At3g50780 (LOC101771854), transcript variant X3
GRMZM2G085199	156.134	465.149	-1.57491	9.51171e-25	down	Setaria italica uncharacterized LOC101784649 (LOC101784649)
GRMZM2G085243	0	29.4285	#NAME?	1.53414e-11	down	Zea mays clone 376752 mRNA sequence
GRMZM2G085641	25.9953	62.6971	-1.27015	0.000506355	down	Zea mays hypothetical protein (LOC100274886)
GRMZM2G086117	0.47027	185.816	-8.62617	1.9703e-66	down	Zea mays PCO082815 mRNA sequence
GRMZM2G086136	2.86783	16.707	-2.54242	0.00162967	down	Zea mays hypothetical protein (LOC100194321)
GRMZM2G086163	140.6	333.303	-1.24524	4.18962e-13	down	Zea mays metal ion binding protein (LOC100284705)
GRMZM2G086237	391.71	812.002	-1.0517	4.33766e-18	down	Sorghum bicolor hypothetical protein
GRMZM2G086242	3.38431	16.707	-2.30352	0.00323576	down	Zea mays uncharacterized LOC100275682 (LOC100275682)
GRMZM2G086430	26.3038	108.151	-2.03971	0.0023126	down	Sorghum bicolor hypothetical protein
GRMZM2G086441	0	6.04365	#NAME?	0.00716506	down	Zea mays LOC100285786 (si618065b11)
GRMZM2G086450	0	27.4501	#NAME?	4.86999e-11	down	Zea mays uncharacterized LOC100382531 (LOC100382531)
GRMZM2G086573	190.779	495.534	-1.37708	9.17583e-21	down	Zea mays LOC100384122 (umc1542)
GRMZM2G086707	0	12.3553	#NAME?	3.79197e-05	down	Zea mays full-length cDNA clone ZM_BFc0061J14 mRNA
GRMZM2G086773	31.1914	88.843	-1.51011	6.9013e-06	down	Sorghum bicolor hypothetical protein
GRMZM2G086835	616.139	1278.87	-1.05354	4.08562e-18	down	Zea mays LOC100285491 (pco083183)
GRMZM2G086841	92.8334	377.955	-2.0255	2.09259e-07	down	Zea mays LOC100384718 (TIDP2779)
GRMZM2G086845	1505.92	3320.82	-1.14089	1.18866e-35	down	Zea mays full-length cDNA clone ZM_BFc0046F23 mRNA
GRMZM2G086935	3.3381	81.9042	-4.61684	1.17691e-14	down	Zea mays full-length cDNA clone ZM_BFa0098A07 mRNA
GRMZM2G087041	5.75876	18.5258	-1.6857	0.0189667	down	Zea mays LOC100280883 (pco105307)
GRMZM2G087059	32.7639	89.6327	-1.45192	2.20079e-06	down	Zea mays clone 1661619 mRNA sequence
GRMZM2G087169	43.4333	88.6435	-1.02921	0.000721035	down	Setaria italica zeaxanthin epoxidase, chloroplastic-like (LOC101761265), transcript variant X2
GRMZM2G087259	853.034	1708.86	-1.00236	2.91745e-23	down	Zea mays carbonic anhydrase (LOC100280638)
GRMZM2G087291	20.1903	76.5491	-1.92272	2.14073e-08	down	Zea mays clone 356260 hypothetical protein mRNA
GRMZM2G087406	0	18.9862	#NAME?	1.22012e-07	down	Sorghum bicolor hypothetical protein
GRMZM2G087463	0	6.8661	#NAME?	0.0037942	down	Zea mays transposon protein Ac/Ds sub-class (LOC100285741)
GRMZM2G087507	9.16618	82.2848	-3.16623	5.63166e-17	down	Zea mays aldose reductase (AR5)
GRMZM2G087575	0	71.1212	#NAME?	1.16735e-27	down	Zea mays hypothetical protein (LOC100274070)
GRMZM2G087728	0.493375	12.5149	-4.66482	0.00032606	down	Zea mays hypothetical protein (LOC100384003)
GRMZM2G087759	0	20.939	#NAME?	1.1389e-08	down	Zea mays clone Contig685 mRNA sequence
GRMZM2G087824	42.8938	157.178	-1.87356	1.42516e-14	down	Zea mays clone 290544 mRNA sequence
GRMZM2G087827	29.9192	136.797	-2.1929	4.17396e-16	down	Zea mays esterase (LOC100281373)
GRMZM2G087875	11.5637	30.653	-1.40642	0.00788069	down	Zea mays putative cytochrome P450 superfamily protein (LOC100279536)
GRMZM2G087893	0	14.7143	#NAME?	4.84114e-06	down	Zea mays clone 993956 hypothetical protein mRNA
GRMZM2G087901	22.1176	50.6241	-1.19463	0.00468357	down	Zea mays PCO103031 mRNA sequence
GRMZM2G088018	21.2464	69.3751	-1.7072	1.1833e-06	down	Zea mays uncharacterized LOC100216685 (LOC100216685)
GRMZM2G088243	0.47027	5.48204	-3.54315	0.0458495	down	Zea mays hypothetical protein (LOC100277026)
GRMZM2G088375	0	8.67776	#NAME?	0.000693427	down	Zea mays full-length cDNA clone ZM_BFb0163A21 mRNA
GRMZM2G088396	165.222	414.951	-1.32853	0.000311244	down	Zea mays 4-hydroxyphenylpyruvate dioxygenase 1 (hppd1)
GRMZM2G088413	0.47027	8.85166	-4.23439	0.00351767	down	Sorghum bicolor hypothetical protein
GRMZM2G088482	696.037	2232.15	-1.6812	2.01724e-68	down	Zea mays ATPP2-A13 (LOC100286177)
GRMZM2G088613	5.73566	18.3447	-1.67734	0.0220584	down	Sorghum bicolor hypothetical protein
GRMZM2G088689	945.268	1900.99	-1.00795	3.76486e-19	down	Zea mays full-length cDNA clone ZM_BFb0071L05 mRNA
GRMZM2G088795	0	15.6636	#NAME?	2.12535e-06	down	Zea mays B73 acc oxidase (ACO15) gene
GRMZM2G089021	31.1221	119.289	-1.93846	0.000523697	down	Zea mays bifunctional protein tilS/hprT (LOC100281175)
GRMZM2G089086	83.5367	178.476	-1.09525	0.000635455	down	Setaria italica uncharacterized LOC101757218 (LOC101757218)
GRMZM2G089273	40.45	84.4842	-1.06254	0.000615727	down	Sorghum bicolor hypothetical protein
GRMZM2G089282	5.78187	22.055	-1.9315	0.00342991	down	Zea mays uncharacterized LOC100278091 (LOC100278091)
GRMZM2G089288	0	6.81905	#NAME?	0.00346533	down	Zea mays full-length cDNA clone ZM_BFb0301M22 mRNA
GRMZM2G089565	0	85.6473	#NAME?	3.29321e-33	down	Zea mays hypothetical protein (LOC100502365)
GRMZM2G089574	8.62659	153.986	-4.15787	5.48541e-39	down	Zea mays clone 1468446 hypothetical protein mRNA
GRMZM2G089575	23.1275	65.2443	-1.49624	3.35216e-05	down	Zea mays LOC100194029 (cl63430_1)
GRMZM2G089596	310.833	659.064	-1.08428	5.54976e-17	down	Zea mays full-length cDNA clone ZM_BFb0351C09 mRNA
GRMZM2G089631	6.65309	45.6894	-2.77976	0.0442296	down	Zea mays clone 239857 mRNA sequence
GRMZM2G089673	68.7735	208.053	-1.59702	2.12866e-14	down	Sorghum bicolor hypothetical protein
GRMZM2G089720	74.694	175.668	-1.23378	1.9932e-08	down	Sorghum bicolor hypothetical protein
GRMZM2G089736	624.064	2911.21	-2.22185	7.74701e-122	down	Zea mays PCO155308 mRNA sequence
GRMZM2G089860	0.493375	61.2518	-6.95592	8.16117e-16	down	Zea mays LOC100194359 (pco078090)
GRMZM2G089944	112.893	290.826	-1.3652	9.94377e-09	down	Sorghum bicolor hypothetical protein
GRMZM2G089948	198.334	398.322	-1.006	0.000389289	down	Zea mays protease 2 (LOC100285233)
GRMZM2G090010	16.0041	50.2621	-1.65103	0.0278193	down	Zea mays LOC100272473 (IDP454)
GRMZM2G090028	1.41081	39.03	-4.78999	0.0497479	down	Zea mays uncharacterized LOC100217008 (LOC100217008)
GRMZM2G090051	35.3001	72.1033	-1.03039	0.0283476	down	Zea mays clone 1449761 mRNA sequence
GRMZM2G090122	0	10.917	#NAME?	0.000125314	down	Zea mays clone 20366 mRNA sequence
GRMZM2G090124	47.1493	125.507	-1.41246	6.01212e-08	down	Zea mays uncharacterized LOC100191173 (LOC100191173)
GRMZM2G090168	48.2285	155.885	-1.69252	1.66997e-12	down	Zea mays clone 1557117 pre-mRNA-splicing factor PRP17 mRNA
GRMZM2G090177	75.3954	231.658	-1.61945	3.84135e-06	down	Zea mays hypothetical protein (LOC100273265)
GRMZM2G090226	202.25	490.676	-1.27863	8.00885e-19	down	Zea mays clone 293661 mRNA sequence
GRMZM2G090245	1098.06	3273.71	-1.57597	4.03205e-66	down	Zea mays uncharacterized LOC100191976 (LOC100191976)
GRMZM2G090266	154.893	325.574	-1.07172	6.08541e-10	down	Zea mays clone 16104 mRNA sequence
GRMZM2G090269	67.8561	143.565	-1.08116	8.17734e-06	down	Zea mays RING-H2 finger protein ATL3F (LOC100281312)
GRMZM2G090411	0.963645	21.8156	-4.50071	7.87701e-07	down	Zea mays cultivar BSSS53 putative cytidine deaminase (CDA1-En) mRNA
GRMZM2G090432	180.479	475.002	-1.3961	8.69975e-11	down	Zea mays clone 1551662 cytochrome P450 CYP81A9 mRNA
GRMZM2G090469	0	5.22119	#NAME?	0.0160718	down	Zea mays clone 1551402 mRNA sequence
GRMZM2G090505	15.8886	37.0843	-1.22282	0.0101358	down	Zea mays ABA-induced protein (LOC100283710)
GRMZM2G090528	0	4.23198	#NAME?	0.0393555	down	Zea mays full-length cDNA clone ZM_BFc0123K04 mRNA
GRMZM2G090689	6.72241	64.3933	-3.25986	1.50416e-13	down	Zea mays hypothetical protein (LOC100273764)
GRMZM2G090732	0.493375	10.8372	-4.45717	0.000911179	down	Zea mays putative protein kinase superfamily protein (LOC100381452)
GRMZM2G090865	890.561	2483.73	-1.47972	6.72909e-30	down	Zea mays clone 1564684 MTD1 mRNA
GRMZM2G090872	5.28849	242.738	-5.5204	2.78464e-72	down	Zea mays full-length cDNA clone ZM_BFb0059A17 mRNA
GRMZM2G091031	26.9821	75.5926	-1.48624	7.91535e-06	down	Zea mays hypothetical protein (LOC100501039)
GRMZM2G091118	43.2947	88.2885	-1.02804	0.000757481	down	Sorghum bicolor hypothetical protein
GRMZM2G091201	3.3381	71.4476	-4.41979	3.72607e-13	down	Zea mays DNA binding protein (LOC100285249)
GRMZM2G091331	701.162	1489.41	-1.08692	2.0241e-07	down	Zea mays putative WRKY DNA-binding domain superfamily protein (LOC100501518)
GRMZM2G091419	36.1944	117.217	-1.69534	5.72669e-10	down	Zea mays clone 1474099 mRNA sequence
GRMZM2G091478	535.633	1588.58	-1.56842	1.25371e-52	down	Sorghum bicolor hypothetical protein
GRMZM2G091540	37.0888	310.951	-3.06763	1.36317e-49	down	Zea mays hypothetical protein (LOC100304432)
GRMZM2G091588	66.5608	437.869	-2.71776	4.01827e-58	down	Zea mays cytochrome P450 monooxygenase CYP92A1 mRNA
GRMZM2G091597	0	14.7143	#NAME?	4.84114e-06	down	Zea mays full-length cDNA clone ZM_BFb0310C07 mRNA
GRMZM2G091648	16.3126	34.7909	-1.09272	0.0278707	down	Zea mays hypothetical protein (LOC100304075)
GRMZM2G091696	219.488	466.856	-1.08883	5.10004e-05	down	Sorghum bicolor hypothetical protein
GRMZM2G091837	24.893	74.1829	-1.57535	0.0121359	down	Zea mays clone 1529261 senescence-inducible chloroplast stay-green protein 1 mRNA
GRMZM2G092072	0	5.22119	#NAME?	0.0160718	down	Zea mays BAC clone CH201-387D15 from chromosome 2, complete sequence
GRMZM2G092128	66.0212	220.673	-1.74091	1.1334e-16	down	Sorghum bicolor hypothetical protein
GRMZM2G092223	7.73226	52.2262	-2.75581	1.72814e-09	down	Sorghum bicolor hypothetical protein
GRMZM2G092281	569.768	1384.66	-1.28109	5.59614e-34	down	Zea mays hypothetical protein (hemolysin)
GRMZM2G092433	80.692	164.497	-1.02756	0.000193173	down	Sorghum bicolor hypothetical protein
GRMZM2G092568	87.5299	296.348	-1.75944	3.39201e-22	down	Zea mays clone 1284440 mRNA sequence
GRMZM2G092672	10.6001	27.5043	-1.37558	0.0147813	down	Sorghum bicolor hypothetical protein
GRMZM2G092758	15.4183	77.8718	-2.33646	5.25795e-11	down	Zea mays clone 986324 hypothetical protein mRNA
GRMZM2G092804	201.309	642.038	-1.67324	1.0445e-35	down	Zea mays full-length cDNA clone ZM_BFc0047E08 mRNA
GRMZM2G092877	65.7671	1175.37	-4.1596	5.81325e-58	down	Zea mays hypothetical protein (LOC100279484)
GRMZM2G092925	3.40742	14.4207	-2.08139	0.0496198	down	Zea mays protein HVA22 (LOC100280593)
GRMZM2G092945	79.9363	170.399	-1.092	8.74311e-07	down	Zea mays hypothetical protein (LOC100383250)
GRMZM2G093020	69.1745	169.44	-1.29246	2.59912e-07	down	Zea mays light-inducible protein CPRF-2 (LOC100281450)
GRMZM2G093022	32.2012	124.699	-1.95326	9.03392e-13	down	Sorghum bicolor hypothetical protein
GRMZM2G093035	21.5549	94.8682	-2.13791	2.43484e-05	down	Zea mays clone 323946 mRNA sequence
GRMZM2G093072	12.9977	69.6901	-2.4227	1.41938e-10	down	Zea mays TAK14 (LOC100281494)
GRMZM2G093076	0	109.652	#NAME?	1.63316e-40	down	Zea mays clone 242788 mRNA sequence
GRMZM2G093092	17.4611	750.345	-5.42534	1.91695e-14	down	Zea mays LOC100272836 (pco138435(368))
GRMZM2G093104	177.812	661.216	-1.89477	1.17298e-23	down	Zea mays clone 304743 mRNA sequence
GRMZM2G093139	173.788	430.647	-1.30918	1.03755e-16	down	Zea mays hypothetical protein (LOC100502510)
GRMZM2G093291	22.611	45.4214	-1.00635	0.0197459	down	Zea mays hypothetical protein (LOC100383512)
GRMZM2G093404	4.32485	31.1133	-2.84681	3.36697e-06	down	Zea mays CCCH transcription factor (LOC100286369)
GRMZM2G093446	0	5.69585	#NAME?	0.0107559	down	Zea mays full-length cDNA clone ZM_BFb0370F02 mRNA
GRMZM2G093828	103.858	303.924	-1.54911	4.06498e-07	down	Zea mays erg28 like protein (LOC100285810)
GRMZM2G093880	76.0817	153.834	-1.01575	1.36472e-05	down	Zea mays palmitoyl-protein thioesterase 1 (LOC100216902)
GRMZM2G094017	96.5575	259.88	-1.42838	1.85906e-09	down	Zea mays clone 260017 mRNA sequence
GRMZM2G094028	2.42066	17.1816	-2.82739	0.000515675	down	Sorghum bicolor hypothetical protein
GRMZM2G094067	69.8527	143.986	-1.04354	1.42271e-05	down	Zea mays NAC domain-containing protein 78 (LOC100284512)
GRMZM2G094081	0	7.29371	#NAME?	0.00233689	down	Zea mays hypothetical protein (LOC100280171)
GRMZM2G094100	10.176	51.6932	-2.3448	2.37089e-05	down	Zea mays peptidyl-prolyl cis-trans isomerase CYP19-3 (LOC100283115)
GRMZM2G094269	0	24.682	#NAME?	8.98424e-10	down	Zea mays clone 320659 mRNA sequence
GRMZM2G094510	94.9768	396.198	-2.06058	1.07541e-35	down	Zea mays clone 13757 mRNA sequence
GRMZM2G094523	0	14.9823	#NAME?	2.47783e-06	down	Zea mays uncharacterized LOC100381902 (LOC100381902)
GRMZM2G094768	18.8257	242.278	-3.68588	1.19568e-51	down	Sorghum bicolor hypothetical protein
GRMZM2G094955	28.4391	68.7807	-1.27413	0.000237814	down	Zea mays hypothetical protein (LOC100194326)
GRMZM2G095082	9.16618	176.102	-4.26395	5.66881e-45	down	Zea mays uncharacterized LOC100192599 (LOC100192599)
GRMZM2G095206	14.4778	55.1354	-1.92914	1.70908e-06	down	Zea mays clone 229596 mRNA sequence
GRMZM2G095209	157.005	482.012	-1.61826	8.12121e-28	down	Zea mays full-length cDNA clone ZM_BFc0101F01 mRNA
GRMZM2G095299	95.2853	413.213	-2.11656	2.48085e-38	down	Zea mays full-length cDNA clone ZM_BFc0031F03 mRNA
GRMZM2G095389	0	20.1635	#NAME?	2.38863e-08	down	Genomic sequence for Sorghum bicolor BAC clone SB_IBa82G24, complete sequence
GRMZM2G095510	146.852	471.062	-1.68156	4.0285e-29	down	Sorghum bicolor hypothetical protein
GRMZM2G095576	1.43391	212.216	-7.20943	3.17631e-71	down	Zea mays cultivar BSSS53 putative cytidine deaminase (CDA1-En) mRNA
GRMZM2G095579	155.972	378.347	-1.27842	1.05638e-15	down	Zea mays dihydroneopterin aldolase (LOC100280848)
GRMZM2G095595	59.0678	272.261	-2.20455	2.21001e-20	down	Zea mays uncharacterized LOC100276747 (LOC100276747)
GRMZM2G095663	0	13.946	#NAME?	6.31241e-06	down	Zea mays clone 450319 hypothetical protein mRNA
GRMZM2G095798	7.14647	37.3053	-2.38408	0.0298392	down	Setaria italica uncharacterized LOC101756744 (LOC101756744)
GRMZM2G095851	2.42066	443.832	-7.51847	1.77753e-136	down	Zea mays LOC100285098 (cl2727_2b)
GRMZM2G096100	0	511.677	#NAME?	2.1497e-164	down	Zea mays rhicadhesin receptor isoform 1 (LOC100273935)
GRMZM2G096153	0.98675	176.41	-7.48203	7.78838e-05	down	Zea mays full-length cDNA clone ZM_BFb0043C12 mRNA
GRMZM2G096231	6.74551	46.3636	-2.78099	6.6879e-09	down	Zea mays BGGP Beta-1-3-galactosyl-O-glycosyl-glycoprotein (LOC100285998)
GRMZM2G096241	0	11.6597	#NAME?	5.26817e-05	down	Zea mays uncharacterized LOC100382545 (LOC100382545)
GRMZM2G096303	20.7761	44.2768	-1.09162	0.0146595	down	Zea mays LOC100276113 (IDP671)
GRMZM2G096355	470.506	969.448	-1.04295	2.06664e-19	down	Zea mays hypothetical protein (LOC100280161)
GRMZM2G096367	1.45702	95.0677	-6.02786	2.67351e-32	down	Zea mays putative XH domain family protein (LOC100382110)
GRMZM2G096454	5.87429	58.411	-3.31375	0.0324213	down	Sorghum bicolor hypothetical protein
GRMZM2G096525	92.9571	203.285	-1.12886	5.72783e-08	down	Zea mays clone 12195 mRNA sequence
GRMZM2G096553	0	37.9723	#NAME?	1.03598e-14	down	Zea mays hypothetical protein (LOC100280058)
GRMZM2G096602	27.2675	92.3609	-1.7601	0.0096543	down	Sorghum bicolor hypothetical protein
GRMZM2G096610	17.4149	38.943	-1.16104	0.0174873	down	Zea mays clone 317204 mRNA sequence
GRMZM2G096680	857.39	1899.98	-1.14796	3.33943e-31	down	Zea mays subtilisin-chymotrypsin inhibitor CI-1B (LOC100285533)
GRMZM2G096683	0.963645	14.5946	-3.92078	0.000144022	down	Sorghum bicolor hypothetical protein
GRMZM2G096996	2.39756	9.92783	-2.04991	0.0471205	down	Zea mays inositol 1, 3, 4-trisphosphate 5/6-kinase family protein (LOC100284903)
GRMZM2G097050	0.963645	9.45317	-3.29422	0.00659102	down	Zea mays clone 388231 mRNA sequence
GRMZM2G097109	70.9781	151.5	-1.09387	0.000101598	down	Zea mays clone 1413197 mRNA sequence
GRMZM2G097132	0	45.0921	#NAME?	2.44171e-17	down	Zea mays full-length cDNA clone ZM_BFb0031G20 mRNA
GRMZM2G097182	0.493375	31.1604	-5.98088	2.95432e-09	down	Sorghum bicolor hypothetical protein
GRMZM2G097638	0	17.3954	#NAME?	2.49959e-07	down	Zea mays uncharacterized LOC100384445 (LOC100384445)
GRMZM2G097804	1.45702	10.7104	-2.87792	0.0081205	down	Zea mays hypothetical protein (LOC100280146)
GRMZM2G097900	193.292	1633.8	-3.07938	2.33314e-168	down	Zea mays calmodulin-related protein 2, touch-induced (LOC100284548)
GRMZM2G097983	16.4051	42.1131	-1.36013	0.0032614	down	Zea mays uncharacterized LOC100278533 (LOC100278533)
GRMZM2G098037	31.3069	74.6761	-1.25416	0.000199755	down	Sorghum bicolor hypothetical protein
GRMZM2G098438	1.9504	9.23937	-2.24403	0.0446389	down	Sorghum bicolor hypothetical protein
GRMZM2G098443	0	3.88418	#NAME?	0.0466705	down	Sorghum bicolor hypothetical protein
GRMZM2G098517	16.9909	219.716	-3.69281	1.97535e-06	down	Zea mays hypothetical protein (LOC100384069)
GRMZM2G098677	0.47027	278.946	-9.21228	3.42222e-97	down	Oryza brachyantha putative disease resistance RPP13-like protein 2-like (LOC102706702)
GRMZM2G098890	85.464	387.198	-2.17968	5.35769e-16	down	Zea mays uncharacterized LOC100384802 (LOC100384802)
GRMZM2G098892	0	36.6639	#NAME?	1.17413e-14	down	Zea mays full-length cDNA clone ZM_BFc0129K05 mRNA
GRMZM2G099002	148.779	550.347	-1.88717	2.58561e-39	down	Zea mays full-length cDNA clone ZM_BFb0345O14 mRNA
GRMZM2G099049	134.656	710.75	-2.40006	5.90599e-69	down	Zea mays uncharacterized LOC100383843 (LOC100383843)
GRMZM2G099239	160.274	1158.55	-2.85371	3.24015e-123	down	Zea mays hypothetical protein (LOC100192691)
GRMZM2G099363	518.533	1266.28	-1.28808	4.61482e-33	down	Zea mays full-length cDNA clone ZM_BFb0071A23 mRNA
GRMZM2G099413	73.3988	245.311	-1.74078	2.26811e-11	down	Zea mays hypothetical protein (LOC100382278)
GRMZM2G099420	0.963645	64.6399	-6.06778	9.15607e-22	down	Sorghum bicolor hypothetical protein
GRMZM2G099454	0.963645	164.95	-7.41931	8.01688e-58	down	Zea mays full-length cDNA clone ZM_BFb0040O21 mRNA
GRMZM2G099593	1.45702	8.41691	-2.53027	0.032282	down	Sorghum bicolor hypothetical protein
GRMZM2G099740	45.6692	209.342	-2.19657	1.5297e-23	down	Zea mays hypothetical protein (LOC100217220)
GRMZM2G099765	0	51.0047	#NAME?	8.76073e-20	down	Zea mays uncharacterized LOC100501549 (LOC100501549)
GRMZM2G099802	0.493375	18.8664	-5.25699	3.22935e-06	down	Zea mays LOC100193489 (pco140750)
GRMZM2G099867	0.98675	498.086	-8.97949	0.000446491	down	Zea mays PCO149616 mRNA sequence
GRMZM2G099978	0	7.90236	#NAME?	0.00149591	down	Zea mays ATP-dependent rRNA helicase spb4 (LOC100280924)
GRMZM2G099989	67.5707	594.079	-3.13619	1.76347e-77	down	Zea mays full-length cDNA clone ZM_BFb0004N11 mRNA
GRMZM2G100344	12.5736	43.3888	-1.78693	6.74665e-05	down	Sorghum bicolor hypothetical protein
GRMZM2G100452	32.1319	104.173	-1.6969	2.03612e-05	down	Zea mays aldose 1-epimerase (LOC100283171)
GRMZM2G100650	84.215	318.718	-1.92013	5.27277e-27	down	Zea mays putative glycolipid transfer protein (GLTP) family protein (LOC100273327)
GRMZM2G100700	0	5.22119	#NAME?	0.0160718	down	Zea mays subsp. mays genotype CMS-S mitochondrion, complete genome
GRMZM2G100719	0	58.1359	#NAME?	2.509e-22	down	Zea mays clone 392973 hypothetical protein mRNA
GRMZM2G100727	0.963645	7.94226	-3.04298	0.0197241	down	Zea mays full-length cDNA clone ZM_BFc0010H11 mRNA
GRMZM2G100747	0.963645	7.90236	-3.03571	0.0225877	down	Zea mays full-length cDNA clone ZM_BFc0043O18 mRNA
GRMZM2G101024	1.92729	421.283	-7.77207	4.37248e-133	down	Zea mays clone 1513548 hypothetical protein mRNA
GRMZM2G101125	32.7639	73.9149	-1.17376	0.00042631	down	Zea mays LOC100274249 (pco130308(330))
GRMZM2G101409	21.7629	56.0776	-1.36556	0.00160369	down	Zea mays VQ motif family protein (LOC100283271)
GRMZM2G101662	0	9.46031	#NAME?	0.000461335	down	Zea mays clone 1392208 hypothetical protein mRNA
GRMZM2G101693	316.684	1207.72	-1.93116	3.58443e-67	down	Zea mays nudix hydrolase 2 isoform 1 (LOC100273780)
GRMZM2G102047	3.83147	38.7292	-3.33745	3.60833e-09	down	Sorghum bicolor hypothetical protein
GRMZM2G102483	72.8823	252.202	-1.79094	3.32849e-18	down	Zea mays clone EL01N0555F07.c mRNA sequence
GRMZM2G102605	35.0691	71.7555	-1.03289	0.00238787	down	Zea mays full-length cDNA clone ZM_BFb0208K23 mRNA
GRMZM2G102795	10.6001	58.0304	-2.45273	3.26749e-09	down	Zea mays PCO125418 mRNA sequence
GRMZM2G102860	13.0439	60.686	-2.21799	4.66322e-08	down	Zea mays uncharacterized LOC100216755 (LOC100216755)
GRMZM2G102927	5.35781	62.1797	-3.53673	0.00171038	down	Zea mays full-length cDNA clone ZM_BFb0057G21 mRNA
GRMZM2G102938	16.3589	64.3349	-1.97553	1.50391e-07	down	Zea mays uncharacterized LOC100193386 (LOC100193386)
GRMZM2G102968	23.0813	57.2151	-1.30967	0.000656087	down	Zea mays hypothetical protein (LOC100191251)
GRMZM2G103085	2.91404	98.2819	-5.07583	1.42501e-29	down	Zea mays ethylene-responsive element binding protein 2 (EREB139)
GRMZM2G103137	77.8473	359.859	-2.20871	6.21651e-35	down	Zea mays clone 1581167 mRNA sequence
GRMZM2G103182	2.39756	149.254	-5.96006	1.73403e-48	down	Zea mays clone 1559229 hypothetical protein mRNA
GRMZM2G103236	165.778	353.556	-1.09269	9.09216e-07	down	Zea mays full-length cDNA clone ZM_BFc0034C09 mRNA
GRMZM2G103725	0	3.88418	#NAME?	0.0466705	down	Zea mays PCO071606 mRNA sequence
GRMZM2G103900	257.818	760.355	-1.56032	8.49925e-34	down	Zea mays hypothetical protein (LOC100191538)
GRMZM2G103914	14.4778	74.143	-2.35647	9.49804e-11	down	Zea mays clone 487967 mRNA sequence
GRMZM2G103972	3.3612	71.8067	-4.41707	9.35853e-20	down	Sorghum bicolor hypothetical protein
GRMZM2G104179	324.563	649.966	-1.00186	1.42867e-14	down	Zea mays Tetratricopeptide repeat protein 1 (LOC100217063)
GRMZM2G104204	22.1638	54.8347	-1.30688	0.000797765	down	Zea mays uncharacterized LOC100272993 (LOC100272993)
GRMZM2G104299	31.1914	92.6146	-1.57009	2.53248e-06	down	Sorghum bicolor hypothetical protein
GRMZM2G104489	8.24875	28.8884	-1.80824	0.0189758	down	Zea mays hypothetical protein (LOC100272609)
GRMZM2G104494	20.0979	100.202	-2.31779	0.000102901	down	Zea mays clone 15986 mRNA sequence
GRMZM2G104783	45.2682	135.576	-1.58253	4.99024e-10	down	Zea mays putative cytochrome P450 superfamily protein (LOC100274430)
GRMZM2G104789	66.4222	157.805	-1.2484	7.60945e-08	down	Sorghum bicolor hypothetical protein
GRMZM2G104829	8.6728	57.1609	-2.72046	2.35555e-10	down	Zea mays uncharacterized LOC100502321 (LOC100502321)
GRMZM2G104836	76.2897	239.286	-1.64917	3.06025e-10	down	Zea mays glycine/proline-rich family protein (LOC100273398)
GRMZM2G105092	2.44377	95.8944	-5.29427	8.06802e-05	down	Zea mays clone 323782 mRNA sequence
GRMZM2G105221	20.2134	71.9479	-1.83164	3.67608e-07	down	Zea mays glycosyltransferase (LOC100281474)
GRMZM2G105224	6.25214	19.6889	-1.65496	0.0159545	down	Zea mays MRP interacting2 (mrpi2)
GRMZM2G105250	3.85458	44.6532	-3.53412	5.96192e-11	down	Sorghum bicolor hypothetical protein
GRMZM2G105466	1227.47	2707.7	-1.14138	7.43817e-34	down	Zea mays hypothetical protein (LOC100304324)
GRMZM2G105940	0.493375	31.8018	-6.01028	2.90356e-09	down	Zea mays clone 242788 mRNA sequence
GRMZM2G105971	0	42.2442	#NAME?	2.75012e-16	down	Zea mays full-length cDNA clone ZM_BFb0086D19 mRNA
GRMZM2G105987	3.9239	76.9368	-4.29331	0.0113266	down	Zea mays clone 1555660 NHL25 mRNA
GRMZM2G106010	0	14.4606	#NAME?	3.56043e-06	down	Zea mays clone 300116 histone deacetylase 2b mRNA
GRMZM2G106250	104.521	471.69	-2.17405	2.6829e-44	down	Zea mays 3-hydroxybutyryl-CoA dehydrogenase (LOC100191282)
GRMZM2G106303	4.37106	37.3452	-3.09487	4.35402e-07	down	Zea mays full-length cDNA clone ZM_BFb0029J14 mRNA
GRMZM2G106324	0	720.572	#NAME?	3.43466e-225	down	Zea mays PCO121732 mRNA sequence
GRMZM2G106552	168.376	617.186	-1.87402	2.41399e-27	down	Zea mays clone 425017 hypothetical protein mRNA
GRMZM2G106590	781.371	2390.95	-1.6135	2.27242e-64	down	Zea mays clone 237699 mRNA sequence
GRMZM2G106618	0.47027	15.6237	-5.0541	1.39656e-05	down	Sorghum bicolor hypothetical protein
GRMZM2G106694	6.27524	17.957	-1.51681	0.0317292	down	Zea mays uncharacterized LOC100279913 (LOC100279913)
GRMZM2G106795	70.3461	270.38	-1.94245	2.84863e-24	down	Zea mays clone 306269 ADP-ribosylation factor mRNA
GRMZM2G106819	130.447	276.079	-1.08162	2.0485e-09	down	Zea mays hypothetical protein (LOC100381528)
GRMZM2G106950	15.8424	74.1216	-2.22611	5.02378e-10	down	Zea mays indole-3-glycerol phosphate synthase (LOC100382674)
GRMZM2G107021	8.6497	36.088	-2.0608	4.63954e-05	down	Sorghum bicolor hypothetical protein
GRMZM2G107106	3.38431	67.6218	-4.32055	1.99912e-18	down	Zea mays zn-finger, RanBP-type, containing protein (LOC100272869)
GRMZM2G107136	57.2329	154.609	-1.43371	1.44278e-09	down	Zea mays uncharacterized LOC100279310 (LOC100279310)
GRMZM2G107211	0	13.8591	#NAME?	6.69112e-06	down	Zea mays clone 245537 anthranilate N-benzoyltransferase protein 1 mRNA
GRMZM2G107286	0	56.4326	#NAME?	3.18143e-22	down	Zea mays hypothetical protein (LOC100279102)
GRMZM2G107302	0	4.14503	#NAME?	0.0409758	down	Zea mays LOC100273861 (gpm833)
GRMZM2G107469	0.493375	12.341	-4.64463	0.000404972	down	Zea mays uncharacterized LOC100278397 (LOC100278397)
GRMZM2G107501	0	9.01842	#NAME?	0.000639336	down	Zea mays full-length cDNA clone ZM_BFc0074M21 mRNA
GRMZM2G107645	24.9855	71.0742	-1.50824	1.39857e-05	down	Zea mays serine/threonine-protein kinase 12 (LOC100284230)
GRMZM2G107672	0.963645	7.59446	-2.97837	0.0287263	down	Sorghum bicolor hypothetical protein
GRMZM2G108008	0	349.498	#NAME?	1.27643e-121	down	Zea mays clone 277911 30S ribosomal protein S17 mRNA
GRMZM2G108118	11.9647	52.5085	-2.13377	0.000230923	down	Sorghum bicolor hypothetical protein
GRMZM2G108203	0	5.9567	#NAME?	0.00751101	down	.
GRMZM2G108467	0	25.6313	#NAME?	4.00256e-10	down	Zea mays complete chloroplast genome
GRMZM2G108570	50.819	670.855	-3.72256	8.61264e-23	down	Zea mays PCO100324 mRNA sequence
GRMZM2G108609	53.6094	157.544	-1.5552	3.19484e-08	down	Zea mays hypothetical protein (LOC100501694)
GRMZM2G108677	23.1044	71.3678	-1.62711	2.69293e-06	down	Zea mays LOC100191210 (cl44074_1)
GRMZM2G108807	4.84133	44.7914	-3.20975	1.22242e-09	down	Zea mays clone 1290075 actin-depolymerizing factor 6 mRNA
GRMZM2G108847	37.559	79.8103	-1.08741	0.000927849	down	Zea mays LOC100037813 (IDP370)
GRMZM2G108997	0.47027	6.906	-3.87629	0.0148972	down	Zea mays clone 264731 mRNA sequence
GRMZM2G109175	9.68266	43.3418	-2.16228	2.95246e-06	down	Sorghum bicolor hypothetical protein
GRMZM2G109271	1.92729	145.087	-6.2342	6.58357e-48	down	Zea mays clone 354307 succinate dehydrogenase flavoprotein subunit,mitochondrial precursor
GRMZM2G109418	4.79512	5968.05	-10.2815	0	down	Zea mays subsp. parviglumis mitochondrion, complete genome
GRMZM2G109526	18.263	119.083	-2.70496	2.9386e-19	down	Zea mays LOC100274034 (pco148714(246))
GRMZM2G109527	38.6844	88.8901	-1.20027	0.0067302	down	Zea mays clone 1585836 ATPase, coupled to transmembrane movement of substances mRNA
GRMZM2G109546	0	5.22119	#NAME?	0.0160718	down	Zea mays subsp. mays genotype CMS-S mitochondrion, complete genome
GRMZM2G109566	77.4001	436.649	-2.49607	1.9438e-51	down	Zea mays clone 389243 mRNA sequence
GRMZM2G109605	0	8.06911	#NAME?	0.00143741	down	Zea mays clone 388069 mRNA sequence
GRMZM2G109627	8.13322	31.4355	-1.9505	0.00120686	down	Zea mays clone 1531701 mRNA sequence
GRMZM2G109720	110.958	255.854	-1.20531	8.75443e-11	down	Zea mays LOC100193128 (csu471)
GRMZM2G109740	0	14.7143	#NAME?	4.84114e-06	down	Tripsacum dactyloides cultivar Pete mitochondrion, complete genome
GRMZM2G109787	145.464	524.539	-1.85039	6.2271e-37	down	Zea mays BAC clone CH201-142M10 from chromosome 5, complete sequence
GRMZM2G110018	40.0721	105.477	-1.39626	7.37875e-07	down	Zea mays uncharacterized LOC100501319 (LOC100501319)
GRMZM2G110131	0	94.9308	#NAME?	2.54193e-35	down	Zea mays clone 1467130 hypothetical protein mRNA
GRMZM2G110368	10.6463	25.9463	-1.28518	0.025041	down	Sorghum bicolor hypothetical protein
GRMZM2G110395	16.7829	41.9178	-1.32057	0.00322894	down	Zea mays hypothetical protein (LOC100384266)
GRMZM2G110511	12.034	51.5121	-2.09779	8.19304e-07	down	Zea mays cis-zeatin O-glucosyltransferase 2 (ciszog2) gene
GRMZM2G110567	208.363	898.292	-2.10808	3.03675e-63	down	Zea mays LOC100284967 (pco091486(738))
GRMZM2G110582	480.05	1483.64	-1.62788	1.86452e-53	down	Zea mays putative MADS-box transcription factor family protein (MADS71)
GRMZM2G110878	0.493375	5.48204	-3.47396	0.0453214	down	Zea mays hypothetical protein (LOC100191725)
GRMZM2G110968	73.3525	158.098	-1.1079	1.34387e-06	down	Zea mays putative protein kinase superfamily protein (LOC100272518)
GRMZM2G111066	0.963645	36.9575	-5.26122	1.52093e-12	down	Zea mays uncharacterized LOC100278825 (LOC100278825)
GRMZM2G111189	0	8.29006	#NAME?	0.00101403	down	Zea mays uncharacterized LOC100383286 (LOC100383286)
GRMZM2G111201	77.5156	202.871	-1.388	2.54107e-11	down	Sorghum bicolor hypothetical protein
GRMZM2G111225	54.9047	490.882	-3.16038	7.60796e-78	down	Zea mays nitrilase 2 (NIT2) mRNA
GRMZM2G111232	374.087	772.375	-1.04593	1.93587e-17	down	Sorghum bicolor hypothetical protein
GRMZM2G111293	0	5.69585	#NAME?	0.0107559	down	Zea mays clone 1450404 hypothetical protein mRNA
GRMZM2G111354	14.9712	50.5557	-1.75569	2.2463e-05	down	Sorghum bicolor hypothetical protein
GRMZM2G111421	219.171	530.003	-1.27394	5.24879e-19	down	Zea mays gibberellin receptor GID1L2 (LOC100283864)
GRMZM2G111679	19.2498	44.4251	-1.20653	0.00534284	down	Sorghum bicolor hypothetical protein
GRMZM2G111696	0	37.023	#NAME?	2.30608e-14	down	Zea mays expressed protein DH12 mRNA
GRMZM2G111903	220.891	1154.28	-2.38559	7.46105e-93	down	Zea mays LOC100274005 (pco078370)
GRMZM2G111928	37.4666	114.275	-1.60883	5.52182e-09	down	Zea mays clone 258806 mRNA sequence
GRMZM2G111975	27.8533	56.2914	-1.01507	0.00795901	down	Sorghum bicolor hypothetical protein
GRMZM2G111987	0	37.023	#NAME?	2.30608e-14	down	Zea mays clone 1556968 hypothetical protein mRNA
GRMZM2G112030	55.3831	414.408	-2.90354	0.00266958	down	Zea mays subsp. parviglumis mitochondrion, complete genome
GRMZM2G112172	0	18.4388	#NAME?	1.19294e-07	down	Zea mays clone 1571995 mRNA sequence
GRMZM2G112309	263.653	535.801	-1.02306	0.000317607	down	Zea mays uncharacterized LOC100501502 (LOC100501502)
GRMZM2G112548	51.1425	156.099	-1.60986	1.76896e-11	down	Sorghum bicolor hypothetical protein
GRMZM2G112619	2.89093	29.048	-3.32883	4.5101e-07	down	Sorghum bicolor hypothetical protein
GRMZM2G112629	33.3728	192.781	-2.53022	6.34499e-10	down	Zea mays putative HLH DNA-binding domain superfamily protein (bHLH76)
GRMZM2G112756	0.47027	15.9715	-5.08587	8.57528e-06	down	Zea mays uncharacterized LOC100383994 (LOC100383994)
GRMZM2G112769	0	36.0737	#NAME?	5.18165e-14	down	Zea mays LOC100279770 (csu829)
GRMZM2G112799	1.45702	19.9896	-3.77816	7.98742e-06	down	Sorghum bicolor hypothetical protein
GRMZM2G112942	0	23.7327	#NAME?	2.02496e-09	down	Zea mays LOC100276602 (IDP1415)
GRMZM2G113078	2.39756	12.7358	-2.40926	0.00942834	down	Sorghum bicolor hypothetical protein
GRMZM2G113093	81.725	170.809	-1.06353	1.99569e-06	down	Zea mays LOC100274153 (si496035e06)
GRMZM2G113158	716.835	1458.92	-1.02519	8.22091e-05	down	Sorghum bicolor hypothetical protein
GRMZM2G113167	42.8706	144.12	-1.7492	2.66587e-12	down	Zea mays clone 381218 mRNA sequence
GRMZM2G113239	1.45702	10.0547	-2.78677	0.0129325	down	Zea mays LOC100276267 (IDP1437)
GRMZM2G113272	98.9238	376.687	-1.92898	1.52768e-25	down	Zea mays hypothetical protein (LOC100273988)
GRMZM2G113332	2652.24	9149.31	-1.78645	3.01997e-52	down	Zea mays LOC100192891 (csu308)
GRMZM2G113349	23.0582	69.4292	-1.59027	6.3574e-06	down	Zea mays uncharacterized LOC100191684 (LOC100191684)
GRMZM2G113421	40.5655	113.814	-1.48836	5.37667e-08	down	Zea mays TAK14 (LOC100281494)
GRMZM2G113512	638.279	1338.45	-1.0683	3.02609e-19	down	Zea mays putative protein kinase superfamily protein (LOC100191951)
GRMZM2G113726	271.378	643.59	-1.24584	1.28325e-20	down	Zea mays LOC100384791 (IDP1951)
GRMZM2G113860	5.35781	82.6981	-3.94814	0.000251366	down	Setaria italica zinc finger protein 1-like (LOC101765540)
GRMZM2G113967	165.069	338.305	-1.03526	1.78316e-09	down	Zea mays full-length cDNA clone ZM_BFb0094E21 mRNA
GRMZM2G114036	39.5094	243.304	-2.62249	6.51921e-34	down	Sorghum bicolor hypothetical protein
GRMZM2G114127	0.493375	17.3156	-5.13325	1.01113e-05	down	Zea mays uncharacterized LOC100273267 (LOC100273267)
GRMZM2G114380	0	178.53	#NAME?	7.90443e-66	down	Zea mays clone 986191 hypothetical protein mRNA
GRMZM2G114471	7.75537	49.0847	-2.662	1.52964e-07	down	Zea mays chalcone synthase 8 (LOC100282779)
GRMZM2G114681	283.496	699.099	-1.30217	2.15716e-23	down	Zea mays full-length cDNA clone ZM_BFc0172L09 mRNA
GRMZM2G114688	67.3165	215.447	-1.6783	5.94483e-16	down	Zea mays clone 329865 mRNA sequence
GRMZM2G114873	433.277	925.218	-1.0945	5.83814e-07	down	Zea mays LOC100284495 (AY111296)
GRMZM2G114899	34.3134	74.0019	-1.10879	0.00412669	down	Zea mays uncharacterized LOC100191422 (LOC100191422)
GRMZM2G114918	9.61334	195.433	-4.3455	2.80721e-48	down	Zea mays hypothetical protein (LOC100383097)
GRMZM2G114992	7.75537	33.3669	-2.10515	0.000177417	down	Zea mays hypothetical protein (LOC100275626)
GRMZM2G115070	1.43391	10.6163	-2.88825	0.00871184	down	Zea mays putative MYB DNA-binding domain superfamily protein (MYBR95)
GRMZM2G115105	191.549	480.111	-1.32565	1.06512e-11	down	Zea mays uncharacterized LOC100272941 (LOC100272941)
GRMZM2G115190	9.07376	248.743	-4.77681	3.36468e-10	down	Sorghum bicolor hypothetical protein
GRMZM2G115260	0.963645	15.5838	-4.0154	5.98834e-05	down	Zea mays hypothetical protein (LOC100193272)
GRMZM2G115357	263.923	830.329	-1.65356	3.50325e-41	down	Zea mays full-length cDNA clone ZM_BFb0128D23 mRNA
GRMZM2G115372	115.807	255.648	-1.14243	1.4856e-07	down	Zea mays ATPase (LOC100285563)
GRMZM2G115395	19.7432	66.3604	-1.74897	1.41513e-06	down	Zea mays uncharacterized LOC100193729 (LOC100193729)
GRMZM2G115422	219.379	800.072	-1.8667	6.53526e-50	down	Sorghum bicolor hypothetical protein
GRMZM2G115453	14.4778	30.2182	-1.06158	0.0444349	down	Zea mays clone 1392176 mRNA sequence
GRMZM2G115646	999.008	2168.66	-1.11824	7.60521e-31	down	Sorghum bicolor hypothetical protein
GRMZM2G115839	842.602	1807.13	-1.10078	2.14968e-07	down	Zea mays alcohol dehydrogenase 1 (adh1) gene, adh1-F allele
GRMZM2G115859	24.6307	58.9797	-1.25976	0.000744691	down	Sorghum bicolor hypothetical protein
GRMZM2G115948	7.23889	102.561	-3.82457	1.37074e-24	down	Zea mays proteasome subunit alpha type (LOC100193683)
GRMZM2G116238	26.0415	77.6979	-1.57706	2.51914e-06	down	Zea mays hypothetical protein (LOC100382412)
GRMZM2G116360	29.4027	69.777	-1.2468	0.000297983	down	Zea mays anther-specific proline-rich protein APG (LOC100217152)
GRMZM2G116452	7.77848	30.4791	-1.97026	0.0438393	down	Sorghum bicolor hypothetical protein
GRMZM2G116520	41.7684	675.675	-4.01585	2.33338e-74	down	Zea mays PCO107455 mRNA sequence
GRMZM2G116584	166.001	645.372	-1.95894	9.67691e-24	down	Zea mays clone 1613213 mRNA sequence
GRMZM2G116614	142.928	293.237	-1.03678	1.00588e-08	down	Zea mays putative tify domain/CCT motif transcription factor family protein (ZIM28)
GRMZM2G116629	43.8574	99.3795	-1.18013	3.91032e-05	down	Zea mays full-length cDNA clone ZM_BFc0153E10 mRNA
GRMZM2G116803	0	88.8132	#NAME?	3.48011e-33	down	Zea mays chromosome 8 BAC clone ZMMBBb0483G05, complete sequence
GRMZM2G116812	78.5948	192.302	-1.29087	1.12082e-09	down	Zea mays LOC100383227 (IDP750)
GRMZM2G116823	2.91404	44.5519	-3.9344	3.27162e-12	down	Sorghum bicolor hypothetical protein
GRMZM2G116876	86.3502	641.436	-2.89303	1.68958e-84	down	Zea mays uncharacterized LOC100384160 (LOC100384160)
GRMZM2G117057	37.9138	84.1906	-1.15094	0.00139114	down	Zea mays clone 323326 mRNA sequence
GRMZM2G117491	37.0195	89.6655	-1.27627	2.64406e-05	down	Zea mays clone 285968 mRNA sequence
GRMZM2G117531	5.3116	61.0451	-3.52266	1.3966e-14	down	Zea mays full-length cDNA clone ZM_BFc0103G02 mRNA
GRMZM2G117627	0	9.62707	#NAME?	0.000288507	down	Zea mays hypothetical protein (LOC100382214)
GRMZM2G117648	13.9613	33.327	-1.25526	0.0125689	down	Zea mays clone 1560274 mRNA sequence
GRMZM2G117779	14.4547	42.4395	-1.55387	0.000528812	down	Zea mays OB-fold nucleic acid binding domain containing protein (LOC100285101)
GRMZM2G117851	6.20593	43.7366	-2.81712	0.000274633	down	Zea mays full-length cDNA clone ZM_BFc0095E05 mRNA
GRMZM2G117865	29.2641	62.5959	-1.09694	0.00729118	down	Zea mays putative S-locus receptor-like protein kinase family protein (LOC100273967)
GRMZM2G117872	0.493375	8.06911	-4.03165	0.00777291	down	Zea mays putative O-glycosyl hydrolase family 17 protein (LOC100383100)
GRMZM2G117878	25.9722	96.6584	-1.89593	5.13997e-10	down	Zea mays cytokinin-N-glucosyltransferase 1 (LOC100280143)
GRMZM2G117942	137.377	889.213	-2.69439	1.39897e-92	down	Zea mays full-length cDNA clone ZM_BFc0050M05 mRNA
GRMZM2G117956	249.931	560.507	-1.1652	4.75137e-09	down	Zea mays proline oxidase (LOC100281269)
GRMZM2G117971	100.219	296.878	-1.56671	2.16329e-17	down	Zea mays LOC100191593 (pco080661a)
GRMZM2G117993	206.69	434.82	-1.07295	4.77265e-12	down	Zea mays clone 1431656 hypothetical protein mRNA
GRMZM2G118074	0.963645	18.0368	-4.2263	1.4626e-05	down	Zea mays clone 246063 mRNA sequence
GRMZM2G118119	0	73.0967	#NAME?	1.51606e-27	down	Zea mays LOC100278977 (pco097181)
GRMZM2G118172	13.0208	196.27	-3.91396	2.77542e-44	down	Zea mays VQ motif family protein (LOC100281024)
GRMZM2G118462	3740.15	8023.47	-1.10113	4.84552e-35	down	Zea mays cultivar 18-599 trehalose-6-phosphate synthase-like (TPS3) mRNA, complete sequence
GRMZM2G118497	864.196	2128.78	-1.3006	2.56388e-41	down	Zea mays LOC100381541 (pco113850)
GRMZM2G118534	2.86783	21.0658	-2.87687	9.12355e-05	down	Zea mays clone 224568 mRNA sequence
GRMZM2G118586	0	53.1612	#NAME?	2.67246e-20	down	Zea mays LOC100286207 (cl8986_1)
GRMZM2G118619	0	4.14503	#NAME?	0.0409758	down	Zea mays clone 487539 mRNA sequence
GRMZM2G118657	117.395	383.278	-1.70702	1.96046e-08	down	Hordeum vulgare subsp. vulgare mRNA for predicted protein, partial cds, clone: NIASHv2040A20
GRMZM2G119168	60.4011	268.16	-2.15045	7.61124e-11	down	Zea mays DNA-binding protein (LOC100286293)
GRMZM2G119186	4.30174	67.8242	-3.97881	7.08903e-18	down	Zea mays full-length cDNA clone ZM_BFc0188H24 mRNA
GRMZM2G119246	0	8.67776	#NAME?	0.000693427	down	Zea mays glucan endo-1,3-beta-glucosidase 4 (LOC100282039)
GRMZM2G119252	102.27	287.058	-1.48896	3.26249e-07	down	Zea mays clone 1468389 mRNA sequence
GRMZM2G119270	0	26.689	#NAME?	7.99678e-11	down	Sorghum bicolor hypothetical protein
GRMZM2G119272	14.8556	38.7221	-1.38215	0.00527284	down	Zea mays clone 393647 mRNA sequence
GRMZM2G119322	11.0473	60.6759	-2.45743	3.79744e-09	down	Zea mays hypothetical protein (LOC100275056)
GRMZM2G119393	322.336	675.978	-1.06841	1.03218e-16	down	Zea mays DNA-directed RNA polymerase II 16 kDa polypeptide (LOC100282338)
GRMZM2G119705	178.297	372.728	-1.06384	5.39701e-11	down	Zea mays ribosome-inactivating protein (RIP)
GRMZM2G119740	124.134	282.91	-1.18845	0.00768623	down	Zea mays full-length cDNA clone ZM_BFb0103O07 mRNA
GRMZM2G119802	157.259	318.121	-1.01643	2.93606e-08	down	Zea mays hypothetical protein (LOC100383923)
GRMZM2G119823	13.067	561.396	-5.42502	2.04122e-76	down	Zea mays clone 1568093 mRNA sequence
GRMZM2G119864	56.5234	219.93	-1.96013	3.68025e-10	down	Sorghum bicolor hypothetical protein
GRMZM2G119865	179.893	482.458	-1.42326	1.62316e-22	down	Zea mays dehydration responsive element binding protein (LOC100281128)
GRMZM2G119881	0	6.64515	#NAME?	0.00483489	down	Zea mays full-length cDNA clone ZM_BFc0017G14 mRNA
GRMZM2G119894	2181.35	4474.39	-1.03647	1.18815e-30	down	Sorghum bicolor hypothetical protein
GRMZM2G119970	60.7789	210.604	-1.79289	1.17753e-16	down	Zea mays hypothetical protein (LOC100280431)
GRMZM2G119975	22.6572	111.539	-2.29951	2.33167e-14	down	Zea mays ATFP4 (LOC100280913)
GRMZM2G120079	137.963	541.531	-1.97276	1.1087e-36	down	Zea mays full-length cDNA clone ZM_BFc0160C06 mRNA
GRMZM2G120163	377.163	919.378	-1.28547	6.72537e-28	down	Zea mays high-affinity potassium transporter (HAK24) mRNA
GRMZM2G120320	596.589	2600.58	-2.12402	2.16245e-107	down	Zea mays uncharacterized LOC100279570 (LOC100279570)
GRMZM2G120657	94.4372	196.4	-1.05637	3.90216e-07	down	Zea mays full-length cDNA clone ZM_BFc0016F03 mRNA
GRMZM2G120833	29.8499	71.8638	-1.26754	0.000292868	down	Zea mays LOC100272752 (cl891_1a)
GRMZM2G120987	0.493375	5.48204	-3.47396	0.0453214	down	Zea mays clone 358122 mRNA sequence
GRMZM2G121398	0.47027	32.3634	-6.10473	2.04778e-11	down	Zea mays ATP binding protein (LOC100284079)
GRMZM2G121565	500.818	1053.25	-1.07248	1.50599e-21	down	Zea mays BRASSINOSTEROID INSENSITIVE 1-associated receptor kinase 1 (LOC100281404)
GRMZM2G122072	9.09686	204.375	-4.48971	2.6829e-44	down	Zea mays uncharacterized LOC100274555 (LOC100274555)
GRMZM2G122139	317.448	854.154	-1.42798	1.19651e-30	down	Zea mays cytosolic purine 5-nucleotidase (LOC100284660)
GRMZM2G122160	9.11997	69.7741	-2.93559	9.03392e-13	down	Zea mays clone 1467130 hypothetical protein mRNA
GRMZM2G122185	0	164.925	#NAME?	3.37791e-61	down	Sorghum bicolor hypothetical protein
GRMZM2G122214	0.963645	28.5334	-4.88801	1.50691e-09	down	Zea mays clone 1486706 hypothetical protein mRNA
GRMZM2G122231	862.839	2851.28	-1.72445	6.11765e-17	down	Zea mays LOC100281927 (gpm600)
GRMZM2G122274	11.1397	88.8829	-2.9962	1.36082e-11	down	Sorghum bicolor hypothetical protein
GRMZM2G122276	0	6.95305	#NAME?	0.00361061	down	Zea mays PCO149295 mRNA sequence
GRMZM2G122569	26.1339	204.349	-2.96704	7.99106e-12	down	Zea mays hypothetical protein (LOC100382071)
GRMZM2G122577	74.5323	219.872	-1.56073	1.53015e-14	down	Zea mays hypothetical protein (LOC100280099)
GRMZM2G122712	7.19268	36.269	-2.33414	7.82968e-06	down	Sorghum bicolor hypothetical protein
GRMZM2G122717	0	40.8202	#NAME?	9.11618e-16	down	Zea mays BRASSINOSTEROID INSENSITIVE 1-associated receptor kinase 1 (LOC100282539)
GRMZM2G122740	0	85.9123	#NAME?	3.93945e-32	down	Zea mays uncharacterized LOC100382001 (LOC100382001)
GRMZM2G123257	3.90079	25.3919	-2.70253	0.0286904	down	Sorghum bicolor hypothetical protein
GRMZM2G123322	8.71902	27.6711	-1.66614	0.00295869	down	Zea mays clone 370743 mRNA sequence
GRMZM2G123410	19.3422	56.3784	-1.54339	7.71694e-05	down	Zea mays phloem-specific lectin (LOC100285707)
GRMZM2G123486	51.659	195.404	-1.91937	2.78521e-18	down	Zea mays full-length cDNA clone ZM_BFb0332K21 mRNA
GRMZM2G123585	13.9844	34.2293	-1.29141	0.00953915	down	Zea mays full-length cDNA clone ZM_BFb0094N11 mRNA
GRMZM2G123644	0.47027	8.59081	-4.19123	0.00407103	down	Zea mays clone 286288 mRNA sequence
GRMZM2G123963	0.47027	25.8993	-5.78328	1.7241e-09	down	Sorghum bicolor putative protein kinase gene, partial cds
GRMZM2G123969	2.89093	215.754	-6.22171	8.58123e-67	down	Zea mays PCO093173 mRNA sequence
GRMZM2G124061	56.624	381.591	-2.75254	4.65927e-17	down	Zea mays uncharacterized LOC100383908 (LOC100383908)
GRMZM2G124802	45.8309	119.369	-1.38104	1.85228e-07	down	Zea mays clone 384103 mRNA sequence
GRMZM2G124938	0	17.1816	#NAME?	3.20683e-07	down	Sorghum bicolor hypothetical protein
GRMZM2G125001	4.84133	51.2042	-3.40279	4.77876e-12	down	Zea mays putative CBL-interacting protein kinase family protein isoform 1 (LOC100384585)
GRMZM2G125020	36.927	111.274	-1.59137	0.000126372	down	Zea mays uncharacterized LOC100276685 (LOC100276685)
GRMZM2G125032	37.7208	95.3941	-1.33854	0.0038215	down	Zea mays clone AI001244 beta-1,3-glucanase precursor (glucA) mRNA
GRMZM2G125081	57.0168	119.684	-1.06977	0.00380031	down	Zea mays uncharacterized LOC100304214 (LOC100304214)
GRMZM2G125216	10.6001	25.084	-1.24269	0.0351221	down	Zea mays hypothetical protein (LOC100274294)
GRMZM2G125233	10.6232	34.6241	-1.70456	0.000685457	down	Zea mays hypothetical protein (LOC100191144)
GRMZM2G125263	6.72241	19.6019	-1.54395	0.0243337	down	Sorghum bicolor hypothetical protein
GRMZM2G125268	514.024	1191.87	-1.21332	8.08584e-29	down	Zea mays aldehyde dehydrogenase2 (aldh2)
GRMZM2G125387	236.764	915.312	-1.95081	1.36545e-13	down	Zea mays uncharacterized LOC100191870 (LOC100191870)
GRMZM2G125432	15.4414	360.035	-4.54326	6.23558e-89	down	Zea mays SET domain protein SDG117 (LOC542103)
GRMZM2G125441	0	4.79358	#NAME?	0.0242677	down	Zea mays PCO078991 mRNA sequence
GRMZM2G125571	0	89.7667	#NAME?	1.39066e-34	down	Zea mays full-length cDNA clone ZM_BFc0078G17 mRNA
GRMZM2G125575	0	4.27188	#NAME?	0.0357808	down	Zea mays subsp. mays cultivar B73 chloroplast, complete genome
GRMZM2G125653	53.8255	171.548	-1.67225	8.37735e-13	down	Zea mays full-length cDNA clone ZM_BFb0054B07 mRNA
GRMZM2G125747	120.409	754.554	-2.64768	3.60795e-80	down	Zea mays clone 507958 hypothetical protein mRNA
GRMZM2G125775	381.24	1018.39	-1.41752	9.06995e-12	down	Zea mays clone 302213 mRNA sequence
GRMZM2G125853	115.992	257.927	-1.15294	5.18847e-10	down	Zea mays clone 1628519 hypothetical protein mRNA
GRMZM2G125977	66.3298	137.594	-1.05269	1.98233e-05	down	Zea mays hypothetical protein (LOC100279799)
GRMZM2G125985	0.47027	7.16685	-3.92978	0.0129972	down	Zea mays LCV3 (LOC100304197)
GRMZM2G126018	31.6616	65.049	-1.03879	0.0171574	down	Zea mays SBP23
GRMZM2G126083	40.8047	106.757	-1.38753	1.43832e-05	down	Zea mays clone 16348 mRNA sequence
GRMZM2G126106	5.78187	99.5677	-4.10607	5.35005e-26	down	Zea mays clone 689723 hypothetical protein mRNA
GRMZM2G126170	454.687	932.208	-1.03578	7.82667e-19	down	Zea mays LOC100273133 (pco140607)
GRMZM2G126177	0	83.1514	#NAME?	3.73158e-31	down	Zea mays subsp. mays cultivar A188 chloroplast, complete genome
GRMZM2G126204	0	93.9815	#NAME?	5.49755e-35	down	Sorghum bicolor hypothetical protein
GRMZM2G126239	1.43391	9.62707	-2.74714	0.0153096	down	Zea mays full-length cDNA clone ZM_BFb0333H18 mRNA
GRMZM2G126285	10.1529	61.0052	-2.58704	2.51293e-10	down	Zea mays full-length cDNA clone ZM_BFc0137M21 mRNA
GRMZM2G126505	74.9795	163.414	-1.12396	8.18806e-07	down	Zea mays LOC100274595 (umc1299)
GRMZM2G126555	0	221.189	#NAME?	1.11315e-77	down	Zea mays PCO114533 mRNA sequence
GRMZM2G126572	113.733	364.828	-1.68156	2.89111e-24	down	Zea mays transposon protein (LOC100284810)
GRMZM2G126808	49.4463	707.095	-3.83797	6.3235e-11	down	Zea mays full-length cDNA clone ZM_BFc0090F06 mRNA
GRMZM2G126827	2.91404	13.8519	-2.24899	0.0110729	down	Zea mays SBP transcription factor (SBP12)
GRMZM2G126936	2.42066	48.429	-4.32239	6.18758e-14	down	Zea mays full-length cDNA clone ZM_BFb0108F08 mRNA
GRMZM2G126972	39.9566	125.094	-1.6465	6.26041e-10	down	Zea mays clone 299524 mRNA sequence
GRMZM2G127015	11.5637	27.845	-1.26781	0.0222432	down	Zea mays full-length cDNA clone ZM_BFb0348N19 mRNA
GRMZM2G127029	8.69591	32.9393	-1.9214	0.000239157	down	Sorghum bicolor hypothetical protein
GRMZM2G127035	25.9491	62.6358	-1.2713	0.000449436	down	Zea mays uncharacterized LOC100275771 (LOC100275771)
GRMZM2G127087	414.083	1077.97	-1.38032	4.6686e-09	down	Zea mays terpene synthase11 (tps11)
GRMZM2G127162	4.81822	17.1417	-1.83094	0.014538	down	Sorghum bicolor hypothetical protein
GRMZM2G127328	148	393.587	-1.41108	8.28523e-19	down	Zea mays LHT1 (LOC100281437)
GRMZM2G127379	21.6936	366.509	-4.07851	1.85559e-81	down	Zea mays clone 350996 mRNA sequence
GRMZM2G127429	4.81822	19.8956	-2.04587	0.00399066	down	Zea mays full-length cDNA clone ZM_BFc0170D09 mRNA
GRMZM2G127478	0	91.0966	#NAME?	3.91769e-35	down	Zea mays clone 344361 mRNA sequence
GRMZM2G127499	26.4425	54.3999	-1.04075	0.00783306	down	Zea mays uncharacterized LOC100279130 (LOC100279130)
GRMZM2G128215	3.85458	39.6244	-3.36174	2.175e-09	down	Zea mays F-box protein interaction domain containing protein (LOC100284405)
GRMZM2G128454	12.9514	57.9834	-2.16253	8.09335e-08	down	Zea mays tha9 protein (tha9)
GRMZM2G128644	79.5585	201.013	-1.3372	1.23212e-10	down	Zea mays putative VQ motif family protein (LOC100193660)
GRMZM2G128731	0	30.3778	#NAME?	6.80305e-12	down	Zea mays LOC100383053 (pco109555)
GRMZM2G128748	2.39756	257.523	-6.74699	4.64733e-81	down	Zea mays uncharacterized LOC100383493 (LOC100383493)
GRMZM2G128935	7.21578	84.9588	-3.55754	9.36869e-20	down	Zea mays clone 1672563 chloroplastic quinone-oxidoreductase mRNA
GRMZM2G129031	0.47027	7.68141	-4.02981	0.00925156	down	Zea mays full-length cDNA clone ZM_BFb0148O12 mRNA
GRMZM2G129166	0.940539	175.722	-7.54559	6.15868e-05	down	Zea mays hypothetical protein (LOC100274775)
GRMZM2G129208	46.6559	94.6871	-1.02111	0.000575908	down	Setaria italica fe-S cluster assembly factor HCF101, chloroplastic (LOC101770978), transcript variant X2
GRMZM2G129232	29.4258	79.9586	-1.44217	8.09018e-06	down	Zea mays clone 272117 mRNA sequence
GRMZM2G129246	93.0264	308.399	-1.72908	1.39353e-21	down	Zea mays glycolate oxidase1 (go1)
GRMZM2G129264	0	6.95305	#NAME?	0.00361061	down	Zea mays clone 401029 mRNA sequence
GRMZM2G129298	0	6.09069	#NAME?	0.00849023	down	Zea mays clone 1690251 hypothetical protein mRNA
GRMZM2G129361	14.9943	31.7291	-1.0814	0.0344857	down	Zea mays clone 220100 mRNA sequence
GRMZM2G129482	13.4679	75.7052	-2.49086	2.25655e-11	down	Zea mays LOC100283734 (pco153236)
GRMZM2G129543	1.45702	9.71402	-2.73705	0.0145372	down	Sorghum bicolor hypothetical protein
GRMZM2G129713	5.28849	20.4244	-1.94936	0.00458335	down	Zea mays clone 1593234 hypothetical protein mRNA
GRMZM2G129865	105.646	339.422	-1.68384	3.83704e-23	down	Zea mays hypothetical protein (LOC100501522)
GRMZM2G129935	8.62659	25.6855	-1.57409	0.00742113	down	Sorghum bicolor hypothetical protein
GRMZM2G130002	1300.36	2899.97	-1.15713	8.03493e-36	down	Zea mays putative RING zinc finger and VWF domain family protein (LOC100382472)
GRMZM2G130018	606.372	1510.07	-1.31634	4.42996e-37	down	Zea mays putative snRK/SAPK family protein kinase (LOC100216941)
GRMZM2G130043	69.3824	177.968	-1.35898	7.25146e-10	down	Zea mays starch synthase V (LOC100170250)
GRMZM2G130173	1137.01	2538.36	-1.15865	0.000150216	down	Zea mays uncharacterized LOC100382140 (LOC100382140)
GRMZM2G130699	29.7806	67.0417	-1.17069	0.000815	down	Zea mays hypothetical protein (LOC100382022)
GRMZM2G130800	180.193	404.551	-1.16677	0.000469659	down	Zea mays LOC100191481 (pco131712)
GRMZM2G130912	8.6497	34.7111	-2.00467	0.00010159	down	Zea mays clone 222458 mRNA sequence
GRMZM2G131099	286.442	812.185	-1.50357	1.17026e-33	down	Zea mays LOC100275282 (si829009d02d)
GRMZM2G131228	0	94.9308	#NAME?	2.54193e-35	down	Zea mays PCO078930 mRNA sequence
GRMZM2G131243	0	8.50386	#NAME?	0.00077237	down	Zea mays LOC100135421 (umc2332)
GRMZM2G131254	197.385	560.815	-1.50651	2.97308e-27	down	Zea mays full-length cDNA clone ZM_BFb0126O02 mRNA
GRMZM2G131421	68.1796	338.993	-2.31384	6.14138e-08	down	Zea mays uncharacterized LOC100533162 (LOC100533162)
GRMZM2G131575	0.963645	7.0799	-2.87716	0.0372926	down	Zea mays clone 345458 ATP synthase F1, delta subunit family protein mRNA
GRMZM2G131784	30.2046	101.347	-1.74646	5.81178e-05	down	Zea mays clone 490943 mRNA sequence
GRMZM2G131928	0	28.4792	#NAME?	3.44951e-11	down	Sorghum bicolor hypothetical protein
GRMZM2G132084	0.493375	160.874	-8.34903	4.5026e-29	down	Zea mays transmembrane protein 56 (LOC100283418)
GRMZM2G132101	14.9712	33.3598	-1.15592	0.0257278	down	Zea mays uncharacterized LOC100856920 (LOC100856920)
GRMZM2G132144	0	18.5984	#NAME?	1.63845e-07	down	Zea mays full-length cDNA clone ZM_BFc0155L09 mRNA
GRMZM2G132212	1418.69	2944.07	-1.05326	9.87322e-20	down	Sorghum bicolor hypothetical protein
GRMZM2G132431	19.296	81.3426	-2.07571	7.44424e-10	down	Zea mays clone 335775 mRNA sequence
GRMZM2G132678	1.9504	49.0049	-4.65109	2.2091e-11	down	Zea mays clone 245537 anthranilate N-benzoyltransferase protein 1 mRNA
GRMZM2G132682	31.6848	90.7017	-1.51734	7.35107e-07	down	Zea mays hypothetical protein (LOC100501619)
GRMZM2G132706	119.893	291.345	-1.28098	1.56759e-12	down	Sorghum bicolor hypothetical protein
GRMZM2G132958	53.2397	160.378	-1.5909	5.10004e-05	down	Zea mays full-length cDNA clone ZM_BFb0375F18 mRNA
GRMZM2G132971	489.309	983.254	-1.00682	1.75235e-18	down	Zea mays clone 1577511 heat shock factor protein HSF30 mRNA
GRMZM2G133006	5.80497	29.7835	-2.35915	3.92714e-05	down	Zea mays uncharacterized LOC100272795 (LOC100272795)
GRMZM2G133023	4.37106	194.487	-5.47555	1.02213e-31	down	Zea mays clone 322183 mRNA sequence
GRMZM2G133032	48.9842	106.76	-1.12399	5.89843e-05	down	Sorghum bicolor hypothetical protein
GRMZM2G133070	4.32485	41.0626	-3.2471	2.17204e-09	down	Zea mays uncharacterized LOC100501337 (LOC100501337)
GRMZM2G133169	68.465	145.703	-1.08959	4.7591e-06	down	Sorghum bicolor hypothetical protein
GRMZM2G133198	39.5094	82.4986	-1.06217	0.000706643	down	Zea mays uncharacterized LOC100276750 (LOC100276750)
GRMZM2G133633	68.7735	138.511	-1.01007	4.19316e-05	down	Sorghum bicolor hypothetical protein
GRMZM2G133660	6.27524	47.5481	-2.92164	2.26762e-09	down	Zea mays clone 500926 hypothetical protein mRNA
GRMZM2G133757	87.1059	176.519	-1.01898	3.83393e-06	down	Zea mays clone 374344 mRNA sequence
GRMZM2G133988	25.1241	84.7123	-1.7535	4.71868e-08	down	Zea mays LOC100193712 (PCO109372)
GRMZM2G134062	721.254	1717.85	-1.25203	1.57392e-35	down	Zea mays uncharacterized LOC100501338 (LOC100501338)
GRMZM2G134156	111.713	232.796	-1.05926	4.19971e-08	down	Zea mays hypothetical protein (LOC100383057)
GRMZM2G134162	57.7874	179.425	-1.63455	0.0205616	down	Sorghum bicolor hypothetical protein
GRMZM2G134205	3.38431	33.9214	-3.32526	6.45824e-08	down	Sorghum bicolor hypothetical protein
GRMZM2G134367	16.3589	85.4079	-2.3843	2.67858e-12	down	Zea mays LOC100382106 (umc1467)
GRMZM2G134393	34.2441	119.036	-1.79747	5.68054e-11	down	Zea mays clone 94160 mRNA sequence
GRMZM2G134419	25.926	103.666	-1.99947	2.37997e-11	down	Sorghum bicolor hypothetical protein
GRMZM2G134432	0.47027	6.8661	-3.86793	0.0174905	down	Zea mays full-length cDNA clone ZM_BFb0143P02 mRNA
GRMZM2G134582	9.21239	125.356	-3.76631	1.70148e-11	down	Zea mays elongation factor 1-gamma 2 (LOC100284862)
GRMZM2G134625	170.357	408.17	-1.26061	3.53256e-16	down	Zea mays hypothetical protein (LOC100279356)
GRMZM2G134634	0	4.27188	#NAME?	0.0357808	down	Zea mays cytokinin dehydrogenase 8 (CKX8) mRNA
GRMZM2G134716	4.34795	25.6855	-2.56254	5.48975e-05	down	Zea mays hypothetical protein (LOC100381904)
GRMZM2G134749	13.9382	114.536	-3.03868	1.41686e-21	down	Zea mays uncharacterized LOC100279295 (LOC100279295)
GRMZM2G134878	272.195	1211.03	-2.15353	1.71402e-79	down	Zea mays clone 318572 hypothetical protein mRNA
GRMZM2G135002	13.491	28.9283	-1.10048	0.0447127	down	Zea mays hypothetical protein (LOC100273406)
GRMZM2G135013	1014.51	2546.78	-1.32789	1.25485e-43	down	Zea mays putative S-locus receptor-like protein kinase family protein (LOC100273022)
GRMZM2G135056	0	18.0368	#NAME?	2.77361e-07	down	Zea mays nodulin-like protein (LOC100285740)
GRMZM2G135062	0	4.61968	#NAME?	0.0264259	down	Sorghum bicolor hypothetical protein
GRMZM2G135089	0	14.8012	#NAME?	4.28086e-06	down	Zea mays hypothetical protein (LOC100191407)
GRMZM2G135244	0	10.2286	#NAME?	0.000175712	down	Zea mays lysM domain containing protein (LOC100284637)
GRMZM2G135378	1.45702	11.2249	-2.94561	0.0051437	down	Zea mays full-length cDNA clone ZM_BFb0143P02 mRNA
GRMZM2G135444	2.86783	16.9208	-2.56076	0.00136405	down	Zea mays LOC100273605 (TIDP2851)
GRMZM2G135629	24.6769	62.69	-1.34507	0.00773726	down	Sorghum bicolor hypothetical protein
GRMZM2G135746	0	6.64515	#NAME?	0.00483489	down	Zea mays hypothetical protein (LOC100272659)
GRMZM2G135866	123.554	267.014	-1.11177	2.02839e-06	down	Zea mays full-length cDNA clone ZM_BFb0032M12 mRNA
GRMZM2G136039	29.3796	110.336	-1.90902	4.07336e-11	down	Setaria italica probable L-type lectin-domain containing receptor kinase S.7 (LOC101767669)
GRMZM2G136155	14.3623	138.116	-3.26553	1.67034e-11	down	Zea mays clone 1688324 mRNA sequence
GRMZM2G136161	3.85458	16.1853	-2.07004	0.00841169	down	Zea mays full-length cDNA clone ZM_BFb0274I16 mRNA
GRMZM2G136178	532.658	1076.53	-1.0151	5.86526e-09	down	Zea mays protein AIG1 (LOC100282149)
GRMZM2G136372	53.4476	122.464	-1.19616	7.04611e-06	down	Zea mays LOC100284970 (cl1774_-2(594))
GRMZM2G136465	1.43391	11.3119	-2.97981	0.00498852	down	Zea mays BAC clone CH201-299G22 from chromosome 5, complete sequence
GRMZM2G136494	25.0317	61.7336	-1.3023	0.000357394	down	Zea mays clone 316720 mRNA sequence
GRMZM2G136523	0	12.8157	#NAME?	2.46519e-05	down	Zea mays nodulin-like protein (LOC100285740)
GRMZM2G136567	23.1275	89.7381	-1.95611	1.61067e-09	down	Zea mays full-length cDNA clone ZM_BFb0149M11 mRNA
GRMZM2G136662	180.934	405.59	-1.16456	4.91582e-14	down	Zea mays actin-like protein 3 (LOC100281262)
GRMZM2G136700	333.121	1212.22	-1.86353	5.35428e-63	down	Zea mays full-length cDNA clone ZM_BFc0153A19 mRNA
GRMZM2G136964	0	111.086	#NAME?	2.37173e-42	down	Zea mays clone 1286279 hypothetical protein mRNA
GRMZM2G137321	1104.33	2289.27	-1.05172	7.48269e-28	down	Sorghum bicolor hypothetical protein
GRMZM2G137341	8.6728	54.3458	-2.6476	1.43645e-09	down	Zea mays dehydration-responsive element-binding protein 1A (LOC100284491)
GRMZM2G137352	536.798	1216.97	-1.18084	5.19986e-09	down	Zea mays clone 322337 mRNA sequence
GRMZM2G137498	11.8492	188.7	-3.99324	0.00174031	down	Zea mays peptide chain release factor 2 (LOC100216914)
GRMZM2G137507	0.963645	49.1788	-5.67339	6.02015e-17	down	Sorghum bicolor hypothetical protein
GRMZM2G137541	77.8473	284.823	-1.87134	1.11846e-23	down	Zea mays uncharacterized LOC100383015 (LOC100383015)
GRMZM2G137696	36.8034	836.234	-4.506	1.71992e-21	down	Zea mays LOC100280907 (pco086874)
GRMZM2G137847	37.135	83.9696	-1.17709	0.000156574	down	Zea mays full-length cDNA clone ZM_BFb0151F18 mRNA
GRMZM2G138067	62.9142	148.779	-1.24172	0.0149811	down	Zea mays hypothetical protein (LOC100275527)
GRMZM2G138074	67.9023	147.156	-1.11581	3.31315e-06	down	Zea mays putative cytochrome P450 superfamily protein (LOC100191539)
GRMZM2G138340	0	5.65594	#NAME?	0.0105471	down	Zea mays clone 997640 mRNA sequence
GRMZM2G138355	201.973	504.509	-1.32072	3.73455e-20	down	Zea mays nudix hydrolase 13 (LOC100284751)
GRMZM2G138370	66.3298	262.323	-1.98361	3.47432e-23	down	Zea mays VQ motif family protein (LOC100284733)
GRMZM2G138455	8.24875	45.983	-2.47885	0.000292041	down	Zea mays uncharacterized LOC100275567 (LOC100275567)
GRMZM2G138468	0.963645	22.2289	-4.52779	2.77929e-07	down	Zea mays full-length cDNA clone ZM_BFc0183L03 mRNA
GRMZM2G138624	138.935	386.206	-1.47496	5.86995e-20	down	Zea mays full-length cDNA clone ZM_BFb0020N14 mRNA
GRMZM2G138727	1.43391	13.5113	-3.23613	0.000975321	down	Z.mays 27kDa zein locus DNA
GRMZM2G138744	13.892	159.443	-3.52071	1.5037e-19	down	Zea mays full-length cDNA clone ZM_BFc0135L17 mRNA
GRMZM2G138937	17.3687	143.083	-3.04229	2.95902e-26	down	Zea mays clone 218524 mRNA sequence
GRMZM2G139160	47.1724	130.808	-1.47143	8.72954e-09	down	Zea mays MRP interacting1 (mrpi1)
GRMZM2G139183	0	6.04365	#NAME?	0.00716506	down	Zea mays clone 454263 mRNA sequence
GRMZM2G139293	32.155	218.067	-2.76166	4.60419e-26	down	Zea mays full-length cDNA clone ZM_BFc0080K07 mRNA
GRMZM2G139512	323.854	1534.04	-2.24392	2.01602e-98	down	Zea mays full-length cDNA clone ZM_BFb0094D19 mRNA
GRMZM2G139535	92.0396	216.923	-1.23685	1.36183e-09	down	Zea mays heat shock factor protein 4 (LOC100283948)
GRMZM2G139813	358.43	3256.58	-3.18359	2.97922e-241	down	Zea mays full-length cDNA clone ZM_BFc0189N13 mRNA
GRMZM2G139852	17.8621	94.4662	-2.4029	1.22805e-13	down	Zea mays clone 260874 mRNA sequence
GRMZM2G140107	8.69591	180.483	-4.37538	6.77942e-47	down	Saccharum hybrid cultivar ROC22 sucrose phosphate synthase B (SPSB) mRNA
GRMZM2G140170	7.23889	19.0802	-1.39824	0.0402602	down	Zea mays uncharacterized LOC100276043 (LOC100276043)
GRMZM2G140651	51.8751	122.09	-1.23483	2.46289e-06	down	Zea mays LOC100192846 (pco127689)
GRMZM2G140669	216.157	534.92	-1.30724	1.9456e-11	down	Zea mays GATA zinc finger family protein (LOC100284133)
GRMZM2G140674	16.3589	49.2985	-1.59147	0.000124506	down	Zea mays uncharacterized LOC100277970 (LOC100277970)
GRMZM2G140730	0	10.9641	#NAME?	8.35487e-05	down	Zea mays uncharacterized LOC100280256 (LOC100280256)
GRMZM2G140763	9.18928	88.93	-3.27465	6.41785e-19	down	Zea mays uncharacterized LOC100275468 (LOC100275468)
GRMZM2G140893	301.066	736.964	-1.29151	1.18803e-24	down	Sorghum bicolor hypothetical protein
GRMZM2G140901	2.39756	10.5365	-2.13575	0.0369551	down	Zea mays uncharacterized LOC100501297 (LOC100501297)
GRMZM2G141026	58.713	409.421	-2.80183	5.24018e-55	down	Zea mays LOC100272885 (si614021b09a)
GRMZM2G141150	1.43391	8.89157	-2.63248	0.023855	down	Zea mays clone 1145983 hypothetical protein mRNA
GRMZM2G141353	7.77848	31.3956	-2.013	0.0446389	down	Zea mays full-length cDNA clone ZM_BFb0131N13 mRNA
GRMZM2G141722	0	14.0258	#NAME?	7.28572e-06	down	Zea mays clone 246372 dehydrodolichyl diphosphate synthase 6 mRNA
GRMZM2G141723	17.7466	106.046	-2.57908	2.39655e-16	down	Zea mays clone 1060905 hypothetical protein mRNA
GRMZM2G142109	27218.7	103316	-1.92439	1.14437e-44	down	Zea mays subsp. mays genotype male-fertile NA mitochondrion, complete genome
GRMZM2G142214	0	4.74654	#NAME?	0.0240258	down	Sorghum bicolor hypothetical protein
GRMZM2G142315	6.27524	88.3684	-3.81579	5.89689e-22	down	Zea mays phosphatidylinositol transfer protein CSR1 (LOC100282468)
GRMZM2G142751	24.4921	64.161	-1.38938	0.000127112	down	Zea mays uncharacterized LOC100279595 (LOC100279595)
GRMZM2G142802	2039.38	5026.8	-1.30151	3.74477e-11	down	Zea mays LOC100281995 (pco156628)
GRMZM2G143035	4.81822	49.0847	-3.3487	2.02144e-11	down	Zea mays clone 392710 mRNA sequence
GRMZM2G143210	19.7432	330.005	-4.06306	1.91822e-74	down	Sorghum bicolor hypothetical protein
GRMZM2G143367	0	38.6893	#NAME?	1.79795e-15	down	Zea mays hypothetical protein (LOC100272938)
GRMZM2G143389	9.56713	28.8413	-1.59198	0.0219155	down	Zea mays uncharacterized LOC100193177 (LOC100193177)
GRMZM2G143426	0.963645	11.9604	-3.63362	0.0011003	down	Zea mays hypothetical protein (LOC100384839)
GRMZM2G143473	1.90418	38.5083	-4.33792	1.69296e-11	down	Sorghum bicolor hypothetical protein
GRMZM2G143522	0	43.3418	#NAME?	2.43272e-17	down	Zea mays uncharacterized LOC100273662 (LOC100273662)
GRMZM2G143756	13.0439	47.4939	-1.86437	1.61554e-05	down	Sorghum bicolor hypothetical protein
GRMZM2G143817	49.8092	117.532	-1.23857	0.0356466	down	Zea mays clone 274801 derlin-3 mRNA
GRMZM2G143883	14.3623	319.062	-4.47348	1.03313e-21	down	Zea mays full-length cDNA clone ZM_BFc0154J05 mRNA
GRMZM2G144020	0	46.0158	#NAME?	2.21624e-18	down	Zea mays LOC100274023 (IDP122)
GRMZM2G144155	1036.25	2224.79	-1.1023	1.74273e-08	down	Zea mays full-length cDNA clone ZM_BFc0122L24 mRNA
GRMZM2G144197	45.4299	115.511	-1.34631	0.000482166	down	Zea mays ATP binding protein (LOC100283968)
GRMZM2G144245	0	26.2941	#NAME?	9.67422e-11	down	Sorghum bicolor hypothetical protein
GRMZM2G144273	10.1298	31.3885	-1.63163	0.00202353	down	Zea mays carotenoid isomerase 1 (LOC100281491)
GRMZM2G144403	409.488	1065.01	-1.37897	3.17748e-34	down	Zea mays LOC100279497 (cl7258_1)
GRMZM2G144420	14.9249	261.141	-4.12903	5.67309e-62	down	Sorghum bicolor hypothetical protein
GRMZM2G144610	0	5.00739	#NAME?	0.0179046	down	Zea mays endosperm specific protein1 (endo1)
GRMZM2G144960	45.5305	158.493	-1.79952	0.00010069	down	Zea mays uncharacterized LOC100501786 (LOC100501786)
GRMZM2G145058	0.493375	79.2672	-7.32789	5.2093e-18	down	Zea mays LOC100281433 (TIDP3407)
GRMZM2G145065	0	10.7902	#NAME?	9.39454e-05	down	Zea mays clone 379445 mRNA sequence
GRMZM2G145360	121.327	619.624	-2.35249	9.674e-60	down	Sorghum bicolor hypothetical protein
GRMZM2G145407	1.92729	23.526	-3.60961	1.81004e-06	down	Zea mays putative tify domain/CCT motif transcription factor family protein (LOC100274370)
GRMZM2G145412	44.4432	483.072	-3.44221	1.94509e-40	down	Zea mays clone 338910 ZIM motif family protein mRNA
GRMZM2G145458	10.0605	26.9755	-1.42294	0.0144863	down	Zea mays clone 387773 ZIM motif family protein mRNA
GRMZM2G145632	89.2411	198.534	-1.1536	3.00809e-08	down	Zea mays hypothetical protein (LOC100502160)
GRMZM2G145633	36.2869	97.1402	-1.42062	0.00350977	down	Zea mays hypothetical protein (LOC100216877)
GRMZM2G145788	0.940539	57.9036	-5.94402	0.00587777	down	Zea mays clone 991190 mRNA sequence
GRMZM2G145962	43.8112	102.836	-1.23098	1.41888e-05	down	Zea mays ribosome-like protein (LOC100285469)
GRMZM2G146280	176.208	373.459	-1.08367	9.18167e-12	down	Zea mays WD repeat-containing protein domain phosphoinositide-interacting protein 3 (LOC100272812)
GRMZM2G146298	8.22564	57.6171	-2.8083	2.14377e-10	down	Zea mays hypothetical protein (LOC100216699)
GRMZM2G146511	0.493375	119.036	-7.91449	1.89801e-24	down	Sorghum bicolor hypothetical protein
GRMZM2G146523	0	4.70663	#NAME?	0.0253378	down	Zea mays uncharacterized LOC100501762 (LOC100501762)
GRMZM2G146599	186.446	374.556	-1.00643	0.00130911	down	Zea mays hypothetical protein (LOC100275042)
GRMZM2G146679	0.963645	34.9719	-5.18155	8.0459e-12	down	Zea mays clone 1676979 hypothetical protein mRNA
GRMZM2G146778	0.493375	830.478	-10.717	5.50736e-61	down	Zea mays BAC clone CH201-52A17 from chromosome 5, complete sequence
GRMZM2G146847	134.532	275.536	-1.03429	7.53879e-09	down	Zea mays full-length cDNA clone ZM_BFb0307D14 mRNA
GRMZM2G146913	71.4021	212.564	-1.57386	4.92446e-14	down	Zea mays glutathione S-transferase GSTU6 (LOC100280815)
GRMZM2G146981	139.004	314.569	-1.17825	1.43221e-11	down	.
GRMZM2G147014	216.728	2124.47	-3.29315	3.78455e-212	down	Zea mays PCO081051 mRNA sequence
GRMZM2G147041	0	18.0368	#NAME?	2.77361e-07	down	Zea mays uncharacterized LOC100193791 (LOC100193791)
GRMZM2G147210	0	117.615	#NAME?	2.6229e-43	down	Zea mays protein disulfide isomerase (PDIL1-1)
GRMZM2G147268	283.851	1568.05	-2.46577	3.27847e-111	down	Zea mays putative threonine aldolase family protein isoform 1 (LOC100274124)
GRMZM2G147373	4.37106	26.5407	-2.60215	0.000158108	down	Zea mays clone 299037 mRNA sequence
GRMZM2G147399	36.1482	228.076	-2.65752	2.1124e-31	down	Zea mays clone EL01N0310G10.c mRNA sequence
GRMZM2G147683	0.493375	6.04365	-3.61466	0.0300041	down	Sorghum bicolor hypothetical protein
GRMZM2G147701	87.7841	238.532	-1.44215	1.01525e-13	down	Zea mays uncharacterized LOC100384036 (LOC100384036)
GRMZM2G147716	9.16618	39.2509	-2.09833	1.77171e-05	down	Zea mays full-length cDNA clone ZM_BFc0004L03 mRNA
GRMZM2G147752	108.237	219.456	-1.01974	7.08983e-07	down	Zea mays full-length cDNA clone ZM_BFc0144L01 mRNA
GRMZM2G147774	26.5811	71.3934	-1.42539	6.21372e-05	down	Sorghum bicolor hypothetical protein
GRMZM2G147804	0	22.7905	#NAME?	1.88654e-09	down	Zea mays uncharacterized LOC100276368 (LOC100276368)
GRMZM2G147840	10.6001	31.6422	-1.57777	0.00249499	down	Zea mays clone 279255 mRNA sequence
GRMZM2G148074	22.6572	50.9434	-1.16892	0.00359568	down	Zea mays clone 1503625 mRNA sequence
GRMZM2G148277	85.672	356.719	-2.05789	7.76535e-33	down	Sorghum bicolor hypothetical protein
GRMZM2G148404	0.47027	7.29371	-3.95509	0.0113644	down	Zea mays hypothetical protein (LOC100381686)
GRMZM2G148506	2.89093	12.0474	-2.05911	0.0276152	down	Zea mays putative growth-regulating factor 1 (Z214A02.12)
GRMZM2G148532	0	6.13059	#NAME?	0.00682251	down	Zea mays uncharacterized LOC100279129 (LOC100279129)
GRMZM2G148626	3.85458	45.2732	-3.55401	7.19407e-11	down	Zea mays full-length cDNA clone ZM_BFc0061J14 mRNA
GRMZM2G148768	2.89093	17.3228	-2.58306	0.00156268	down	Zea mays uncharacterized LOC100272680 (LOC100272680)
GRMZM2G148772	214.284	512.459	-1.25791	9.14349e-19	down	Setaria italica zinc finger protein CONSTANS-LIKE 5-like (LOC101766953)
GRMZM2G148908	157.213	372.408	-1.24417	5.70753e-15	down	Zea mays LOC100217218 (pco088212)
GRMZM2G148930	8.6497	45.5012	-2.39518	2.55681e-07	down	Zea mays LOC100192467 (si605009f09)
GRMZM2G148954	0	42.3127	#NAME?	6.99996e-17	down	Zea mays full-length cDNA clone ZM_BFc0069N09 mRNA
GRMZM2G149145	6.15972	60.4835	-3.29561	0.0343344	down	Zea mays clone 705670 mRNA sequence
GRMZM2G149219	0.963645	7.2538	-2.91216	0.0344857	down	Zea mays putative WRKY DNA-binding domain superfamily protein (WRKY96)
GRMZM2G149273	8.62659	40.0121	-2.21357	7.7752e-06	down	Sorghum bicolor hypothetical protein
GRMZM2G149295	158.424	424.583	-1.42226	1.93013e-06	down	Zea mays full-length cDNA clone ZM_BFb0338G11 mRNA
GRMZM2G149360	2.42066	10.0148	-2.04865	0.0450732	down	Sorghum bicolor hypothetical protein
GRMZM2G149392	12.5967	257.532	-4.35363	7.56302e-21	down	Zea mays hypothetical protein (LOC100280017)
GRMZM2G149410	7.73226	24.9899	-1.69238	0.00526435	down	Zea mays kinesin-4 (LOC100285120)
GRMZM2G149422	222.178	573.793	-1.36882	2.12063e-23	down	Zea mays phi-1-like phosphate-induced protein (LOC100281252)
GRMZM2G149474	6.27524	21.0259	-1.74442	0.00825479	down	Sorghum bicolor hypothetical protein
GRMZM2G149624	0	4.05808	#NAME?	0.0426697	down	Zea mays proline-rich protein (LOC100283196)
GRMZM2G149681	38.4072	105.959	-1.46406	4.32057e-07	down	Zea mays methyltransferase small domain (LOC100281044)
GRMZM2G149714	64.117	247.437	-1.94828	1.3207e-22	down	Zea mays clone 242788 mRNA sequence
GRMZM2G149739	15.9348	49.7189	-1.64161	0.000117183	down	Sorghum bicolor hypothetical protein
GRMZM2G149756	9.07376	33.9285	-1.90273	0.0253569	down	Oryza sativa Japonica Group Os01g0868000 (Os01g0868000) mRNA
GRMZM2G149841	41.3212	105.437	-1.35143	1.89053e-06	down	Oryza sativa Japonica Group Os07g0195200 (Os07g0195200) mRNA
GRMZM2G149903	360.227	728.533	-1.01609	3.74932e-15	down	Zea mays LOC100282992 (si618046c10b)
GRMZM2G150172	595.81	1414.92	-1.2478	2.36619e-32	down	Zea mays GPI-anchored protein (LOC100217283)
GRMZM2G150276	1.90418	81.8614	-5.42594	1.26789e-25	down	Zea mays maize insect resistance1 (mir1)
GRMZM2G150280	50.4181	101.513	-1.00966	0.00119444	down	Sorghum bicolor hypothetical protein
GRMZM2G150468	6.25214	18.4388	-1.56033	0.0288594	down	Sorghum bicolor hypothetical protein
GRMZM2G150489	0	5.05443	#NAME?	0.0204919	down	Zea mays hypothetical protein (LOC100383857)
GRMZM2G150691	87.7841	221.691	-1.33652	1.75887e-11	down	Zea mays PCO149432 mRNA sequence
GRMZM2G150928	0.493375	65.0889	-7.04358	3.78817e-16	down	Zea mays clone 388041 hypothetical protein mRNA
GRMZM2G150930	0	5.69585	#NAME?	0.0107559	down	Saccharum hybrid cultivar R570 clone BAC 127L16 complete sequence
GRMZM2G150952	1485.66	3359.73	-1.17724	2.07007e-19	down	Zea mays protein kinase domain containing protein (LOC100281444)
GRMZM2G151122	10.0374	64.4147	-2.682	7.85787e-05	down	Zea mays uncharacterized LOC100383352 (LOC100383352)
GRMZM2G151227	22.2794	66.7666	-1.58342	0.012649	down	Zea mays full-length cDNA clone ZM_BFb0099F04 mRNA
GRMZM2G151299	57.657	122.144	-1.08302	3.61736e-05	down	Zea mays hypothetical protein (LOC100277535)
GRMZM2G151344	0	10.2756	#NAME?	0.000166993	down	Zea mays clone 376752 mRNA sequence
GRMZM2G151425	10.6694	192.596	-4.17402	2.13094e-13	down	Zea mays hypothetical protein (LOC100193673)
GRMZM2G151519	308.597	1006.96	-1.7062	3.86666e-41	down	Zea mays full-length cDNA clone ZM_BFb0011J23 mRNA
GRMZM2G151521	208.395	448.739	-1.10656	0.000141623	down	Zea mays ASC1-like protein (LOC100282886)
GRMZM2G151955	46.486	120.373	-1.37264	0.0159452	down	Sorghum bicolor hypothetical protein
GRMZM2G151997	71.0243	322.682	-2.18373	8.03662e-13	down	Zea mays full-length cDNA clone ZM_BFc0114L03 mRNA
GRMZM2G152054	0	19.4209	#NAME?	6.3811e-08	down	Zea mays PCO087777 mRNA sequence
GRMZM2G152189	17.2763	342.274	-4.30829	7.12201e-79	down	Zea mays hypothetical protein (LOC100383538)
GRMZM2G152354	4.32485	16.0185	-1.88902	0.0157173	down	Zea mays gibberellin 2-beta-dioxygenase (LOC100284370)
GRMZM2G152370	72.813	175.421	-1.26856	9.13997e-09	down	Zea mays uncharacterized LOC100502220 (LOC100502220)
GRMZM2G152485	65.744	142.522	-1.11625	0.00285271	down	Zea mays hypothetical protein (LOC100274337)
GRMZM2G152523	2.89093	13.3844	-2.21094	0.0125371	down	Zea mays LOC100276189 (cl50024_-1(642))
GRMZM2G152548	405.648	908.831	-1.16378	4.61135e-23	down	Zea mays hypothetical protein (LOC100383611)
GRMZM2G152553	0	41.4574	#NAME?	1.77038e-16	down	Zea mays hypothetical protein (LOC100278881)
GRMZM2G152587	239.131	608.349	-1.3471	1.32206e-23	down	Sorghum bicolor hypothetical protein
GRMZM2G152793	116.509	254.398	-1.12665	1.6234e-09	down	Zea mays uncharacterized LOC100501821 (LOC100501821)
GRMZM2G152805	0	9.80097	#NAME?	0.000257683	down	Zea mays full-length cDNA clone ZM_BFb0031L21 mRNA
GRMZM2G152952	5.75876	251.322	-5.44763	5.27583e-74	down	Zea mays clone 380325 ubiquinol-cytochrome c reductase complex 7.8 kDa protein mRNA
GRMZM2G152958	0	195.557	#NAME?	2.49846e-69	down	Zea mays uncharacterized LOC100383599 (LOC100383599)
GRMZM2G153178	143.052	517.419	-1.8548	2.61808e-10	down	Zea mays clone 322941 mRNA sequence
GRMZM2G153527	7.68605	75.8064	-3.302	1.65493e-16	down	Zea mays receptor kinase (LOC100281079)
GRMZM2G153597	0.47027	9.66698	-4.3615	0.00190808	down	Sorghum bicolor hypothetical protein
GRMZM2G153602	33.3035	245.887	-2.88425	2.46923e-39	down	Zea mays clone 1673634 hypothetical protein mRNA
GRMZM2G153725	489.625	1061.55	-1.11642	9.98867e-06	down	Sorghum bicolor hypothetical protein
GRMZM2G153920	31.3762	132.92	-2.08282	5.3426e-15	down	Zea mays sorbitol transporter (LOC100281055)
GRMZM2G154014	0	41.2949	#NAME?	6.10359e-16	down	Zea mays clone 984325 mRNA sequence
GRMZM2G154422	1.43391	9.88792	-2.78571	0.0135267	down	Zea mays clone 260220 mRNA sequence
GRMZM2G154641	93.2656	252.09	-1.43452	4.385e-14	down	Zea mays clone 403650 mRNA sequence
GRMZM2G154737	0	4.27188	#NAME?	0.0357808	down	Zea mays subsp. mays genotype CMS-S mitochondrion, complete genome
GRMZM2G154746	0	4.27188	#NAME?	0.0357808	down	Zea mays subsp. mays genotype CMS-S mitochondrion, complete genome
GRMZM2G154828	17.8852	52.5412	-1.55468	0.000100675	down	Zea mays LOC100191791 (umc2223)
GRMZM2G154878	0	24.4497	#NAME?	1.07414e-09	down	Zea mays BAC clone CH201-44F4 from chromosome 5, complete sequence
GRMZM2G154954	52.276	122.119	-1.22406	0.00674226	down	Zea mays glycine rich protein 3 (Grp3) mRNA, Grp3-UH250 allele
GRMZM2G155499	13.4679	79.3898	-2.55943	9.27087e-13	down	Zea mays putative HLH DNA-binding domain superfamily protein isoform 1 (LOC100274484)
GRMZM2G155525	0	24.3485	#NAME?	5.14513e-10	down	Zea mays LOC100282516 (cl21246_1a)
GRMZM2G155602	7.19268	21.8412	-1.60245	0.012298	down	Zea mays subsp. mays genotype CMS-S mitochondrion, complete genome
GRMZM2G155706	0.47027	6.64515	-3.82074	0.0210187	down	Zea mays strain NB mitochondrion, complete genome
GRMZM2G155783	75.2798	198.755	-1.40065	2.93891e-11	down	Zea mays DGCR14 protein (LOC100284478)
GRMZM2G155806	45.9002	129.264	-1.49375	5.28812e-06	down	Zea mays uncharacterized LOC100193958 (LOC100193958)
GRMZM2G156006	0.493375	21.921	-5.47349	8.21604e-07	down	Sorghum bicolor hypothetical protein
GRMZM2G156044	0	4.27188	#NAME?	0.0357808	down	Zea mays full-length cDNA clone ZM_BFb0179K07 mRNA
GRMZM2G156110	470.683	2064.14	-2.13271	4.37273e-102	down	Zea mays full-length cDNA clone ZM_BFb0351E17 mRNA
GRMZM2G156127	17.3918	54.313	-1.64289	3.36956e-05	down	Zea mays cytokinin-N-glucosyltransferase 1 (LOC100283506)
GRMZM2G156238	293.372	926.893	-1.65967	2.49887e-44	down	Sorghum bicolor integral membrane single C2 domain protein (NTMC2T6.2)
GRMZM2G156255	204.817	651.39	-1.66918	2.79727e-30	down	Zea mays potassium outward rectifying channel (ZORK) mRNA, partial cds
GRMZM2G156632	1533.32	4599.91	-1.58495	4.80773e-66	down	Zea mays Bowman-Birk type wound-induced proteinase inhibitor WIP1 (LOC100281975)
GRMZM2G156692	2.39756	34.6241	-3.85214	1.62126e-09	down	Zea mays hypothetical protein (LOC100192510)
GRMZM2G156877	15.3721	51.0375	-1.73124	3.10353e-05	down	Zea mays full-length cDNA clone ZM_BFc0076O09 mRNA
GRMZM2G156950	553.363	1330.48	-1.26565	1.71937e-31	down	Setaria italica POU domain, class 3, transcription factor 3 (LOC101786604)
GRMZM2G156983	0	15.1889	#NAME?	3.20656e-06	down	Zea mays phosphatidate cytidylyltransferase (LOC100284256)
GRMZM2G157026	0	11.8663	#NAME?	5.57711e-05	down	Zea mays golgi SNARE 12 protein (LOC100284783)
GRMZM2G157046	0	9.01842	#NAME?	0.000639336	down	Zea mays LOC100382176 (cl6091_1a)
GRMZM2G157057	157.244	609.011	-1.95346	1.41959e-44	down	Sorghum bicolor hypothetical protein
GRMZM2G157068	12.0109	182.354	-3.92433	4.92714e-41	down	Zea mays clone 406699 mRNA sequence
GRMZM2G157218	5.78187	18.1309	-1.64885	0.0203422	down	Zea mays clone EL01N0361G03.d mRNA sequence
GRMZM2G157364	26.8665	396.308	-3.88274	4.79135e-46	down	Zea mays clone 242788 mRNA sequence
GRMZM2G157458	3.83147	23.881	-2.63989	9.43408e-05	down	Zea mays ferredoxin-thioredoxin reductase, variable chain (LOC100285570)
GRMZM2G157749	200.669	404.17	-1.01014	1.82891e-08	down	Zea mays hypothetical protein (LOC100272463)
GRMZM2G157822	0	329.891	#NAME?	5.9236e-112	down	Zea mays clone 1564278 mRNA sequence
GRMZM2G158170	0	7.59446	#NAME?	0.00215168	down	Zea mays full-length cDNA clone ZM_BFb0142B17 mRNA
GRMZM2G158175	0.47027	6.1705	-3.71383	0.0297233	down	Zea mays hypothetical protein (LOC100277925)
GRMZM2G158279	0	4.74654	#NAME?	0.0240258	down	Zea mays LOC100283802 (pco126068)
GRMZM2G158304	898.147	1834.5	-1.03036	3.13212e-09	down	Zea mays clone 995243 ubiquinol-cytochrome c reductase complex 6.7 kDa protein mRNA
GRMZM2G158308	0	41.2764	#NAME?	1.72769e-16	down	Zea mays clone 407093 mRNA sequence
GRMZM2G158328	36.31	200.277	-2.46356	3.69895e-07	down	Zea mays WRKY DNA binding domain containing protein (LOC100281370)
GRMZM2G158452	113.194	605.187	-2.41859	3.62075e-60	down	Zea mays LOC100383403 (cl64447_-1)
GRMZM2G158616	0	5.69585	#NAME?	0.0107559	down	Zea mays lysM domain containing protein (LOC100279352)
GRMZM2G158729	0	111.069	#NAME?	5.7799e-41	down	Zea mays LOC100279496 (cl31389_1)
GRMZM2G158736	12.9514	44.5591	-1.78261	6.7314e-05	down	Zea mays clone EL01N0509F03.c mRNA sequence
GRMZM2G158831	0	13.7721	#NAME?	7.10077e-06	down	Sorghum bicolor hypothetical protein
GRMZM2G158890	8.20253	56.1032	-2.77394	5.44987e-10	down	Zea mays clone 389329 hypothetical protein mRNA
GRMZM2G159119	27.0745	85.5675	-1.66013	1.17561e-05	down	Zea mays uncharacterized LOC100216751 (LOC100216751)
GRMZM2G159134	215.04	465.805	-1.11513	2.65508e-14	down	Zea mays putative bZIP transcription factor superfamily protein isoform 1 (LOC100501609)
GRMZM2G159179	3.43052	60.0345	-4.12929	0.0286628	down	Zea mays clone EL01N0511B03.d mRNA sequence
GRMZM2G159364	307.858	1280.46	-2.05633	4.94323e-77	down	Zea mays full-length cDNA clone ZM_BFb0180K02 mRNA
GRMZM2G159431	201.139	404.869	-1.00926	5.21427e-09	down	Zea mays homeobox protein HD1 (LOC100284049)
GRMZM2G159481	18.8719	72.3855	-1.93946	3.74045e-05	down	Zea mays clone 1381953 mRNA sequence
GRMZM2G159554	7.19268	22.7107	-1.65877	0.00907827	down	Zea mays 50S ribosomal protein L29 (LOC100284301)
GRMZM2G159575	11.5637	27.6312	-1.25669	0.0245882	down	Zea mays clone 1610434 mRNA sequence
GRMZM2G159700	37.4897	98.1294	-1.38819	2.09387e-06	down	Zea mays full-length cDNA clone ZM_BFb0352D03 mRNA
GRMZM2G159807	1.45702	95.3756	-6.03253	2.2959e-32	down	Sorghum bicolor hypothetical protein
GRMZM2G159908	1277.55	2569.79	-1.00827	6.65884e-17	down	Zea mays putative CRINKLY4-like receptor protein kinase family protein (LOC100193199)
GRMZM2G159918	3.87769	22.2289	-2.51917	0.000224022	down	Zea mays uncharacterized LOC100383745 (LOC100383745)
GRMZM2G159937	10.1991	44.0302	-2.11005	0.011538	down	Zea mays DNA binding protein (LOC100284359)
GRMZM2G159956	316.214	1247.19	-1.97971	2.5057e-71	down	Zea mays LOC100283285 (cl27844_1)
GRMZM2G159962	105.245	295.145	-1.48767	2.21138e-09	down	Setaria italica GEM-like protein 4 (LOC101769790)
GRMZM2G159977	44.1659	145.964	-1.72461	1.46676e-09	down	Sorghum bicolor hypothetical protein
GRMZM2G160032	856.434	2022.31	-1.23959	6.15003e-37	down	Zea mays full-length cDNA clone ZM_BFb0128O20 mRNA
GRMZM2G160062	14.5471	47.6208	-1.71086	0.0165465	down	Sorghum bicolor hypothetical protein
GRMZM2G160279	27.8764	64.8024	-1.217	0.000655131	down	Zea mays full-length cDNA clone ZM_BFb0043I18 mRNA
GRMZM2G160314	12.5736	124.645	-3.30935	1.08579e-25	down	Sorghum bicolor hypothetical protein
GRMZM2G160354	7.21578	393.705	-5.76982	2.55849e-113	down	Zea mays clone 367409 hypothetical protein mRNA
GRMZM2G160460	610.982	1269.5	-1.05506	1.36703e-22	down	Zea mays clone 1571476 solute carrier family 2, facilitated glucose transporter member 8 mRNA
GRMZM2G160515	10.1298	253.685	-4.64636	7.18728e-65	down	.
GRMZM2G160606	58.7592	166.917	-1.50625	5.24155e-11	down	Zea mays uncharacterized LOC100381473 (LOC100381473)
GRMZM2G160619	111.829	486.509	-2.12117	8.79214e-44	down	Sorghum bicolor hypothetical protein
GRMZM2G160763	0	9.96773	#NAME?	0.000282263	down	Zea mays uncharacterized LOC100279887 (LOC100279887)
GRMZM2G161097	50.1326	303.931	-2.59992	9.0361e-41	down	Zea mays rhicadhesin receptor (LOC100284680)
GRMZM2G161154	0	24.6022	#NAME?	4.97051e-10	down	Zea mays clone 340758 metallothionein-like protein type 2 mRNA
GRMZM2G161263	12.5505	42.4866	-1.75926	0.000109578	down	Zea mays hypothetical protein (LOC100278773)
GRMZM2G161306	11.5868	27.7651	-1.26079	0.024576	down	Zea mays clone 227026 mRNA sequence
GRMZM2G161310	42.8013	224.691	-2.39222	1.79206e-27	down	Zea mays major facilitator superfamily defense1 (mfsd1)
GRMZM2G161483	27.9226	82.158	-1.55697	1.28769e-06	down	Sorghum bicolor hypothetical protein
GRMZM2G161521	17.9545	87.7597	-2.28921	0.00178357	down	Zea mays uncharacterized LOC100275439 (LOC100275439)
GRMZM2G161534	36.9964	82.7196	-1.16085	0.000239199	down	Zea mays LOC100279613 (pco087998)
GRMZM2G161625	0	6.6922	#NAME?	0.00419603	down	Zea mays uncharacterized LOC100383813 (LOC100383813)
GRMZM2G161768	0	19.6889	#NAME?	3.67972e-08	down	Zea mays BAC clone CH201-53G1 from chromosome 5, complete sequence
GRMZM2G161852	0	13.6852	#NAME?	7.52981e-06	down	Sorghum bicolor hypothetical protein
GRMZM2G161959	12.9514	34.751	-1.42394	0.00410004	down	Zea mays uncharacterized LOC100191775 (LOC100191775)
GRMZM2G162048	5.24228	33.5408	-2.67765	0.00646987	down	Zea mays cytokinin dehydrogenase 8 (CKX8) mRNA
GRMZM2G162093	0	6.30449	#NAME?	0.00619383	down	Zea mays hypothetical protein (LOC100502287)
GRMZM2G162112	1.43391	17.1745	-3.58224	0.000101562	down	Zea mays uncharacterized LOC100278712 (LOC100278712)
GRMZM2G162200	8.6728	24.3413	-1.48884	0.0155546	down	Zea mays full-length cDNA clone ZM_BFc0095N13 mRNA
GRMZM2G162230	2.42066	11.138	-2.20201	0.0241214	down	Zea mays LOC100193612 (IDP1971)
GRMZM2G162278	0	17.9171	#NAME?	1.72234e-07	down	Zea mays hypothetical protein (LOC100216990)
GRMZM2G162396	55.1901	125.058	-1.18011	0.00137808	down	Sorghum bicolor hypothetical protein
GRMZM2G162622	0	5.48204	#NAME?	0.0115777	down	Zea mays clone 303571 hypothetical protein mRNA
GRMZM2G162675	0	6.5183	#NAME?	0.00465221	down	Zea mays clone 311294 hypothetical protein mRNA
GRMZM2G162749	24.5383	58.324	-1.24906	0.000880135	down	Zea mays uncharacterized LOC100193013 (LOC100193013)
GRMZM2G162776	154.045	373.546	-1.27794	1.41324e-15	down	Zea mays hypothetical protein (LOC100193223)
GRMZM2G162814	281.462	663.34	-1.23681	1.47831e-21	down	Zea mays clone 1437576 hypothetical protein mRNA
GRMZM2G162829	192.706	429.468	-1.15615	2.30607e-14	down	Sorghum bicolor hypothetical protein
GRMZM2G162859	1.45702	401.43	-8.10598	3.31136e-127	down	Sorghum bicolor hypothetical protein
GRMZM2G163251	51.258	147.656	-1.52639	0.000252742	down	Zea mays putative NAC domain transcription factor superfamily protein (LOC100280103)
GRMZM2G163409	0.98675	25.5515	-4.69458	0.0497453	down	Zea mays PCO120399 mRNA sequence
GRMZM2G163574	10.1067	24.0477	-1.25059	0.038688	down	Zea mays hypothetical protein (LOC100279082)
GRMZM2G163576	0.47027	61.9033	-7.04038	5.22106e-22	down	Zea mays uncharacterized LOC100276217 (LOC100276217)
GRMZM2G163594	0	11.9533	#NAME?	4.92189e-05	down	Zea mays LOC100384591 (pco149655(717))
GRMZM2G163761	0	10.6163	#NAME?	0.000142197	down	Zea mays knotted interacting protein1 (kip1)
GRMZM2G163796	0	4.14503	#NAME?	0.0409758	down	Sorghum bicolor hypothetical protein
GRMZM2G163923	1.45702	65.364	-5.4874	8.67219e-22	down	Zea mays full-length cDNA clone ZM_BFb0085J23 mRNA
GRMZM2G163956	1.43391	95.8901	-6.06335	1.46297e-32	down	Zea mays clone 93075 mRNA sequence
GRMZM2G163975	1.9504	20.7722	-3.41282	6.29445e-05	down	Zea mays clone 489974 mRNA sequence
GRMZM2G164074	182.337	645.812	-1.82451	7.74972e-29	down	Zea mays uncharacterized LOC100381980 (LOC100381980)
GRMZM2G164090	0	4.05808	#NAME?	0.0426697	down	Zea mays full-length cDNA clone ZM_BFb0282J19 mRNA
GRMZM2G164467	0.493375	9.49308	-4.26612	0.00288458	down	Zea mays mRNA for putative laccase (lac4 gene)
GRMZM2G164761	101.275	235.575	-1.21791	4.81648e-10	down	Zea mays uncharacterized LOC100501621 (LOC100501621)
GRMZM2G165013	0	6.1705	#NAME?	0.00720255	down	Zea mays clone 244656 guanine nucleotide-binding protein beta subunit-like protein mRNA
GRMZM2G165042	23.1275	101.245	-2.13018	3.05321e-12	down	Zea mays PIL5 (LOC100281419)
GRMZM2G165069	0	24.682	#NAME?	8.98424e-10	down	Zea mays PCO078930 mRNA sequence
GRMZM2G165099	10.1529	60.7372	-2.58068	2.5964e-10	down	Zea mays full-length cDNA clone ZM_BFb0092C16 mRNA
GRMZM2G165308	8.69591	295.01	-5.08428	7.12201e-79	down	Zea mays hypothetical protein (LOC100272626)
GRMZM2G165320	0	9.92783	#NAME?	0.000209134	down	Zea mays acyl-coenzyme A oxidase 2 (LOC100285661)
GRMZM2G165354	0	11.3589	#NAME?	7.35844e-05	down	Zea mays uncharacterized LOC100273590 (LOC100273590)
GRMZM2G165387	0.493375	5.39509	-3.45089	0.0472529	down	.
GRMZM2G165694	47.7582	98.7524	-1.04807	0.000295888	down	Zea mays hypothetical protein (LOC100501868)
GRMZM2G166297	87.4294	233.477	-1.41709	3.44284e-06	down	Zea mays clone 327780 mRNA sequence
GRMZM2G166445	17.438	56.6791	-1.70058	0.00367356	down	Zea mays hypothetical protein (LOC101027097)
GRMZM2G166459	134.278	298.066	-1.1504	3.98486e-11	down	Zea mays putative MATE efflux family protein (LOC100382400)
GRMZM2G166548	243.07	705.142	-1.53655	7.72047e-25	down	Sorghum bicolor hypothetical protein
GRMZM2G166612	0	17.0875	#NAME?	6.31171e-07	down	Zea mays hypothetical protein (LOC100191407)
GRMZM2G166616	7.77848	116.982	-3.91065	4.5633e-06	down	Zea mays uncharacterized LOC100273458 (LOC100273458)
GRMZM2G166639	61.3185	188.328	-1.61885	2.33646e-10	down	Zea mays B73 acc oxidase (ACO15) gene
GRMZM2G166642	0	229.258	#NAME?	2.88499e-80	down	Zea mays uncharacterized LOC100501081 (LOC100501081)
GRMZM2G166659	1014.38	2391.43	-1.23727	8.90622e-39	down	Zea mays clone 219752 mRNA sequence
GRMZM2G166686	8.15632	33.776	-2.05001	0.000155744	down	Zea mays hypothetical protein (LOC100384696)
GRMZM2G166738	219.117	439.551	-1.00433	1.78443e-05	down	Zea mays uncharacterized LOC100279538 (LOC100279538)
GRMZM2G166753	21.7398	55.382	-1.34908	0.000485316	down	Zea mays clone 322356 mRNA sequence
GRMZM2G166877	25.3864	61.0921	-1.26693	0.0324066	down	Zea mays hypothetical protein (LOC100216557)
GRMZM2G166931	120.132	287.25	-1.25768	3.27872e-09	down	Zea mays riboflavin kinase family protein (LOC100284794)
GRMZM2G166940	180.155	364.731	-1.01759	6.73641e-10	down	Sorghum bicolor hypothetical protein
GRMZM2G167101	0	5.69585	#NAME?	0.0107559	down	Zea mays LOC100285784 (TIDP2770)
GRMZM2G167387	105.692	224.846	-1.08907	1.72742e-06	down	Zea mays hypothetical protein (LOC100216892)
GRMZM2G167560	0	11.3917	#NAME?	8.37966e-05	down	Zea mays uncharacterized LOC100193195 (COL14)
GRMZM2G167630	0	40.0662	#NAME?	4.84027e-16	down	Zea mays uncharacterized LOC100383307 (LOC100383307)
GRMZM2G167875	190.617	553.474	-1.53784	5.53226e-28	down	Zea mays full-length cDNA clone ZM_BFb0204H03 mRNA
GRMZM2G167998	0.963645	13.0836	-3.76312	0.00047254	down	Setaria italica uncharacterized LOC101786940 (LOC101786940)
GRMZM2G168020	10.176	25.5116	-1.32598	0.0467989	down	Sorghum bicolor hypothetical protein
GRMZM2G168115	254.656	584.495	-1.19864	3.61068e-13	down	Zea mays full-length cDNA clone ZM_BFc0147H18 mRNA
GRMZM2G168163	106.826	296.264	-1.47162	5.08198e-16	down	Zea mays LOC100193409 (cl773_2)
GRMZM2G168222	18.3555	129.105	-2.81426	8.90771e-22	down	Sorghum bicolor hypothetical protein
GRMZM2G168502	80.4759	186.519	-1.2127	1.55605e-08	down	Zea mays hypothetical protein (LOC100217285)
GRMZM2G168795	1.92729	64.4945	-5.06453	1.43572e-20	down	Sorghum bicolor putative protein kinase gene, partial cds
GRMZM2G168809	0	11.3917	#NAME?	8.37966e-05	down	Zea mays uncharacterized LOC100275981 (LOC100275981)
GRMZM2G168976	68.6349	241.151	-1.81293	6.18832e-09	down	Zea mays full-length cDNA clone ZM_BFc0149I18 mRNA
GRMZM2G169160	114.905	313.918	-1.44995	1.05048e-08	down	Zea mays clone 241840 seryl-tRNA synthetase mRNA
GRMZM2G169220	18.8951	66.8749	-1.82346	0.00251789	down	Zea mays clone 1675506 mRNA sequence
GRMZM2G169240	876.422	2002.67	-1.19223	2.31231e-06	down	Oryza sativa Japonica Group Os07g0417200 (Os07g0417200) mRNA, partial cds
GRMZM2G169293	368.513	1067.26	-1.53412	1.32094e-41	down	Zea mays uncharacterized LOC100278689 (LOC100278689)
GRMZM2G169356	17.2763	84.7849	-2.29501	1.10042e-11	down	Setaria italica protein ODORANT1-like (LOC101760064), transcript variant X1
GRMZM2G169382	46.7252	114.956	-1.29881	1.83256e-06	down	Zea mays PCO132999 mRNA sequence
GRMZM2G169539	154.708	451.951	-1.54662	9.12147e-12	down	Zea mays putative MATE efflux family protein isoform 1 (LOC100272673)
GRMZM2G169645	13.4679	44.599	-1.72748	9.6252e-05	down	Zea mays putative RING zinc finger domain superfamily protein (LOC100279610)
GRMZM2G169654	508.496	1347.67	-1.40616	1.03919e-38	down	Zea mays DNA-binding protein RAV1 (LOC100284738)
GRMZM2G169953	5.28849	27.3233	-2.3692	8.35701e-05	down	Sorghum bicolor hypothetical protein
GRMZM2G169990	0	113.442	#NAME?	8.83726e-42	down	Sorghum bicolor hypothetical protein
GRMZM2G170008	143.814	515.741	-1.84244	1.58378e-19	down	Zea mays thioredoxin M-type (LOC100284385)
GRMZM2G170016	0	16.8809	#NAME?	4.37012e-07	down	Sorghum bicolor hypothetical protein
GRMZM2G170322	1.43391	51.639	-5.17043	7.30676e-17	down	Zea mays putative MYB DNA-binding domain superfamily protein (LOC100273616)
GRMZM2G170489	56.9706	205.339	-1.84972	7.5005e-16	down	Zea mays uncharacterized LOC100278093 (LOC100278093)
GRMZM2G170509	0	6.25745	#NAME?	0.00628155	down	Setaria italica uncharacterized LOC101763607 (LOC101763607)
GRMZM2G170602	6.27524	18.3918	-1.55132	0.0275003	down	Sorghum bicolor hypothetical protein
GRMZM2G170812	1.43391	37.4321	-4.70625	7.44199e-12	down	Zea mays hypothetical protein (LOC100381586)
GRMZM2G170857	314.534	684.718	-1.12229	4.38351e-17	down	Zea mays clone 242788 mRNA sequence
GRMZM2G170870	9.56713	69.1285	-2.85312	3.54187e-07	down	Zea mays 50S ribosomal protein L6 (LOC100282171)
GRMZM2G170927	1946.78	4448.38	-1.19219	4.57508e-40	down	Zea mays hypothetical protein (LOC100280334)
GRMZM2G170934	93.2194	1395.75	-3.90426	6.61255e-127	down	Zea mays full-length cDNA clone ZM_BFb0196O21 mRNA
GRMZM2G171036	7.23889	28.7544	-1.98994	0.000457769	down	Zea mays LOC100283517 (si605036e03)
GRMZM2G171139	19.697	98.1151	-2.3165	5.13424e-13	down	Sorghum bicolor hypothetical protein
GRMZM2G171187	170.45	350.715	-1.04096	1.6832e-10	down	Sorghum bicolor hypothetical protein
GRMZM2G171296	0	5.48204	#NAME?	0.0115777	down	Zea mays LOC100275279 (umc2249)
GRMZM2G171383	37.4435	124.416	-1.73239	8.36547e-10	down	Zea mays anthranilate synthase component II (LOC100286252)
GRMZM2G171507	47.1493	111.862	-1.24641	5.01185e-06	down	Zea mays putative CBL-interacting protein kinase family protein (LOC100193569)
GRMZM2G172159	128.358	511.475	-1.99449	9.06996e-39	down	Zea mays clone 397593 mRNA sequence
GRMZM2G172214	29.9423	130.181	-2.12026	5.21741e-15	down	Zea mays clone 243974 mRNA sequence
GRMZM2G172904	13.4448	29.3559	-1.1266	0.0377404	down	Zea mays clone 345979 mRNA sequence
GRMZM2G173128	0	34.6497	#NAME?	1.75911e-13	down	Zea mays clone 11107 mRNA sequence
GRMZM2G173192	71.7107	328.177	-2.19421	4.85505e-32	down	Zea mays uncharacterized LOC100193279 (LOC100193279)
GRMZM2G173251	0	25.6313	#NAME?	4.00256e-10	down	Zea mays full-length cDNA clone ZM_BFc0172O02 mRNA
GRMZM2G173257	6.74551	32.4176	-2.26478	3.15224e-05	down	Sorghum bicolor hypothetical protein
GRMZM2G173372	203.098	464.008	-1.19197	5.41125e-16	down	Zea mays putative HLH DNA-binding domain superfamily protein (bHLH35)
GRMZM2G173534	40.4731	100.336	-1.3098	5.41063e-06	down	Zea mays clone 450274 inducer of CBF expression 2 mRNA
GRMZM2G173596	4.79512	88.3398	-4.20343	6.46836e-23	down	Zea mays ZIM motif family protein (ZIM10)
GRMZM2G173615	16.382	72.9114	-2.15404	1.63462e-09	down	Zea mays hypothetical protein (LOC100384855)
GRMZM2G173669	285.632	1937.89	-2.76226	4.72365e-48	down	Zea mays full-length cDNA clone ZM_BFc0095F19 mRNA
GRMZM2G173738	0	4.23198	#NAME?	0.0393555	down	Zea mays clone 241112 hypothetical protein mRNA
GRMZM2G173742	7.70916	73.2122	-3.24744	8.78706e-16	down	Zea mays hypothetical protein (LOC100273234)
GRMZM2G173771	1.45702	326.43	-7.80761	3.25161e-106	down	Zea mays ethylene-responsive element binding protein 2 (LOC100280788)
GRMZM2G173805	0	90.535	#NAME?	6.21964e-35	down	Zea mays uncharacterized LOC100502069 (LOC100502069)
GRMZM2G173809	0	33.7004	#NAME?	3.96077e-13	down	Zea mays LOC100272711 (umc2194)
GRMZM2G173965	52.9774	108.644	-1.03617	0.000257535	down	Sorghum bicolor hypothetical protein
GRMZM2G174210	0.940539	27.0695	-4.84704	0.0344355	down	Sorghum bicolor hypothetical protein
GRMZM2G174240	46.7483	102.977	-1.13934	5.89843e-05	down	Zea mays BAC clone CH201-194K18 from chromosome 5, complete sequence
GRMZM2G174312	16.7829	133.874	-2.99581	3.95609e-23	down	Zea mays clone EL01N0360E05.c mRNA sequence
GRMZM2G174430	0	14.9424	#NAME?	2.84722e-06	down	Zea mays clone 233021 hypothetical protein mRNA
GRMZM2G174558	117.518	259.337	-1.14194	5.82476e-10	down	Zea mays DNA-binding WRKY (LOC100284920)
GRMZM2G174585	10.5539	26.8486	-1.34707	0.0174387	down	Sorghum bicolor hypothetical protein
GRMZM2G174615	135.334	317.186	-1.2288	4.88561e-13	down	Zea mays uncharacterized LOC100278628 (LOC100278628)
GRMZM2G174638	41.9763	99.7857	-1.24926	2.68875e-05	down	Zea mays PCO062261 mRNA sequence
GRMZM2G174769	0	16.6129	#NAME?	9.45886e-07	down	Zea mays full-length cDNA clone ZM_BFb0049E04 mRNA
GRMZM2G174949	8.6728	21.8484	-1.33295	0.0376499	down	Sorghum bicolor hypothetical protein
GRMZM2G175076	109.408	370.518	-1.75982	6.3032e-25	down	Zea mays PCO068751 mRNA sequence
GRMZM2G175150	0.963645	7.85531	-3.02709	0.0205452	down	Zea mays full-length cDNA clone ZM_BFb0122A13 mRNA
GRMZM2G175549	0	137.648	#NAME?	1.19568e-51	down	Zea mays clone 1488307 COP9 signalosome complex subunit 8 mRNA
GRMZM2G175593	0.47027	6.7321	-3.8395	0.0188269	down	Zea mays mitochondrial chaperone BCS1 (LOC100281434)
GRMZM2G175718	0	229.647	#NAME?	4.43166e-83	down	Zea mays LOC100191985 (si605094e02a)
GRMZM2G175856	0.493375	23.66	-5.58362	1.4933e-07	down	Zea mays dehydration-responsive element-binding protein 1B (LOC100281871)
GRMZM2G175860	14.4547	41.1424	-1.50909	0.000880741	down	Zea mays uncharacterized LOC100273460 (LOC100273460)
GRMZM2G176028	97.8908	355.14	-1.85914	4.52811e-28	down	Zea mays full-length cDNA clone ZM_BFb0162B06 mRNA
GRMZM2G176042	0.47027	8.16321	-4.11758	0.00683069	down	Zea mays LOC100384591 (pco149655(717))
GRMZM2G176081	0	11.5257	#NAME?	5.10667e-05	down	Zea mays hypothetical protein (LOC100382309)
GRMZM2G176253	9.09686	415.96	-5.51493	4.52604e-80	down	Zea mays full-length cDNA clone ZM_BFc0019L18 mRNA
GRMZM2G176327	16.4744	63.7662	-1.95257	0.00117224	down	Zea mays putative MYB DNA-binding domain superfamily protein (LOC100192609)
GRMZM2G176354	0	5.05443	#NAME?	0.0204919	down	Zea mays clone 1685602 mRNA sequence
GRMZM2G176433	1.45702	33.0191	-4.50221	3.48919e-10	down	Zea mays uncharacterized LOC100275307 (LOC100275307)
GRMZM2G176542	95.9404	219.23	-1.19224	1.87115e-09	down	Sorghum bicolor hypothetical protein
GRMZM2G176604	0	6.1705	#NAME?	0.00720255	down	Zea mays LOC100281469 (umc1292)
GRMZM2G176723	103.866	325.824	-1.64937	1.47192e-21	down	Sorghum bicolor hypothetical protein
GRMZM2G176774	41.9532	525.474	-3.64677	1.52224e-97	down	Zea mays uncharacterized LOC100192098 (LOC100192098)
GRMZM2G176780	84.408	185.864	-1.13879	0.0074951	down	Zea mays full-length cDNA clone ZM_BFc0162N06 mRNA
GRMZM2G177095	10.6232	27.979	-1.39712	0.0121582	down	Zea mays LOC100285613 (umc2566)
GRMZM2G177192	0	47.8417	#NAME?	5.75279e-19	down	Sorghum bicolor hypothetical protein
GRMZM2G177203	522.766	1144.4	-1.13035	9.40429e-25	down	Zea mays LOC100285305 (IDP524)
GRMZM2G177284	0	5.82984	#NAME?	0.00959315	down	Saccharum hybrid cultivar R570 clone BAC 094E17 complete sequence
GRMZM2G177340	18.7795	145.754	-2.95631	1.10629e-24	down	Zea mays BAC clone Z486N13, complete sequence
GRMZM2G177458	5.28849	60.5377	-3.5169	2.41731e-14	down	Zea mays hypothetical protein (LOC100384088)
GRMZM2G177668	302.022	653.529	-1.1136	1.13943e-16	down	Zea mays clone 1529487 cytochrome P450 CYP94B12 mRNA
GRMZM2G177721	0.963645	13.765	-3.83636	0.000364841	down	Zea mays uncharacterized LOC100191324 (LOC100191324)
GRMZM2G177726	17.2532	87.6799	-2.34538	8.50319e-09	down	Zea mays clone 1533176 mRNA sequence
GRMZM2G177863	30.7442	63.5053	-1.04656	0.00370447	down	Zea mays hypothetical protein (LOC100381741)
GRMZM2G177883	222.717	620.01	-1.47708	3.6405e-27	down	Sorghum bicolor hypothetical protein
GRMZM2G178140	0.47027	15.8446	-5.07436	1.02602e-05	down	Zea mays uncharacterized LOC100277789 (LOC100277789)
GRMZM2G178209	6.22903	35.6133	-2.51534	2.48992e-06	down	Sorghum bicolor hypothetical protein
GRMZM2G178287	0	6.21754	#NAME?	0.00649417	down	Zea mays uncharacterized LOC100304319 (LOC100304319)
GRMZM2G178533	43.364	150.577	-1.79593	2.32423e-13	down	Zea mays LOC100381673 (TIDP2673)
GRMZM2G178753	37.9369	136.652	-1.84883	1.02e-12	down	Oryza sativa Japonica Group genomic DNA, chromosome 6, PAC clone:P0568D10
GRMZM2G178990	7.77848	30.4791	-1.97026	0.0438393	down	Zea mays clone 1438995 mRNA sequence
GRMZM2G179049	35.5162	125.312	-1.81897	3.58502e-09	down	Zea mays uncharacterized LOC100279667 (LOC100279667)
GRMZM2G179069	31.731	84.1036	-1.40628	8.68121e-06	down	Z.mays Dof3 mRNA
GRMZM2G179292	2.91404	27.0695	-3.21558	1.47129e-06	down	Zea mays full-length cDNA clone ZM_BFc0100B17 mRNA
GRMZM2G179317	0	80.3093	#NAME?	3.87417e-30	down	Zea mays clone 265795 mRNA sequence
GRMZM2G179329	55.9145	162.563	-1.5397	1.01742e-10	down	Zea mays hypothetical protein (LOC100381622)
GRMZM2G179501	0.963645	177.447	-7.52467	6.08721e-62	down	Zea mays LOC100384239 (IDP508)
GRMZM2G179550	100.366	298.421	-1.57208	4.94957e-09	down	Zea mays clone 695447 mRNA sequence
GRMZM2G180060	0	4.88053	#NAME?	0.023279	down	Zea mays clone 1488138 mRNA sequence
GRMZM2G180232	9.16618	60.2298	-2.71608	8.3792e-11	down	Zea mays B73 chromosome 9S bz genomic region
GRMZM2G180324	12.4581	54.6138	-2.13218	2.64243e-07	down	Zea mays full-length cDNA clone ZM_BFb0051L01 mRNA
GRMZM2G180328	127.216	290.225	-1.18989	0.00548761	down	Zea mays putative NAC domain transcription factor superfamily protein (NAC20)
[truncated: 3,232 more rows]
