# Supplementary material for: Strand-specific RNA-Seq transcriptome analysis of genotypes with and without low-phosphorus tolerance provides novel insights into phosphorus-use efficiency in maize
Source: BMC Plant Biol. 2016 Oct 10;16:222. doi: 10.1186/s12870-016-0903-4 (PMC5057381; doi:10.1186/s12870-016-0903-4)
Supplement: Additional file 7: — List of genes with significant expression differences between inbred lines 31778 and CCM454 after 2 days of P deficiency. (XLSX 153 kb) [file 12870_2016_903_MOESM7_ESM.xlsx]

## Sheet: Sheet1
Supplemental table 4 List of genes with significant expression changes between inbred lines 31778 and CCM454 after 2-days Pi-deficiency
	Gene ID	31778_normalize	CCM454_normalize	FoldChange (log2)	padj	Up/Down	Description
Root	AC198414.2_FG001	62.4757	317.47	-2.34525	0.000140651	down	.
	AC204711.3_FG003	6.68112	46.1316	-2.78759	0.0131594	down	Zea mays full-length cDNA clone ZM_BFc0022H20 mRNA,
	AC206273.3_FG004	0	72.7301	#NAME?	1.18533e-19	down	.
	AC233871.1_FG008	0	5.9691	#NAME?	0.0124022	down	Zea mays LOC100279507 (AY110023), mRNA
	AC234528.1_FG006	925.462	1942.2	-1.06944	2.14108e-05	down	Zea mays gibberellin 20 oxidase 2 (LOC100283148), mRNA
	GRMZM2G006631	173.036	374.451	-1.11371	0.000370486	down	Zea mays clone 235094 mRNA sequence
	GRMZM2G009157	0	14.6526	#NAME?	1.56042e-05	down	Zea mays BAC clone ZMMBBb-353K3 from chromosome 6, complete sequence
	GRMZM2G017629	756.56	1896.31	-1.32567	0.000135025	down	Zea mays jasmonate-induced protein (LOC100284152), mRNA
	GRMZM2G018027	213.173	455.828	-1.09647	5.47097e-06	down	Zea mays clone 4371 mRNA sequence
	GRMZM2G020054	115.979	480.394	-2.05036	0.00210467	down	Zea mays uncharacterized LOC100278463 (LOC100278463), mRNA
	GRMZM2G025536	7.21491	288.703	-5.32246	8.22137e-22	down	Zea mays hypothetical protein (LOC100383581), mRNA
	GRMZM2G035726	0	93.3382	#NAME?	3.45081e-25	down	Zea mays cysteine protease 1 (LOC100282322), mRNA
	GRMZM2G037015	374.839	1447.64	-1.94936	1.38236e-07	down	Zea mays full-length cDNA clone ZM_BFc0119N03 mRNA,
	GRMZM2G043254	1.88965	18.9959	-3.32949	0.000416073	down	Sorghum bicolor hypothetical protein, mRNA
	GRMZM2G046392	0.435588	14.1102	-5.01763	0.000169039	down	Zea mays hypothetical protein (LOC100274755), mRNA
	GRMZM2G059465	175.397	805.846	-2.19988	1.73638e-09	down	Zea mays hypothetical protein (LOC100279833), mRNA
	GRMZM2G060837	232.443	941.702	-2.01839	1.9834e-20	down	Zea mays full-length cDNA clone ZM_BFb0317G21 mRNA,
	GRMZM2G069201	2.32524	11.9395	-2.36029	0.0293998	down	Triticum aestivum cDNA, clone: WT007_D16, cultivar: Chinese Spring
	GRMZM2G069444	87.1316	264.838	-1.60384	6.47255e-09	down	Sorghum bicolor hypothetical protein, mRNA
	GRMZM2G073044	244.265	679.534	-1.4761	0.00659077	down	Zea mays clone 258271 seed specific protein Bn15D17A mRNA,
	GRMZM2G076683	193.86	443.378	-1.19352	0.00085822	down	Zea mays uncharacterized LOC100193480 (LOC100193480), mRNA
	GRMZM2G076844	52.3211	306.101	-2.54854	9.03328e-05	down	Zea mays clone 372655 mRNA sequence
	GRMZM2G087575	0	21.1621	#NAME?	1.56794e-07	down	Zea mays hypothetical protein (LOC100274070), mRNA
	GRMZM2G093076	0	21.164	#NAME?	1.56794e-07	down	Zea mays clone 242788 mRNA sequence
	GRMZM2G101350	113.679	373.336	-1.71551	2.35639e-12	down	Zea mays clone 322246 mRNA sequence
	GRMZM2G105348	146.79	302.254	-1.04201	0.000305177	down	Zea mays full-length cDNA clone ZM_BFb0058D10 mRNA,
	GRMZM2G114873	402.744	2242.88	-2.47742	1.00691e-46	down	Zea mays LOC100284495 (AY111296), mRNA
	GRMZM2G117989	63.941	520.078	-3.02391	1.44455e-11	down	Zea mays PCO105158 mRNA sequence
	GRMZM2G119823	6.44193	229.557	-5.15522	2.25612e-38	down	Zea mays clone 1568093 mRNA sequence
	GRMZM2G124011	47.3206	654.444	-3.78973	1.6427e-56	down	Zea mays sbCBF6 (EREB65), mRNA
	GRMZM2G124061	356.01	3876.23	-3.44466	0.00105687	down	Zea mays uncharacterized LOC100383908 (LOC100383908), mRNA
	GRMZM2G131421	48.0318	140.024	-1.54361	0.0263504	down	Zea mays uncharacterized LOC100533162 (LOC100533162), mRNA
	GRMZM2G137582	1465.63	3232.48	-1.14112	1.07643e-09	down	Zea mays LOC100281166 (si687013d08), mRNA
	GRMZM2G152793	159.987	564.94	-1.82014	4.59104e-17	down	Zea mays uncharacterized LOC100501821 (LOC100501821), mRNA
	GRMZM2G165192	1864.85	4767.5	-1.35417	2.63033e-15	down	Zea mays AER (LOC100285433), mRNA
	GRMZM2G165987	142.152	382.554	-1.42823	2.17359e-08	down	Zea mays full-length cDNA clone ZM_BFb0315F01 mRNA,
	GRMZM2G166297	108.003	659.914	-2.6112	5.09782e-33	down	Zea mays clone 327780 mRNA sequence
	GRMZM2G168985	144.379	424.96	-1.55747	1.72159e-09	down	Sorghum bicolor hypothetical protein, mRNA
	GRMZM2G176998	192.442	776.699	-2.01293	5.29694e-14	down	Sorghum bicolor hypothetical protein, mRNA
	GRMZM2G179147	926.121	4736.27	-2.35448	5.54748e-44	down	Zea mays putative cytochrome P450 superfamily protein (LOC100383693), mRNA
	GRMZM2G311664	0	42.3267	#NAME?	2.34574e-13	down	Sorghum bicolor hypothetical protein (SORBIDRAFT_0019s003010) mRNA,
	GRMZM2G323024	21.5528	64.6143	-1.58397	0.00519709	down	Sorghum bicolor hypothetical protein, mRNA
	GRMZM2G347471	0	5.42675	#NAME?	0.0192483	down	Zea mays LOC100194128 (pco103489b), mRNA
	GRMZM2G364977	155.851	331.576	-1.08917	1.95071e-05	down	Saccharum hybrid cultivar R570 clone BAC 220F01 complete sequence
	GRMZM2G369472	4.40498	123.731	-4.81193	0.000100892	down	Zea mays AP2 domain containing protein (LOC100283357), mRNA
	GRMZM2G380765	6.34373	104.741	-4.04535	5.98581e-17	down	Zea mays clone EL01N0317F08.d mRNA sequence
	GRMZM2G384386	68.1432	345.71	-2.34292	6.1373e-19	down	Zea mays putative AP2/EREBP transcription factor superfamily protein (LOC100273192), mRNA
	GRMZM2G426922	0	10.3105	#NAME?	0.000406087	down	Zea mays sulfate transporter (LOC100284487), mRNA
	GRMZM2G430849	70.0455	271.349	-1.95379	8.47083e-07	down	Zea mays NAC domain transcription factor (LOC100285247), mRNA
	GRMZM2G443885	50.2413	1057.38	-4.39547	0.000107826	down	Sorghum bicolor hypothetical protein, mRNA
	GRMZM2G454719	0	9.22386	#NAME?	0.000927194	down	Zea mays phospho-2-dehydro-3-deoxyheptonate aldolase 1 (LOC100284499), mRNA
	GRMZM5G822098	219.56	523.169	-1.25267	1.03952e-08	down	Zea mays full-length cDNA clone ZM_BFb0036D05 mRNA,
	GRMZM5G848182	368.438	766.313	-1.05651	0.0318155	down	Zea mays clone EL01N0307E01.c mRNA sequence
	GRMZM5G870571	0	119.939	#NAME?	9.05525e-31	down	Zea mays uncharacterized LOC100194120 (LOC100194120), mRNA
	GRMZM5G879116	75.4563	168.217	-1.15661	0.000463569	down	Zea mays hypothetical protein (LOC100279446), mRNA
	AC148152.3_FG005	2143.54	218.2	3.29627	0.00012828	up	Zea mays 1-aminocyclopropane-1-carboxylate oxidase (LOC100282831), mRNA
	AC226235.2_FG001	802.96	344.587	1.22046	1.03546e-05	up	Zea mays full-length cDNA clone ZM_BFb0035G05 mRNA,
	GRMZM2G000614	9634.24	2548.18	1.91871	1.25903e-06	up	Sorghum bicolor hypothetical protein, mRNA
	GRMZM2G012923	23.197	6.51275	1.8326	0.0225827	up	Zea mays PCO114533 mRNA sequence
	GRMZM2G023811	44.6706	7.59875	2.55549	0.000794212	up	Sorghum bicolor hypothetical protein, mRNA
	GRMZM2G026532	923.877	344.589	1.42282	7.71041e-08	up	Zea mays putative cytochrome P450 superfamily protein (LOC100272916), mRNA
	GRMZM2G031102	438.677	0	Inf	2.62632e-72	up	Zea mays PCO149616 mRNA sequence
	GRMZM2G035579	931.502	302.265	1.62375	6.73965e-10	up	Sorghum bicolor hypothetical protein, mRNA
	GRMZM2G036340	1077.83	291.415	1.88698	1.23565e-15	up	Zea mays GA 3-oxidase 1 (D1), mRNA
	GRMZM2G041980	3830.91	435.179	3.13801	4.28618e-12	up	Zea mays full-length cDNA clone ZM_BFb0211B21 mRNA,
	GRMZM2G042323	1816.66	643.611	1.49703	7.33814e-10	up	Zea mays LOC100383490 (cl38055_1), mRNA
	GRMZM2G044132	8974.2	2259.6	1.98971	3.75247e-18	up	Zea mays LOC100382552 (pco156020), mRNA
	GRMZM2G057749	456.275	61.3226	2.89541	6.5717e-20	up	Sorghum bicolor hypothetical protein, mRNA
	GRMZM2G063756	819.091	192.662	2.08795	2.49852e-15	up	Zea mays PCO142958 mRNA sequence
	GRMZM2G065989	4711.61	600.189	2.97273	3.20608e-40	up	Zea mays hypothetical protein (LOC100501166), mRNA
	GRMZM2G066049	4517.38	537.195	3.07197	6.08691e-15	up	Zea mays LOC100280589 (pco099218(710)), mRNA
	GRMZM2G066142	1020.16	350.032	1.54323	2.15225e-09	up	Zea mays agmatine coumaroyltransferase (LOC100280459), mRNA
	GRMZM2G076417	778.627	358.687	1.11821	8.74826e-08	up	Sorghum bicolor hypothetical protein, mRNA
	GRMZM2G078472	6501.51	2499.41	1.37919	8.96884e-07	up	Zea mays full-length cDNA clone ZM_BFb0082L17 mRNA,
	GRMZM2G081554	4325.44	638.724	2.75958	1.00407e-34	up	Zea mays anther ear1 (an1), mRNA
	GRMZM2G083655	664.901	181.799	1.87079	1.84494e-11	up	Zea mays clone 997534 mRNA sequence
	GRMZM2G089241	1101.92	503.053	1.13124	6.88329e-06	up	Zea mays full-length cDNA clone ZM_BFc0043M02 mRNA,
	GRMZM2G089803	4216.87	749.365	2.49243	8.67341e-11	up	PREDICTED: Setaria italica cytochrome P450 88A1-like (LOC101759375), mRNA
	GRMZM2G089958	486.917	0.542999	9.80851	2.66323e-75	up	Zea mays clone 1449688 stress responsive protein mRNA,
	GRMZM2G091621	486.516	118.312	2.03989	9.45193e-11	up	Sorghum bicolor hypothetical protein, mRNA
	GRMZM2G097141	434.523	99.8522	2.12156	5.01201e-17	up	Zea mays clone 326942 mRNA sequence
	GRMZM2G099642	497.122	177.471	1.48602	0.000392574	up	Zea mays uncharacterized LOC100384694 (LOC100384694), mRNA
	GRMZM2G104942	2772.16	1100.09	1.33339	0.00018453	up	Zea mays LOC100216884 (pco101103(181)), mRNA
	GRMZM2G109418	47.0197	16.8226	1.48286	0.0274217	up	Zea mays subsp. parviglumis mitochondrion, complete genome
	GRMZM2G111462	852.575	240.4	1.82639	2.59991e-12	up	Sorghum bicolor hypothetical protein, mRNA
	GRMZM2G116461	232.342	49.3844	2.23412	1.81946e-08	up	Zea mays hypothetical protein (LOC100277925), mRNA
	GRMZM2G117281	1299.97	0	Inf	3.74663e-142	up	Zea mays PCO118362 mRNA sequence
	GRMZM2G122160	11.1415	0	Inf	0.000784894	up	Zea mays clone 1467130 hypothetical protein mRNA,
	GRMZM2G124026	552.847	7.05316	6.29247	1.01905e-26	up	Zea mays clone 984174 hypothetical protein mRNA,
	GRMZM2G132095	48.2409	0	Inf	1.14434e-12	up	Zea mays clone 1556968 hypothetical protein mRNA,
	GRMZM2G134054	1482.93	374.995	1.98351	2.40096e-16	up	Zea mays full-length cDNA clone ZM_BFb0017O17 mRNA,
	GRMZM2G134539	1322.38	0.542999	11.2499	1.09611e-141	up	Zea mays clone EL01N0509G01.c mRNA sequence
	GRMZM2G136014	77.6834	15.1949	2.35402	1.87198e-06	up	Zea mays clone 1557117 pre-mRNA-splicing factor PRP17 mRNA,
	GRMZM2G141999	740.202	335.914	1.13982	6.27474e-08	up	Sorghum bicolor hypothetical protein, mRNA
	GRMZM2G152477	2360.31	1021.33	1.20852	2.35648e-11	up	Zea mays full-length cDNA clone ZM_BFb0116H02 mRNA,
	GRMZM2G158342	5076.88	1030.52	2.30058	7.90858e-25	up	Zea mays RFLP core bin marker probe p-asg48 (CBM 3.04), complete sequence
	GRMZM2G158657	1290.46	404.295	1.6744	5.87437e-12	up	Zea mays carotenoid cleavage dioxygenase (CCD7), mRNA
	GRMZM2G164440	1440.74	710.375	1.02015	5.29093e-06	up	Zea mays clone 1373466 PVR3-like protein mRNA,
	GRMZM2G164967	7297.38	1779.38	2.036	4.45575e-19	up	Zea mays carotenoid cleavage dioxygenase (LOC100286117), mRNA
	GRMZM2G170625	263.689	122.093	1.11085	0.00115717	up	Zea mays hypothetical protein (LOC100272821), mRNA
	GRMZM2G174719	447.641	177.451	1.33492	3.30251e-08	up	Zea mays clone 996963 mRNA sequence
	GRMZM2G329740	67.5176	0.542999	6.95817	2.74059e-15	up	Zea mays full-length cDNA clone ZM_BFc0138N11 mRNA,
	GRMZM2G330792	12.8839	0	Inf	0.000245405	up	Zea mays hypothetical protein (LOC100278859), mRNA
	GRMZM2G333183	2336.51	289.2	3.01422	1.42155e-05	up	Sorghum bicolor hypothetical protein, mRNA
	GRMZM2G336533	31.584	0	Inf	6.93049e-09	up	Zea mays LOC100273092 (pco133091), mRNA
	GRMZM2G342738	385.7	19.5337	4.30344	6.82703e-31	up	Zea mays PCO063131 mRNA sequence
	GRMZM2G373607	1397.82	139.474	3.32511	1.16088e-40	up	Sorghum bicolor hypothetical protein, mRNA
	GRMZM2G385200	2967.56	97.677	4.92512	6.84903e-101	up	Zea mays CL963_1 mRNA sequence
	GRMZM2G391596	390.069	146.522	1.41261	1.72355e-07	up	Zea mays SAUR11 - auxin-responsive SAUR family member (LOC100284639), mRNA
	GRMZM2G406313	785.908	103.093	2.93042	3.82571e-16	up	Zea mays cortical cell-delineating protein (LOC100286224), mRNA
	GRMZM2G410338	2314.11	719.033	1.68633	2.36375e-14	up	Zea mays clone 7996 mRNA sequence
	GRMZM2G436295	3933.17	955.149	2.04189	3.70087e-19	up	Zea mays clone 1487171 mRNA sequence
	GRMZM2G437487	28.3322	1.08535	4.70621	1.43388e-06	up	Zea mays full-length cDNA clone ZM_BFb0379N17 mRNA,
	GRMZM2G446858	2092.22	841.698	1.31366	1.20964e-07	up	Zea mays carotenoid cleavage dioxygenase (CCD8), mRNA
	GRMZM2G450863	1681.06	0	Inf	4.11762e-161	up	Zea mays clone 424785 mRNA sequence
	GRMZM2G471355	175.073	9.76621	4.16401	7.26598e-14	up	Zea mays clone 242788 mRNA sequence
	GRMZM2G477503	3823.92	523.113	2.86986	4.50095e-37	up	Zea mays uncharacterized LOC100277683 (LOC100277683), mRNA
	GRMZM2G478160	1623.5	347.871	2.22248	1.37861e-21	up	Sorghum bicolor hypothetical protein, mRNA
	GRMZM5G820250	6.30095	0	Inf	0.0400497	up	Zea mays subsp. mays genotype CMS-S mitochondrion, complete genome
	GRMZM5G836174	684.078	79.2403	3.10986	3.28154e-09	up	Zea mays phosphatase phospho1 (LOC100191227), mRNA
	GRMZM5G837869	2240.16	782.531	1.51738	1.1433e-10	up	Zea mays clone 1572652 cytochrome P450 CYP97A16 mRNA,
	GRMZM5G843302	452.868	103.666	2.12715	0.00195583	up	Zea mays full-length cDNA clone ZM_BFc0099I09 mRNA,
	GRMZM5G844703	988.233	186.122	2.40861	1.56791e-11	up	Zea mays LOC100272399 (umc2570), mRNA
	GRMZM5G856297	2702.34	1171.02	1.20645	8.86752e-05	up	Zea mays hypothetical protein (LOC100193383), mRNA
	GRMZM5G872256	229.957	54.2669	2.08322	7.69179e-08	up	Zea mays clone 220855 mRNA sequence
	GRMZM5G876638	2437.64	678.363	1.84535	1.44315e-15	up	Zea mays sex determination protein tasselseed-2 (LOC100284523), mRNA
	GRMZM6G175135	2048.54	656.089	1.64263	2.90079e-19	up	Zea mays clone 223535 mRNA sequence
	GRMZM6G617209	1320.98	286.509	2.20496	4.39917e-15	up	Zea mays clone 228210 1-aminocyclopropane-1-carboxylate oxidase mRNA,
Shoot	GRMZM2G007249	672.039	1622.73	-1.2718	6.27929e-10	down	Zea mays LOC100382364 (cl955_1), mRNA
	GRMZM2G031660	92.0999	185.53	-1.01038	0.00439863	down	Zea mays full-length cDNA clone ZM_BFc0013O10 mRNA,
	GRMZM2G042789	79.7668	277.014	-1.7961	5.86427e-06	down	Zea mays clone 373594 hypothetical protein mRNA,
	GRMZM2G078465	22.6443	480.043	-4.40594	1.4703e-30	down	Zea mays full-length cDNA clone ZM_BFc0120I05 mRNA,
	GRMZM2G078472	37.4959	123.009	-1.71395	1.17511e-05	down	Zea mays full-length cDNA clone ZM_BFb0082L17 mRNA,
	GRMZM2G084116	24.9807	98.3605	-1.97726	9.77412e-06	down	Zea mays clone 1445941 mRNA sequence
	GRMZM2G116185	32.6658	89.2438	-1.44997	0.00132255	down	Zea mays uncharacterized LOC100384705 (LOC100384705), mRNA
	GRMZM2G136635	16.3578	457.099	-4.80446	2.17884e-47	down	Zea mays clone 1554890 hypothetical protein mRNA,
	GRMZM2G150260	0	138.526	#NAME?	1.80329e-27	down	Zea mays LOC100284746 (csu303), mRNA
	GRMZM2G161274	43.8901	431.53	-3.29749	7.39891e-10	down	Zea mays LOC100192110 (pco076023), mRNA
	GRMZM2G161905	21.2789	157.924	-2.89174	0.0243475	down	Zea mays clone 323647 glutathione S-transferase GSTU6 mRNA,
	GRMZM2G169149	66.962	155.795	-1.21823	0.000452471	down	Zea mays WRKY62
	GRMZM2G338160	179.513	753.174	-2.06889	3.64417e-06	down	Zea mays uncharacterized LOC100276191 (LOC100276191), mRNA
	GRMZM2G348125	1657.12	5221.64	-1.65582	3.26367e-14	down	Zea mays clone 265197 stress responsive protein mRNA,
	GRMZM2G412604	103.545	697.353	-2.75163	4.70765e-20	down	Zea mays full-length cDNA clone ZM_BFc0001M09 mRNA,
	GRMZM2G470882	15.0337	153.424	-3.35125	1.68375e-06	down	Zea mays hypothetical protein (LOC100272664), mRNA
	GRMZM2G493395	15.9881	121.391	-2.92458	0.00131969	down	Zea mays 1-deoxy-D-xylulose 5-phosphate synthase (dxs2) gene,
	GRMZM5G818111	0.970984	104.249	-6.74637	0.00896074	down	Puelia olyriformis ribosomal protein L2 (rpl2) gene, partial cds; chloroplast
	AC208110.2_FG006	205.606	68.6716	1.58209	6.65536e-08	up	Zea mays uncharacterized LOC100384772 (LOC100384772), mRNA
	GRMZM2G008247	5958.95	42.1873	7.14211	3.1734e-231	up	Zea mays beta-D-glucosidase precursor (glu2), mRNA
	GRMZM2G018820	1216.91	189.092	2.68606	2.30177e-09	up	Zea mays full-length cDNA clone ZM_BFc0109M24 mRNA,
	GRMZM2G027821	156.527	48.576	1.6881	1.06947e-07	up	Zea mays cell number regulator 13 (CNR13), mRNA
	GRMZM2G027825	1082.99	117.631	3.20268	4.74714e-62	up	Zea mays hypothetical protein (LOC100304417), mRNA
	GRMZM2G031311	502.561	104.926	2.25992	3.17127e-09	up	Zea mays LOC100191391 (pco142331), mRNA
	GRMZM2G035517	259.31	128.537	1.01249	0.00038781	up	Zea mays hypothetical protein (LOC100304263), mRNA
	GRMZM2G052562	1184.56	78.4158	3.91706	7.51936e-80	up	Zea mays nodulation homolog1 (znod1), mRNA
	GRMZM2G054013	363.545	101.28	1.84378	9.60943e-14	up	Sorghum bicolor hypothetical protein, mRNA
	GRMZM2G057930	285.941	55.7171	2.35952	6.84894e-20	up	Zea mays transferase (LOC100274424), mRNA
	GRMZM2G062396	1183.65	123.709	3.25822	1.9328e-65	up	Zea mays full-length cDNA clone ZM_BFc0121F17 mRNA,
	GRMZM2G065928	268.72	15.6303	4.10368	1.36252e-39	up	Zea mays full-length cDNA clone ZM_BFb0008H18 mRNA,
	GRMZM2G071705	243.399	33.1636	2.87566	1.01362e-19	up	Zea mays full-length cDNA clone ZM_BFb0057O23 mRNA,
	GRMZM2G074083	201.606	96.5766	1.06179	0.000637677	up	Zea mays hypothetical protein (LOC100192993), mRNA
	GRMZM2G076946	1414.89	30.8509	5.51924	8.3186e-53	up	Zea mays clone 1213531 non-cyanogenic beta-glucosidase precursor, mRNA,
	GRMZM2G077015	2198.87	38.2564	5.84492	6.74928e-37	up	Zea mays clone 1213531 non-cyanogenic beta-glucosidase precursor, mRNA,
	GRMZM2G083130	994.198	240.096	2.04992	6.60305e-17	up	Zea mays cytokinin-O-glucosyltransferase 2 (LOC100284975), mRNA
	GRMZM2G089836	481.665	37.6754	3.67634	8.01986e-52	up	Zea mays clone 1690043 beta-fructofuranosidase 1 precursor, mRNA,
	GRMZM2G090728	448.481	115.682	1.95489	1.98715e-19	up	Zea mays clone 283157 mRNA sequence
	GRMZM2G098520	8210.06	3310.66	1.31027	1.67088e-08	up	Zea mays full-length cDNA clone ZM_BFb0344E07 mRNA,
	GRMZM2G110145	1516.04	277.014	2.45228	6.83689e-43	up	Sorghum bicolor hypothetical protein, mRNA
	GRMZM2G124963	2224.96	62.8786	5.14507	1.494e-72	up	Sorghum bicolor hypothetical protein, mRNA
	GRMZM2G129209	3324.24	695.127	2.25768	8.59648e-36	up	Zea mays omega-3 fatty acid desaturase (LOC100281245), mRNA
	GRMZM2G131912	159.71	16.1852	3.30271	1.98957e-20	up	Zea mays full-length cDNA clone ZM_BFc0012M09 mRNA,
	GRMZM2G135359	419.826	75.5222	2.47482	2.32483e-18	up	Zea mays putative leucine-rich repeat transmembrane protein kinase family protein (LOC100191492), mRNA
	GRMZM2G148831	381.971	107.82	1.82484	1.83122e-10	up	Zea mays clone 321629 mRNA sequence
	GRMZM2G151227	921.22	3.66644	7.97302	2.0408e-134	up	Zea mays full-length cDNA clone ZM_BFb0099F04 mRNA,
	GRMZM2G156019	136.909	26.1473	2.38848	1.45259e-09	up	Zea mays full-length cDNA clone ZM_BFc0165P02 mRNA,
	GRMZM2G162755	665.589	93.4186	2.83285	3.9878e-38	up	Zea mays anthocyanidin 3-O-glucosyltransferase (LOC100281608), mRNA
	GRMZM2G167336	480.769	149.525	1.68496	1.5634e-06	up	Zea mays clone 276142 mRNA sequence
	GRMZM2G170400	1810.21	203.296	3.15451	7.33458e-14	up	Zea mays uncharacterized LOC100383478 (LOC100383478), mRNA
	GRMZM2G172204	612.1	252.874	1.27535	1.7514e-10	up	Zea mays PCO130729 mRNA sequence
	GRMZM2G177412	4616.9	1436.22	1.68465	3.39292e-14	up	Zea mays clone 1402084 glutamyl-tRNA reductase mRNA,
	GRMZM2G305280	1218.12	157.552	2.95076	2.04533e-51	up	Zea mays clone 317521 hypothetical protein mRNA,
	GRMZM2G318843	49.5422	0.554903	6.48028	2.82641e-09	up	Sorghum bicolor hypothetical protein, mRNA
	GRMZM2G365160	907.047	189.725	2.25727	8.93636e-33	up	Zea mays PCO124295 mRNA sequence
	GRMZM2G413006	165.224	2.07436	6.31562	8.33049e-37	up	Zea mays LOC100283129 (pco076978a), mRNA
	GRMZM2G427815	74.1616	24.8923	1.57497	0.000367047	up	Zea mays PCO104850 mRNA sequence
	GRMZM2G429000	2601.99	8.15216	8.31822	2.29589e-212	up	Zea mays full-length cDNA clone ZM_BFc0087N09 mRNA,
	GRMZM2G460861	177.98	5.66816	4.97269	5.68963e-32	up	Zea mays uncharacterized LOC100501604 (LOC100501604), mRNA
	GRMZM2G471733	400.015	49.0582	3.02749	2.17056e-28	up	Zea mays clone 1571354 spotted leaf protein 11 mRNA,
	GRMZM2G478160	289.154	131.472	1.13709	0.0239738	up	Sorghum bicolor hypothetical protein, mRNA
