# Supplementary material for: Strand-specific RNA-Seq transcriptome analysis of genotypes with and without low-phosphorus tolerance provides novel insights into phosphorus-use efficiency in maize
Source: BMC Plant Biol. 2016 Oct 10;16:222. doi: 10.1186/s12870-016-0903-4 (PMC5057381; doi:10.1186/s12870-016-0903-4)
Supplement: Additional file 8: — List of genes with significant expression differences between inbred lines 31778 and CCM454 after 8 days of P deficiency. (XLSX 246 kb) [file 12870_2016_903_MOESM8_ESM.xlsx]

## Sheet: Sheet1
Supplemental table 5 List of genes with significant expression changes between inbred lines 31778 and CCM454 after 8-days Pi-deficiency
	Gene ID	31778_normalize	CCM454_normalize	FoldChange (log2)	padj	Up/Down	Description
Root	AC152495.1_FG010	36.5792	83.4958	-1.19068	0.00871192	down	Zea mays BAC clone Z486N13, complete sequence
	AC193500.3_FG003	97.123	838.339	-3.10965	2.88859e-49	down	Sorghum bicolor hypothetical protein, mRNA
	AC194056.3_FG008	10.9365	253.095	-4.53246	2.13786e-05	down	Zea mays uncharacterized LOC100275201 (LOC100275201), mRNA
	AC197355.3_FG001	42.2409	251.038	-2.57119	9.02561e-16	down	Zea mays subsp. mays Mu tranposon insertion Mu1009108 flanking sequence
	AC202107.3_FG001	2.44383	15.1336	-2.63054	0.0198203	down	.
	AC206425.3_FG002	67.8753	169.016	-1.3162	0.000625232	down	Zea mays LOC100283929 (TIDP3412), mRNA
	AC209768.3_FG016	21.49	52.8932	-1.29942	0.020495	down	Sorghum bicolor hypothetical protein, mRNA
	AC211749.4_FG007	21.2944	98.0209	-2.20261	3.99107e-07	down	Zea mays hypothetical protein (LOC100274980), mRNA
	AC213884.3_FG002	9.31001	39.2704	-2.07659	0.00414184	down	Zea mays clone 336503 mRNA sequence
	AC214635.3_FG006	23.0382	54.4703	-1.24144	0.0268878	down	Zea mays clone 644719 hypothetical protein mRNA
	AC217293.3_FG007	26.9171	311.063	-3.53062	1.87496e-27	down	Zea mays S-receptor kinase1 (srk1), mRNA
	AC225718.2_FG009	256.721	1037.44	-2.01476	5.19466e-07	down	Zea mays clone 4562 mRNA sequence
	AC233882.1_FG003	278.032	807.952	-1.53902	2.53829e-16	down	Sorghum bicolor hypothetical protein, mRNA
	AC233899.1_FG002	146.687	304.639	-1.05436	0.0177674	down	Zea mays uncharacterized LOC100273916 (LOC100273916), mRNA
	AC233939.1_FG004	32.7353	70.1917	-1.10045	0.0419316	down	Zea mays full-length cDNA clone ZM_BFb0087L05 mRNA
	AC233955.1_FG002	15.6718	90.156	-2.52425	1.80381e-05	down	Zea mays uncharacterized LOC100277228 (LOC100277228), mRNA
	GRMZM2G000427	14.7021	88.9639	-2.5972	2.54488e-05	down	Sorghum bicolor hypothetical protein, mRNA
	GRMZM2G001648	32.9309	303.252	-3.203	2.2999e-28	down	Zea mays clone 287272 mRNA sequence
	GRMZM2G003715	0	125.966	#NAME?	1.87807e-30	down	Zea mays putative NAC domain transcription factor superfamily protein (NAC61), mRNA
	GRMZM2G004653	1.51324	47.7355	-4.97935	0.00763922	down	Zea mays POT family protein (LOC100281208), mRNA
	GRMZM2G005939	131.497	294.224	-1.16188	0.00330297	down	Zea mays full-length cDNA clone ZM_BFb0104O11 mRNA
	GRMZM2G006047	677.847	1606.35	-1.24475	6.88231e-13	down	Zea mays LOC100286065 (AY110426), mRNA
	GRMZM2G006631	425.672	1102.72	-1.37326	3.19484e-05	down	Zea mays clone 235094 mRNA sequence
	GRMZM2G006714	68.1491	166.921	-1.2924	0.0001073	down	Zea mays hypothetical protein (LOC100382095), mRNA
	GRMZM2G007729	145.021	358.269	-1.30478	1.93809e-06	down	Zea mays clone 996969 mRNA sequence
	GRMZM2G009157	0	11.9877	#NAME?	0.00066678	down	Zea mays BAC clone ZMMBBb-353K3 from chromosome 6, complete sequence
	GRMZM2G010048	13.2671	58.3655	-2.13726	0.0152039	down	Sorghum bicolor hypothetical protein, mRNA
	GRMZM2G010640	39.2927	229.203	-2.54429	1.38424e-16	down	Sorghum bicolor hypothetical protein, mRNA
	GRMZM2G013671	0.504414	368.448	-9.51264	2.08115e-34	down	Sorghum bicolor hypothetical protein, mRNA
	GRMZM2G015127	4.42236	65.2617	-3.88335	1.15454e-10	down	Zea mays actin-depolymerizing factor (LOC100282060), mRNA
	GRMZM2G015136	18.4635	72.7416	-1.9781	7.34851e-05	down	Zea mays clone 1574307 mRNA sequence
	GRMZM2G015281	39.9494	92.0685	-1.20453	0.00750862	down	Sorghum bicolor hypothetical protein, mRNA
	GRMZM2G015605	240.627	561.17	-1.22164	0.000842981	down	Zea mays clone 18018 mRNA sequence
	GRMZM2G015976	398.002	827.416	-1.05584	1.7495e-08	down	Zea mays mtN3-like protein (LOC100192602), mRNA
	GRMZM2G016447	214.713	2324.27	-3.4363	4.18248e-13	down	Zea mays full-length cDNA clone ZM_BFb0351I23 mRNA
	GRMZM2G017268	44.7239	102.148	-1.19154	0.00414493	down	Zea mays putative MYB DNA-binding domain superfamily protein (MYB164), mRNA
	GRMZM2G018649	101.366	237.179	-1.2264	0.0384021	down	Sorghum bicolor hypothetical protein, mRNA
	GRMZM2G021310	36.5833	179.724	-2.29653	0.0016456	down	Sorghum bicolor hypothetical protein, mRNA
	GRMZM2G021796	101.115	218.382	-1.11086	0.00345075	down	Zea mays RING-H2 finger protein ATL3F (LOC100285571), mRNA
	GRMZM2G021865	6.05297	77.4688	-3.6779	0.00872826	down	Sorghum bicolor hypothetical protein, mRNA
	GRMZM2G022442	300.144	664.435	-1.14648	7.42992e-09	down	Zea mays hypothetical protein (LOC100501781), mRNA
	GRMZM2G022642	26.3386	160.737	-2.60945	2.56483e-12	down	Zea mays LOC100193963 (si486073c04), mRNA
	GRMZM2G024099	281.594	682.624	-1.27748	8.6103e-11	down	Zea mays uncharacterized LOC100192462 (LOC100192462), mRNA
	GRMZM2G025105	65.5139	160.998	-1.29717	0.000335396	down	Zea mays polygalacturonase inhibitor (LOC100280839), mRNA
	GRMZM2G025190	466.495	1174.8	-1.33248	1.01871e-12	down	Zea mays clone 1686370 glutathione S-transferase GSTU6 mRNA
	GRMZM2G026780	118.465	713.267	-2.58998	1.19214e-10	down	Zea mays isolate 8112 clone 2 GRMZM2G026780-like gene, partial sequence
	GRMZM2G026980	123.227	327.654	-1.41086	2.21886e-08	down	Zea mays xyloglucan endotransglycosylase homolog1 (xet1), mRNA
	GRMZM2G027479	35.4488	199.151	-2.49005	1.16435e-06	down	Zea mays isolate 478 clone 1 GRMZM2G027479-like gene, partial sequence
	GRMZM2G029868	13.615	49.6396	-1.86629	0.00123708	down	Zea mays hypothetical protein (LOC100272757), mRNA
	GRMZM2G031200	80.1727	173.697	-1.11539	0.0007867	down	Zea mays uncharacterized LOC100382851 (LOC100382851), mRNA
	GRMZM2G031876	91.6959	229.463	-1.32333	4.94755e-06	down	Zea mays calmodulin binding protein (LOC100285050), mRNA
	GRMZM2G035726	1.00883	95.1648	-6.55968	0.00193559	down	Zea mays cysteine protease 1 (LOC100282322), mRNA
	GRMZM2G035994	141.077	349.671	-1.30952	4.80647e-06	down	Zea mays hypothetical protein (LOC100383200), mRNA
	GRMZM2G036436	76.1024	195.276	-1.3595	8.3918e-05	down	Zea mays full-length cDNA clone ZM_BFc0005L05 mRNA
	GRMZM2G036703	22.2641	50.0163	-1.16768	0.0496629	down	Sorghum bicolor hypothetical protein, mRNA
	GRMZM2G037152	294.474	673.997	-1.1946	1.69196e-08	down	Zea mays clone 289719 mRNA sequence
	GRMZM2G038388	18.6633	208.688	-3.48307	0.000354885	down	Zea mays hypothetical protein (LOC100383222), mRNA
	GRMZM2G038487	56.6691	335.602	-2.56611	1.99146e-22	down	Zea mays full-length cDNA clone ZM_BFc0064C11 mRNA
	GRMZM2G039993	11.0147	128.942	-3.54922	3.19792e-13	down	Zea mays hypothetical protein (LOC100501626), mRNA
	GRMZM2G040452	33.2522	375.373	-3.4968	0.00703634	down	Zea mays uncharacterized LOC100501571 (LOC100501571), mRNA
	GRMZM2G040689	784.624	2588.52	-1.72205	6.44235e-31	down	Zea mays LOC100277605 (gpm644), mRNA
	GRMZM2G042080	60.2783	246.277	-2.03057	2.01184e-12	down	Zea mays superoxide dismutase (LOC100274012), mRNA
	GRMZM2G043141	120.779	278.627	-1.20597	0.00048776	down	Zea mays clone 457367 mRNA sequence
	GRMZM2G043300	555.281	1276.08	-1.20043	1.11771e-12	down	Zea mays clone 407754 mRNA sequence
	GRMZM2G044377	95.5831	391.268	-2.03333	0.00014233	down	Sorghum bicolor hypothetical protein, mRNA
	GRMZM2G046430	0	13.5607	#NAME?	0.000249525	down	Zea mays hypothetical protein (LOC100273943), mRNA
	GRMZM2G047941	223.833	506.526	-1.17821	0.000185451	down	Zea mays full-length cDNA clone ZM_BFc0002C13 mRNA
	GRMZM2G048904	7.17499	78.1642	-3.44546	9.26174e-10	down	Zea mays full-length cDNA clone ZM_BFb0100K07 mRNA
	GRMZM2G050108	456.95	983.88	-1.10645	1.92867e-08	down	Zea mays nicotianamine synthase 3 (LOC100284978), mRNA
	GRMZM2G050412	558.409	2187.5	-1.96989	2.04057e-17	down	Zea mays full-length cDNA clone ZM_BFc0044E11 mRNA
	GRMZM2G051012	141.034	340.047	-1.2697	2.45036e-07	down	Zea mays full-length cDNA clone ZM_BFb0154J21 mRNA
	GRMZM2G051912	58.4521	188.521	-1.6894	9.39293e-08	down	Sorghum bicolor hypothetical protein, mRNA
	GRMZM2G052667	489.745	995.152	-1.02289	1.54155e-08	down	Zea mays clone 265278 mRNA sequence
	GRMZM2G052776	10.0841	72.0421	-2.83675	5.66401e-08	down	Sorghum bicolor hypothetical protein, mRNA
	GRMZM2G054687	216.389	645.775	-1.57741	6.68596e-09	down	Zea mays subsp. mays genotype CMS-T mitochondrion, complete genome
	GRMZM2G056629	8.41855	106.432	-3.66022	0.000177791	down	Zea mays clone 333787 mRNA sequence
	GRMZM2G057023	560.76	1627.84	-1.53751	5.98464e-22	down	Zea mays Interferon developmental regulator family (LOC100272784), mRNA
	GRMZM2G057140	505.87	1825.28	-1.85128	2.6319e-31	down	Sorghum bicolor hypothetical protein, mRNA
	GRMZM2G057413	845.119	2277.56	-1.43026	4.2606e-21	down	PREDICTED: Oryza brachyantha transcription factor bHLH100-like (LOC102699735), mRNA
	GRMZM2G057733	23.5468	93.4096	-1.98804	0.00336715	down	Sorghum bicolor hypothetical protein, mRNA
	GRMZM2G058024	39.41	131.769	-1.74138	2.37055e-06	down	Zea mays hypothetical protein (LOC100502161), mRNA
	GRMZM2G058414	99.645	329.459	-1.72523	8.26481e-12	down	Sorghum bicolor hypothetical protein, mRNA
	GRMZM2G058568	220.354	552.005	-1.32486	1.23679e-09	down	Zea mays uncharacterized LOC100273171 (LOC100273171), mRNA
	GRMZM2G058622	50.4639	282.199	-2.48339	9.74236e-19	down	Sorghum bicolor hypothetical protein, mRNA
	GRMZM2G059102	304.119	761.818	-1.32481	0.00209521	down	Zea mays full-length cDNA clone ZM_BFb0093D17 mRNA
	GRMZM2G059465	304.465	1319.18	-2.1153	6.65737e-09	down	Zea mays hypothetical protein (LOC100279833), mRNA
	GRMZM2G059549	0	13.3992	#NAME?	0.000252989	down	Sorghum bicolor hypothetical protein, mRNA
	GRMZM2G060057	48.755	124.438	-1.35181	0.000446637	down	Zea mays LOC100280085 (AY110100), mRNA
	GRMZM2G060161	14.2368	152.76	-3.42357	1.83457e-07	down	Zea mays clone 1432232 mRNA sequence
	GRMZM2G060866	131.219	284.066	-1.11425	0.00025116	down	Zea mays anther-specific proline-rich protein APG (LOC100284218), mRNA
	GRMZM2G060974	40.2665	1474.85	-5.19485	2.52406e-16	down	Sorghum bicolor hypothetical protein, mRNA
	GRMZM2G061088	385.673	2031.1	-2.39681	1.32083e-49	down	Zea mays full-length cDNA clone ZM_BFb0125B03 mRNA
	GRMZM2G063917	146.36	1189.03	-3.02219	6.16881e-11	down	Zea mays full-length cDNA clone ZM_BFb0098J03 mRNA
	GRMZM2G064631	9.69706	44.4323	-2.19599	0.000391507	down	Zea mays mazG nucleotide pyrophosphohydrolase domain protein (LOC100284231), mRNA
	GRMZM2G064948	7.60117	64.6698	-3.0888	0.000667898	down	Zea mays clone 1288381 hypothetical protein mRNA
	GRMZM2G065214	82.773	340.668	-2.04114	9.73811e-16	down	Zea mays putative prolin-rich extensin-like receptor protein kinase family protein (LOC100501564), mRNA
	GRMZM2G066057	52.9468	170.51	-1.68724	2.78475e-07	down	Sorghum bicolor hypothetical protein, mRNA
	GRMZM2G066202	353.591	1347.12	-1.92972	4.89927e-31	down	Zea mays full-length cDNA clone ZM_BFc0110F06 mRNA
	GRMZM2G066464	34.2877	82.2953	-1.26312	0.00605234	down	Sorghum bicolor hypothetical protein, mRNA
	GRMZM2G066516	162.167	416.349	-1.36031	4.19972e-09	down	Zea mays uncharacterized LOC100384830 (LOC100384830), mRNA
	GRMZM2G066862	13.5759	111.424	-3.03694	3.73059e-12	down	Sorghum bicolor hypothetical protein, mRNA
	GRMZM2G066997	16.5633	45.8397	-1.46861	0.0148746	down	Zea mays remorin (LOC100285314), mRNA
	GRMZM2G068322	7.06179	302.197	-5.41931	0.00130302	down	Zea mays harpin-induced protein (LOC100286305), mRNA
	GRMZM2G069047	35.4138	134.646	-1.92679	1.8051e-07	down	Zea mays secondary wall NAC transcription factor 2 (NAC115), mRNA
	GRMZM2G069444	86.1041	460.313	-2.41846	1.20187e-13	down	Sorghum bicolor hypothetical protein, mRNA
	GRMZM2G069511	0.930585	20.341	-4.45011	0.0362077	down	Zea mays full-length cDNA clone ZM_BFb0234I15 mRNA
	GRMZM2G070508	89.9088	202.88	-1.17409	0.000147792	down	Zea mays putative cytochrome P450 superfamily protein (LOC100279319), mRNA
	GRMZM2G072578	288.812	1115.33	-1.94926	3.71773e-26	down	Zea mays uncharacterized LOC100216649 (LOC100216649), mRNA
	GRMZM2G073044	302.97	1099.82	-1.86002	4.13263e-23	down	Zea mays clone 258271 seed specific protein Bn15D17A mRNA
	GRMZM2G073860	1632.81	3935.84	-1.26932	1.01598e-10	down	Zea mays purple acid phosphatase (LOC100217133), mRNA
	GRMZM2G075676	681.205	1454.78	-1.09464	1.34477e-05	down	Zea mays LOC100216996 (pco137899), mRNA
	GRMZM2G075794	278.384	695.758	-1.32151	6.70695e-11	down	Zea mays clone 290202 mRNA sequence
	GRMZM2G076778	69.158	145.649	-1.07453	0.00321438	down	Zea mays hypothetical protein (LOC100276620), mRNA
	GRMZM2G077040	121.987	454.212	-1.89663	6.64785e-17	down	Zea mays uncharacterized LOC100276702 (LOC100276702), mRNA
	GRMZM2G077845	10.6668	42.582	-1.99712	0.00168472	down	Zea mays clone 695423 mRNA sequence
	GRMZM2G078548	1.39588	29.5677	-4.40478	0.0277315	down	Zea mays methyltransferase (LOC100285693), mRNA
	GRMZM2G078566	111.681	301.112	-1.43092	0.0331574	down	Zea mays full-length cDNA clone ZM_BFb0104O03 mRNA
	GRMZM2G080079	141.647	334.6	-1.24014	9.50075e-06	down	Zea mays goliath1 (gol1), mRNA
	GRMZM2G080567	70.3707	641.449	-3.18829	0.00303162	down	Zea mays LOC100276535 (umc1295a), mRNA
	GRMZM2G080843	33.0874	110.559	-1.74047	1.25822e-05	down	Zea mays hypothetical protein (LOC100383728), mRNA
	GRMZM2G084821	25.0168	137.192	-2.45523	1.27302e-10	down	Zea mays hypothetical protein (LOC100384123), mRNA
	GRMZM2G085964	160.885	512.329	-1.67104	8.91146e-10	down	Zea mays full-length cDNA clone ZM_BFb0059P19 mRNA
	GRMZM2G086869	724.741	1973.46	-1.44519	4.49473e-19	down	Zea mays uncharacterized LOC100501636 (LOC100501636), mRNA
	GRMZM2G089396	19.8203	198.265	-3.32238	4.81025e-20	down	Sorghum bicolor hypothetical protein, mRNA
	GRMZM2G089699	0	30.4825	#NAME?	6.24779e-08	down	Zea mays uncharacterized LOC100382762 (LOC100382762), mRNA
	GRMZM2G089736	572.557	1414.18	-1.30448	4.17393e-14	down	Zea mays PCO155308 mRNA sequence
	GRMZM2G090603	164.146	381.574	-1.21698	3.70589e-07	down	Zea mays uncharacterized LOC100384173 (LOC100384173), mRNA
	GRMZM2G091303	134.089	336.872	-1.32901	9.83738e-08	down	Sorghum bicolor hypothetical protein, mRNA
	GRMZM2G091540	24.6688	94.2251	-1.93342	9.09189e-06	down	Zea mays hypothetical protein (LOC100304432), mRNA
	GRMZM2G091588	374.447	1348.28	-1.84829	1.39499e-24	down	Zea mays cytochrome P450 monooxygenase CYP92A1 mRNA
	GRMZM2G091648	77.1811	232.588	-1.59146	0.0217773	down	Zea mays hypothetical protein (LOC100304075), mRNA
	GRMZM2G092128	43.5585	104.913	-1.26817	0.00209898	down	Sorghum bicolor hypothetical protein, mRNA
	GRMZM2G092137	262.403	590.911	-1.17115	1.26403e-08	down	Zea mays putative bZIP transcription factor superfamily protein (bZIP9), mRNA
	GRMZM2G093076	0	14.4299	#NAME?	0.000133228	down	Zea mays clone 242788 mRNA sequence
	GRMZM2G093405	389.318	864.5	-1.15092	7.4993e-09	down	Zea mays LOC100273729 (cl7341_1a), mRNA
	GRMZM2G094768	11.793	90.7479	-2.94394	0.000511771	down	Sorghum bicolor hypothetical protein, mRNA
	GRMZM2G094955	105.264	216.35	-1.03936	0.0124495	down	Zea mays hypothetical protein (LOC100194326), mRNA
	GRMZM2G094990	524.868	1512.89	-1.52728	5.3908e-21	down	Zea mays beta-expansin 1a (LOC100284795), mRNA
	GRMZM2G095082	6.86619	83.4875	-3.60398	1.89212e-10	down	Zea mays uncharacterized LOC100192599 (LOC100192599), mRNA
	GRMZM2G096680	1648.88	6376.33	-1.95124	6.96321e-45	down	Zea mays subtilisin-chymotrypsin inhibitor CI-1B (LOC100285533), mRNA
	GRMZM2G098517	23.273	95.6904	-2.03972	2.56299e-06	down	Zea mays hypothetical protein (LOC100384069), mRNA
	GRMZM2G099989	70.7453	317.806	-2.16744	1.73098e-12	down	Zea mays full-length cDNA clone ZM_BFb0004N11 mRNA
	GRMZM2G105335	110.777	320.294	-1.53174	1.47059e-09	down	Zea mays clone 343148 atGRF5 mRNA
	GRMZM2G106324	0	1797.21	#NAME?	2.36524e-243	down	Zea mays PCO121732 mRNA sequence
	GRMZM2G106413	392.55	1023.27	-1.38224	0.000677382	down	Zea mays LOC100282066 (umc2403), mRNA
	GRMZM2G106445	335.998	1386.38	-2.0448	1.79441e-06	down	Zea mays full-length cDNA clone ZM_BFb0312E07 mRNA
	GRMZM2G108865	66.9056	136.973	-1.03369	0.00578864	down	Zea mays uncharacterized LOC100277644 (LOC100277644), mRNA
	GRMZM2G108991	96.8058	315.236	-1.70327	0.000271655	down	Zea mays clone 328461 mRNA sequence
	GRMZM2G109418	13.1106	49.2463	-1.90928	0.00527613	down	Zea mays subsp. parviglumis mitochondrion, complete genome
	GRMZM2G109959	0	13.1798	#NAME?	0.000647674	down	Zea mays LOC100280774 (umc2303), mRNA
	GRMZM2G110685	1.435	62.5421	-5.44571	1.17589e-12	down	Sorghum bicolor hypothetical protein, mRNA
	GRMZM2G111146	87.4692	201.477	-1.20377	8.41233e-05	down	Zea mays putative HLH DNA-binding domain superfamily protein (bHLH53), mRNA
	GRMZM2G114127	2.87	83.8187	-4.86815	6.5741e-16	down	Zea mays uncharacterized LOC100273267 (LOC100273267), mRNA
	GRMZM2G114471	20.055	167.451	-3.0617	4.07783e-08	down	Zea mays chalcone synthase 8 (LOC100282779), mRNA
	GRMZM2G115357	136.072	337.762	-1.31164	2.55707e-06	down	Zea mays full-length cDNA clone ZM_BFb0128D23 mRNA
	GRMZM2G116360	41.0365	232.725	-2.50365	2.73853e-16	down	Zea mays anther-specific proline-rich protein APG (LOC100217152), mRNA
	GRMZM2G116452	16.485	101.44	-2.6214	2.58853e-09	down	Sorghum bicolor hypothetical protein, mRNA
	GRMZM2G116520	52.529	150.707	-1.52056	0.0395575	down	Zea mays PCO107455 mRNA sequence
	GRMZM2G117942	65.7919	277.265	-2.07528	0.000213549	down	Zea mays full-length cDNA clone ZM_BFc0050M05 mRNA
	GRMZM2G117989	104.088	452.779	-2.121	0.0272066	down	Zea mays PCO105158 mRNA sequence
	GRMZM2G119311	38.0491	135.677	-1.83424	6.40643e-07	down	Zea mays hypothetical protein (LOC100216613), mRNA
	GRMZM2G119496	37.0403	112.939	-1.60838	5.9276e-05	down	Zea mays full-length cDNA clone ZM_BFc0101D24 mRNA
	GRMZM2G120110	70.4015	159.926	-1.18372	0.000467929	down	Zea mays hypothetical protein (LOC100193579), mRNA
	GRMZM2G122072	18.933	85.7103	-2.17857	0.0312615	down	Zea mays uncharacterized LOC100274555 (LOC100274555), mRNA
	GRMZM2G122437	389.74	795.749	-1.0298	6.63807e-08	down	Zea mays clone Contig167.F mRNA sequence
	GRMZM2G123452	532.47	1115.16	-1.06648	1.02421e-09	down	Sorghum bicolor hypothetical protein, mRNA
	GRMZM2G123776	24.0121	63.4155	-1.40108	0.0463279	down	Zea mays hypothetical protein (LOC100191960), mRNA
	GRMZM2G124799	4.77029	153.178	-5.00499	2.5304e-16	down	Zea mays clone 291736 mRNA sequence
	GRMZM2G125669	205.382	475.368	-1.21073	4.0583e-08	down	Zea mays full-length cDNA clone ZM_BFc0038A21 mRNA
	GRMZM2G125747	64.8097	144.751	-1.15929	0.0412627	down	Zea mays clone 507958 hypothetical protein mRNA
	GRMZM2G126285	15.9415	167.737	-3.39534	3.71701e-19	down	Zea mays full-length cDNA clone ZM_BFc0137M21 mRNA
	GRMZM2G127029	14.1194	106.929	-2.9209	2.51318e-11	down	Sorghum bicolor hypothetical protein, mRNA
	GRMZM2G127379	39.0971	125.208	-1.6792	9.14259e-06	down	Zea mays clone 350996 mRNA sequence
	GRMZM2G129146	364.883	880.056	-1.27016	3.93859e-12	down	Zea mays full-length cDNA clone ZM_BFc0100J11 mRNA
	GRMZM2G129246	52.6771	129.05	-1.29268	0.00358877	down	Zea mays glycolate oxidase1 (go1), mRNA
	GRMZM2G130528	146.339	296.969	-1.021	0.00228737	down	Zea mays hypothetical protein (LOC100382365), mRNA
	GRMZM2G133203	66.0141	132.365	-1.00368	0.00812211	down	Zea mays uncharacterized LOC100277872 (LOC100277872), mRNA
	GRMZM2G135960	84.5126	280.262	-1.72954	2.6287e-05	down	Zea mays full-length cDNA clone ZM_BFc0099I02 mRNA
	GRMZM2G136158	157.162	648.06	-2.04387	2.31876e-17	down	Zea mays clone 272332 mRNA sequence
	GRMZM2G137352	1574.56	3288.53	-1.0625	1.29112e-11	down	Zea mays clone 322337 mRNA sequence
	GRMZM2G137440	663.212	2564.43	-1.95109	0.000617179	down	Sorghum bicolor hypothetical protein, mRNA
	GRMZM2G137498	8.26207	47.3547	-2.51893	6.34565e-05	down	Zea mays peptide chain release factor 2 (LOC100216914), mRNA
	GRMZM2G137816	259.599	689.81	-1.40991	8.20218e-13	down	Zea mays uncharacterized LOC100278439 (LOC100278439), mRNA
	GRMZM2G138750	186.879	419.702	-1.16726	6.48935e-07	down	Zea mays putative cytochrome P450 superfamily protein (LOC100382270), mRNA
	GRMZM2G139467	408.133	865.444	-1.0844	1.18266e-07	down	Zea mays uncharacterized LOC100279968 (LOC100279968), mRNA
	GRMZM2G140651	120.013	332.042	-1.46817	4.33118e-09	down	Zea mays LOC100192846 (pco127689), mRNA
	GRMZM2G142315	28.0824	390.179	-3.7964	2.53363e-39	down	Zea mays phosphatidylinositol transfer protein CSR1 (LOC100282468), mRNA
	GRMZM2G143473	9.89267	122.928	-3.63531	6.90939e-05	down	Sorghum bicolor hypothetical protein, mRNA
	GRMZM2G144420	26.8821	109.363	-2.02441	6.63421e-05	down	Sorghum bicolor hypothetical protein, mRNA
	GRMZM2G147268	225.073	893.961	-1.98982	1.63358e-09	down	Zea mays putative threonine aldolase family protein isoform 1 (LOC100274124), mRNA
	GRMZM2G147714	63.2182	193.016	-1.61031	0.00218081	down	Zea mays full-length cDNA clone ZM_BFc0171N17 mRNA
	GRMZM2G148277	124.666	834.953	-2.74363	6.91169e-43	down	Sorghum bicolor hypothetical protein, mRNA
	GRMZM2G152969	1.00883	34.9365	-5.11398	0.00681246	down	.
	GRMZM2G153488	372.921	991.419	-1.41063	3.68559e-05	down	Zea mays clone 289072 hypothetical protein mRNA
	GRMZM2G153527	4.88765	29.6712	-2.60185	0.000926573	down	Zea mays receptor kinase (LOC100281079), mRNA
	GRMZM2G153602	25.6427	130.95	-2.35239	0.00208494	down	Zea mays clone 1673634 hypothetical protein mRNA
	GRMZM2G154954	64.1571	310.67	-2.2757	1.41411e-17	down	Zea mays glycine rich protein 3 (Grp3) mRNA, Grp3-UH250 allele
	GRMZM2G157057	222.963	1646.88	-2.88486	3.5502e-23	down	Sorghum bicolor hypothetical protein, mRNA
	GRMZM2G157822	0	80.1843	#NAME?	1.35841e-20	down	Zea mays clone 1564278 mRNA sequence
	GRMZM2G158175	7.99238	106.809	-3.74026	0.00134812	down	Zea mays hypothetical protein (LOC100277925), mRNA
	GRMZM2G160515	20.8724	112.774	-2.43376	0.0310309	down	.
	GRMZM2G163406	1626.13	3848.37	-1.24281	2.04057e-17	down	Zea mays clone 296589 mRNA sequence
	GRMZM2G164340	18.8115	67.0996	-1.83469	0.000537956	down	Zea mays nitrilase-associated protein (LOC100282364), mRNA
	GRMZM2G165308	0.504414	16.3837	-5.02151	0.000237252	down	Zea mays hypothetical protein (LOC100272626), mRNA
	GRMZM2G166459	50.7377	158.34	-1.6419	0.000359808	down	Zea mays putative MATE efflux family protein (LOC100382400), mRNA
	GRMZM2G168365	53.9906	193.989	-1.84519	5.87463e-09	down	Zea mays full-length cDNA clone ZM_BFc0164M15 mRNA
	GRMZM2G169329	386.999	818.416	-1.0805	0.000450203	down	Zea mays LOC100274367 (TIDP2662), mRNA
	GRMZM2G173534	41.4668	324.512	-2.96824	1.27631e-14	down	Zea mays clone 450274 inducer of CBF expression 2 mRNA
	GRMZM2G174312	12.18	40.9055	-1.74778	0.0056566	down	Zea mays clone EL01N0360E05.c mRNA sequence
	GRMZM2G176081	12.6103	154.449	-3.61445	0.000868902	down	Zea mays hypothetical protein (LOC100382309), mRNA
	GRMZM2G176253	21.0597	81.099	-1.9452	0.001561	down	Zea mays full-length cDNA clone ZM_BFc0019L18 mRNA
	GRMZM2G176998	185.753	888.48	-2.25795	1.51009e-33	down	Sorghum bicolor hypothetical protein, mRNA
	GRMZM2G179810	16.485	51.5396	-1.64453	0.00356278	down	Zea mays full-length cDNA clone ZM_BFb0298J14 mRNA
	GRMZM2G180232	7.75765	166.159	-4.4208	1.80155e-25	down	Zea mays B73 chromosome 9S bz genomic region
	GRMZM2G180283	44.9544	141.853	-1.65786	4.19084e-06	down	Zea mays hypothetical protein (LOC100272786), mRNA
	GRMZM2G300135	40.1841	365.389	-3.18473	2.27385e-29	down	Zea mays full-length cDNA clone ZM_BFc0168C08 mRNA
	GRMZM2G300965	152.748	1009.25	-2.72406	9.81008e-48	down	Sorghum bicolor hypothetical protein, mRNA
	GRMZM2G302035	3.8397	17.7953	-2.21243	0.0261649	down	Sorghum bicolor hypothetical protein, mRNA
	GRMZM2G305362	92.2744	451.591	-2.29102	3.52531e-21	down	Sorghum bicolor hypothetical protein, mRNA
	GRMZM2G310453	53.9906	295.805	-2.45387	7.45078e-19	down	Zea mays uncharacterized LOC100277014 (LOC100277014), mRNA
	GRMZM2G310840	88.8259	177.671	-1.00016	0.00207695	down	Sorghum bicolor hypothetical protein, mRNA
	GRMZM2G311664	0	40.3633	#NAME?	2.84567e-11	down	Sorghum bicolor hypothetical protein (SORBIDRAFT_0019s003010) mRNA
	GRMZM2G316362	216.854	1275.86	-2.55667	2.68417e-26	down	Zea mays LOC100273826 (cl27608_1), mRNA
	GRMZM2G316907	192.354	392.883	-1.03033	1.11113e-05	down	Zea mays clone 1596001 hypothetical protein mRNA
	GRMZM2G319062	42.7453	94.7715	-1.14869	0.00767846	down	Zea mays full-length cDNA clone ZM_BFc0183D12 mRNA
	GRMZM2G320023	35.105	255.67	-2.86453	7.8533e-16	down	Zea mays disease resistance response protein 206 (LOC100382329), mRNA
	GRMZM2G320298	342.206	1499.56	-2.1316	1.27264e-06	down	Zea mays clone 272278 mRNA sequence
	GRMZM2G321290	54.108	190.669	-1.81716	8.96021e-08	down	Zea mays triacylglycerol lipase (LOC100286304), mRNA
	GRMZM2G326933	27.8127	92.8632	-1.73936	0.000360556	down	Zea mays clone 1515772 hypothetical protein mRNA
	GRMZM2G328742	51.2771	240.482	-2.22955	4.54191e-14	down	Zea mays uncharacterized LOC100193310 (LOC100193310), mRNA
	GRMZM2G329029	0.465293	10.4685	-4.49178	0.00809251	down	Sorghum bicolor hypothetical protein, mRNA
	GRMZM2G331253	22.4597	57.2851	-1.35082	0.0125807	down	Zea mays clone 1582543 mRNA sequence
	GRMZM2G332660	87.9553	347.713	-1.98306	0.0134069	down	Sorghum bicolor hypothetical protein, mRNA
	GRMZM2G334181	82.2769	282.369	-1.77902	0.000409193	down	Zea mays protein kinase (LOC100281111), mRNA
	GRMZM2G336783	388.574	948.058	-1.28679	8.20218e-13	down	Sorghum bicolor hypothetical protein, mRNA
	GRMZM2G343144	37.7445	288.226	-2.93286	1.30085e-07	down	Sorghum bicolor hypothetical protein, mRNA
	GRMZM2G344993	54.2295	213.15	-1.97472	1.6054e-05	down	Zea mays LOC100274286 (umc2700), mRNA
	GRMZM2G356817	29.5215	91.7953	-1.63665	0.0277615	down	Sorghum bicolor hypothetical protein, mRNA
	GRMZM2G361210	0.504414	13.6145	-4.75439	0.00156352	down	Zea mays uncharacterized LOC100502060 (LOC100502060), mRNA
	GRMZM2G366411	24.5165	80.888	-1.72217	0.00964974	down	Sorghum bicolor hypothetical protein, mRNA
	GRMZM2G367668	307.317	1380.3	-2.16718	1.48155e-06	down	Zea mays clone 460558 L-ascorbate oxidase precursor, mRNA
	GRMZM2G375249	11.0538	86.0912	-2.96132	1.27427e-09	down	Zea mays extensin-like protein (LOC100384424), mRNA
	GRMZM2G380432	11.5624	204.441	-4.14417	0.0423411	down	Zea mays full-length cDNA clone ZM_BFb0163E18 mRNA
	GRMZM2G380656	11.48	163.61	-3.83306	5.54875e-12	down	Zea mays clone 382224 mRNA sequence
	GRMZM2G382379	129.193	364.416	-1.49606	0.00229982	down	Zea mays clone 1482328 mRNA sequence
	GRMZM2G383425	101.549	354.651	-1.80422	6.52211e-12	down	Sorghum bicolor hypothetical protein, mRNA
	GRMZM2G386674	271.627	1034.49	-1.92923	1.96491e-24	down	Zea mays clone 264458 mRNA sequence
	GRMZM2G388045	78.5853	432.939	-2.46183	5.56522e-25	down	Zea mays hypothetical protein (LOC100382002), mRNA
	GRMZM2G395236	22.6512	90.8597	-2.00405	9.49787e-06	down	Zea mays LOC100277218 (cl4730_1), mRNA
	GRMZM2G396070	22.225	141.108	-2.66654	2.56483e-12	down	Sorghum bicolor hypothetical protein, mRNA
	GRMZM2G396248	148.604	359.66	-1.27516	0.000320206	down	Zea mays clone 321435 mRNA sequence
	GRMZM2G399495	174.856	361.82	-1.04911	2.6287e-05	down	Sorghum bicolor hypothetical protein, mRNA
	GRMZM2G404676	203.369	504.613	-1.31108	1.09436e-09	down	Zea mays uncharacterized LOC100383584 (LOC100383584), mRNA
	GRMZM2G405804	316.034	679.531	-1.10446	2.31281e-07	down	Sorghum bicolor hypothetical protein, mRNA
	GRMZM2G413006	92.192	193.003	-1.06591	0.0460988	down	Zea mays LOC100283129 (pco076978a), mRNA
	GRMZM2G413897	30.6827	133.065	-2.11663	1.81317e-08	down	Zea mays 16.9 kDa class I heat shock protein 2 (LOC100285576), mRNA
	GRMZM2G419994	77.1462	526.415	-2.77053	5.37726e-34	down	Zea mays uncharacterized LOC100279659 (LOC100279659), mRNA
	GRMZM2G421126	102.789	749.972	-2.86715	5.69797e-45	down	Zea mays hypothetical protein (LOC100274299), mRNA
	GRMZM2G421491	329.511	1560.32	-2.24344	1.15776e-06	down	Zea mays cultivar Nongda 108 glutathione transporter mRNA
	GRMZM2G421669	60.3132	248.658	-2.04361	1.81167e-11	down	Sorghum bicolor hypothetical protein, mRNA
	GRMZM2G422510	108.068	291.525	-1.43168	5.89426e-06	down	Sorghum bicolor hypothetical protein, mRNA
	GRMZM2G422670	150.652	301.766	-1.00221	0.000341031	down	Zea mays clone 460975 mRNA sequence
	GRMZM2G423972	1.435	20.8874	-3.86351	0.000233452	down	Zea mays full-length cDNA clone ZM_BFc0171N17 mRNA
	GRMZM2G425798	51.0074	130.78	-1.35836	0.000977571	down	Zea mays uncharacterized LOC100275603 (LOC100275603), mRNA
	GRMZM2G425863	2403.32	5797.28	-1.27035	3.5914e-05	down	Zea mays full-length cDNA clone ZM_BFb0131I10 mRNA
	GRMZM2G427903	9.31001	107.409	-3.52819	1.65898e-10	down	Sorghum bicolor hypothetical protein, mRNA
	GRMZM2G428216	305.266	694.147	-1.18517	6.84098e-08	down	Zea mays LOC100276732 (umc2233), mRNA
	GRMZM2G430780	20.9856	60.9195	-1.5375	0.00330215	down	Sorghum bicolor hypothetical protein, mRNA
	GRMZM2G432926	257.629	834.126	-1.69497	9.50774e-20	down	Zea mays uncharacterized LOC100502319 (LOC100502319), mRNA
	GRMZM2G436455	8.26207	113.647	-3.78191	5.52929e-16	down	Sorghum bicolor hypothetical protein, mRNA
	GRMZM2G436856	64.2312	139.092	-1.11469	0.00228352	down	Zea mays clone 462798 hypothetical protein mRNA
	GRMZM2G437683	37.5097	171.868	-2.19596	6.45099e-11	down	Sorghum bicolor hypothetical protein, mRNA
	GRMZM2G438400	5.04414	185.95	-5.20416	0.00230817	down	Sorghum bicolor hypothetical protein, mRNA
	GRMZM2G438659	0	5.69581	#NAME?	0.0368328	down	Zea mays hypothetical protein (LOC100217059), mRNA
	GRMZM2G438960	77.1936	261.776	-1.76178	0.00121029	down	Sorghum bicolor hypothetical protein, mRNA
	GRMZM2G439819	9.58386	124.128	-3.69508	0.00166038	down	Zea mays clone 286288 mRNA sequence
	GRMZM2G440363	0	82.5644	#NAME?	5.17548e-21	down	Zea mays BAC clone CH201-162J17 from chromosome 5, complete sequence
	GRMZM2G440902	16.9894	91.9526	-2.43625	6.36263e-08	down	Zea mays full-length cDNA clone ZM_BFb0058P10 mRNA
	GRMZM2G442148	3.87883	23.5987	-2.60502	0.00295508	down	Zea mays uncharacterized LOC100216854 (LOC100216854), mRNA
	GRMZM2G442658	1166.07	4541.53	-1.96152	5.61165e-44	down	Zea mays PCO072750 mRNA sequence
	GRMZM2G442920	2.40471	23.9795	-3.31787	0.000326566	down	Zea mays hypothetical protein (LOC100304174), mRNA
	GRMZM2G443202	0.465293	16.0029	-5.10405	0.000316245	down	Zea mays LOC100280465 (pco062001), mRNA
	GRMZM2G443715	31.8829	103.071	-1.69278	4.33702e-05	down	Zea mays clone 387336 mRNA sequence
	GRMZM2G443785	181.562	645.315	-1.82955	1.72264e-19	down	Zea mays clone 400581 hypothetical protein mRNA
	GRMZM2G443885	51.2854	2409.24	-5.55388	2.85024e-08	down	Sorghum bicolor hypothetical protein, mRNA
	GRMZM2G443939	237.181	897.367	-1.91971	4.23731e-05	down	Zea mays BAC clone Z418K17, complete sequence
	GRMZM2G443953	342.236	1156	-1.75607	1.77824e-13	down	Sorghum bicolor hypothetical protein, mRNA
	GRMZM2G444643	218.888	694.098	-1.66495	3.14466e-10	down	Zea mays clone 365737 ASC1-like protein 1 mRNA
	GRMZM2G445689	0.465293	16.2761	-5.12847	0.000240493	down	PREDICTED: Setaria italica uncharacterized LOC101753284 (LOC101753284), transcript variant X3, mRNA
	GRMZM2G446185	6.05297	114.301	-4.23905	0.00147883	down	Zea mays clone 992321 mRNA sequence
	GRMZM2G446213	219.928	662.589	-1.59108	1.10687e-15	down	Zea mays uncharacterized LOC100273612 (LOC100273612), mRNA
	GRMZM2G447297	5.81824	20.7756	-1.83624	0.0469437	down	.
	GRMZM2G447347	248.91	596.305	-1.26043	9.24573e-06	down	Zea mays uncharacterized LOC100501886 (LOC100501886), mRNA
	GRMZM2G447480	19.9377	79.9565	-2.00372	2.17502e-05	down	Sorghum bicolor hypothetical protein, mRNA
	GRMZM2G447551	251.189	544.86	-1.11711	1.37542e-07	down	Sorghum bicolor hypothetical protein, mRNA
	GRMZM2G447632	382.943	1093.2	-1.51335	3.73345e-18	down	Zea mays clone 289771 glutathione S-transferase GSTU6 mRNA
	GRMZM2G447857	56.3995	176.525	-1.64612	3.81686e-07	down	Zea mays full-length cDNA clone ZM_BFc0049F05 mRNA
	GRMZM2G448054	0.504414	8.13806	-4.012	0.0268569	down	Zea mays hypothetical protein (LOC100277713), mRNA
	GRMZM2G448213	41.0406	93.0867	-1.18152	0.0333789	down	Sorghum bicolor hypothetical protein, mRNA
	GRMZM2G448282	1.00883	221.54	-7.77875	3.36166e-07	down	Aegilops tauschii isolate TA2468 clone 1 LZ-NBS-LRR class RGA and NBS-LRR class RGA genes
	GRMZM2G448627	0.504414	798.402	-10.6283	9.98658e-38	down	Zea mays seed maturation protein (LOC100284379), mRNA
	GRMZM2G448710	21.5683	67.973	-1.65605	0.0155974	down	Zea mays uncharacterized LOC100384436 (LOC100384436), mRNA
	GRMZM2G448927	17.2982	154.284	-3.15689	2.4936e-16	down	Zea mays full-length cDNA clone ZM_BFb0021K13 mRNA
	GRMZM2G449094	82.6989	194.576	-1.2344	0.000173776	down	Zea mays uncharacterized LOC100384448 (LOC100384448), mRNA
	GRMZM2G449133	669.571	6201.29	-3.21126	1.74988e-75	down	Zea mays hypothetical protein (LOC100383654), mRNA
	GRMZM2G450233	196.307	460.379	-1.22971	2.0124e-07	down	Zea mays full-length cDNA clone ZM_BFb0368P18 mRNA
	GRMZM2G450833	47.2026	99.4324	-1.07485	0.0133517	down	Zea mays clone 382065 mRNA sequence
	GRMZM2G450939	80.9859	171.363	-1.08131	0.00132874	down	Zea mays clone 439726 mRNA sequence
	GRMZM2G451037	28.9347	62.6539	-1.1146	0.0391449	down	Sorghum bicolor hypothetical protein, mRNA
	GRMZM2G451097	38.9839	107.844	-1.46799	0.000254318	down	Sorghum bicolor hypothetical protein, mRNA
	GRMZM2G451325	115.012	284.207	-1.30515	0.000414456	down	Zea mays clone 353387 hypothetical protein mRNA
	GRMZM2G451806	0	8.29949	#NAME?	0.00672336	down	Sorghum bicolor hypothetical protein, mRNA
	GRMZM2G452189	0	71.119	#NAME?	1.90841e-18	down	Zea mays clone 388231 mRNA sequence
	GRMZM2G454719	0.465293	17.3565	-5.22119	0.000364437	down	Zea mays phospho-2-dehydro-3-deoxyheptonate aldolase 1 (LOC100284499), mRNA
	GRMZM2G455171	0	10.9032	#NAME?	0.00128719	down	Zea mays full-length cDNA clone ZM_BFb0175J21 mRNA
	GRMZM2G455321	0	482.012	#NAME?	5.05312e-96	down	Sorghum bicolor hypothetical protein (SORBIDRAFT_0019s003140) mRNA
	GRMZM2G455476	295.334	603.007	-1.02983	4.35933e-07	down	Sorghum bicolor hypothetical protein, mRNA
	GRMZM2G455642	76.298	168.275	-1.1411	0.000598289	down	Zea mays LOC100216867 (pco100822), mRNA
	GRMZM2G455658	3.33529	65.0961	-4.28669	1.60366e-11	down	Zea mays clone 298264 mRNA sequence
	GRMZM2G455909	0	490.49	#NAME?	2.09859e-97	down	Zea mays uncharacterized LOC100193382 (LOC100193382), mRNA
	GRMZM2G456158	0	59.7232	#NAME?	9.33655e-16	down	Zea mays clone 1459922 mRNA sequence
	GRMZM2G458867	0	10.2533	#NAME?	0.00180577	down	Sorghum bicolor hypothetical protein, mRNA
	GRMZM2G459503	1.93941	20.4528	-3.3986	0.000761108	down	Zea mays uncharacterized LOC100277735 (LOC100277735), mRNA
	GRMZM2G459828	11.5233	273.958	-4.57133	7.07782e-06	down	Zea mays clone 425794 mRNA sequence
	GRMZM2G460566	225.085	589.86	-1.3899	2.57937e-10	down	Zea mays uncharacterized LOC100278404 (LOC100278404), mRNA
	GRMZM2G461537	0	9.92627	#NAME?	0.00248367	down	Sorghum bicolor hypothetical protein, mRNA
	GRMZM2G461648	0.504414	7.21497	-3.83831	0.0480397	down	Sorghum bicolor hypothetical protein, mRNA
	GRMZM2G463267	1.86117	161.66	-6.44061	2.89977e-05	down	Zea mays hypothetical protein (LOC100273828), mRNA
	GRMZM2G463415	523.907	1791.42	-1.77372	7.77655e-28	down	Zea mays full-length cDNA clone ZM_BFb0188M04 mRNA
	GRMZM2G463622	5.77912	66.189	-3.51767	1.00684e-09	down	Zea mays clone 490566 mRNA sequence
	GRMZM2G463640	340.684	708.226	-1.05578	8.22826e-06	down	Zea mays subsp. mays cultivar B73 chloroplast, complete genome
	GRMZM2G464043	591.996	1932.49	-1.7068	7.02542e-14	down	Zea mays clone 304509 hypothetical protein mRNA
	GRMZM2G464137	7048.85	18196.1	-1.36817	1.20918e-19	down	Zea mays LOC100283015 (pco103407), mRNA
	GRMZM2G465213	0	15.4606	#NAME?	7.03637e-05	down	Sorghum bicolor hypothetical protein, mRNA
	GRMZM2G465333	625.955	2905.28	-2.21454	1.42175e-11	down	Zea mays nascent polypeptide-associated complex alpha subunit-like protein (LOC100281031), mRNA
	GRMZM2G465689	0.465293	12.3685	-4.73239	0.00251212	down	Zea mays hypothetical protein (LOC100383269), mRNA
	GRMZM2G465723	58.0217	153.725	-1.40568	0.0332169	down	Zea mays hsp20/alpha crystallin family protein (LOC100284197), mRNA
	GRMZM2G468111	15.0109	46.2702	-1.62407	0.00754336	down	Zea mays hypothetical protein (LOC100277849), mRNA
	GRMZM2G468299	5.74	23.7105	-2.0464	0.0253244	down	Zea mays BAC clone CH201-44F4 from chromosome 5, complete sequence
	GRMZM2G468428	0.969706	9.87246	-3.34779	0.0291685	down	.
	GRMZM2G469175	14.9368	85.7103	-2.5206	0.0148361	down	Zea mays putative lectin-like receptor protein kinase family protein (LOC100273547), mRNA
	GRMZM2G469298	0	18.0105	#NAME?	1.4458e-05	down	Sorghum bicolor hypothetical protein, mRNA
	GRMZM2G469839	0.504414	26.8523	-5.73429	6.92247e-07	down	Zea mays full-length cDNA clone ZM_BFc0181F03 mRNA
	GRMZM2G470103	417.326	893.923	-1.09898	5.40043e-09	down	Sorghum bicolor hypothetical protein, mRNA
	GRMZM2G470452	17.92	73.2384	-2.03103	2.92381e-05	down	Zea mays LOC100217163 (pco089222), mRNA
	GRMZM2G470671	0	166.544	#NAME?	7.77911e-39	down	Zea mays p8MTCP1 (LOC100282895), mRNA
	GRMZM2G471357	11.5582	32.6019	-1.49603	0.0412627	down	Zea mays clone 1452058 peroxidase 52 precursor, mRNA
	GRMZM2G476040	23.2771	453.21	-4.2832	0.000228223	down	Zea mays uncharacterized LOC100275871 (LOC100275871), mRNA
	GRMZM2G481362	121.366	305.69	-1.33271	2.49167e-07	down	PREDICTED: Setaria italica acyl-protein thioesterase 1 homolog 1-like (LOC101759623), mRNA
	GRMZM2G492296	4.88765	21.8643	-2.16136	0.0138315	down	Zea mays clone 1588360 hypothetical protein mRNA
	GRMZM5G820287	0	119.132	#NAME?	4.89904e-29	down	Zea mays clone 1573140 mRNA sequence
	GRMZM5G826596	28.1606	112.794	-2.00195	1.92708e-06	down	.
	GRMZM5G843555	21.4859	71.7233	-1.73906	0.0174705	down	Zea mays full-length cDNA clone ZM_BFb0177N06 mRNA
	GRMZM5G847159	3.37441	89.7794	-4.73368	2.22951e-16	down	Hordeum vulgare subsp. vulgare mRNA for predicted protein , clone: NIASHv2093E13
	GRMZM5G849152	16.4068	57.0699	-1.79844	0.000965834	down	Zea mays clone 1588360 hypothetical protein mRNA
	GRMZM5G852876	6.24441	111.325	-4.15607	2.11696e-17	down	Zea mays BAC clone CH201-459P15 from chromosome 5, complete sequence
	GRMZM5G858165	103.532	340.047	-1.71566	0.00311426	down	Zea mays uncharacterized LOC100502230 (LOC100502230), mRNA
	GRMZM5G866024	0.504414	202.772	-8.65104	9.96072e-27	down	Zea mays uncharacterized LOC100276266 (LOC100276266), mRNA
	GRMZM5G875445	106.624	230.275	-1.11082	0.000160754	down	Sorghum bicolor hypothetical protein, mRNA
	GRMZM5G886185	176.917	445.105	-1.33107	1.70813e-08	down	Zea mays LOC100284708 (umc2624), mRNA
	GRMZM5G887922	486.006	1241.34	-1.35285	1.34669e-15	down	Zea mays full-length cDNA clone ZM_BFc0054J10 mRNA
	GRMZM5G889052	154.187	514.113	-1.7374	4.07625e-11	down	Zea mays LOC100278316 (si946092e03), mRNA
	GRMZM5G891371	2.40471	31.952	-3.73197	8.73498e-06	down	Zea mays uncharacterized LOC100280150 (LOC100280150), mRNA
	GRMZM6G488477	47.0894	111.478	-1.24328	0.00183423	down	Zea mays clone 245974 mRNA sequence
	GRMZM6G781015	128.732	276.702	-1.10396	0.000189053	down	Zea mays full-length cDNA clone ZM_BFb0083M15 mRNA
	AC148152.3_FG005	2055.77	626.684	1.71387	1.6561e-05	up	Zea mays 1-aminocyclopropane-1-carboxylate oxidase (LOC100282831), mRNA
	AC149828.2_FG004	1129.89	424.524	1.41226	5.16613e-10	up	Zea mays hypothetical protein (LOC100274583), mRNA
	AC186231.4_FG002	71.2189	21.3717	1.73656	0.00330828	up	Zea mays clone 290490 early nodulin 75 protein mRNA
	AC191115.3_FG002	83.582	17.3565	2.26772	0.00495515	up	PREDICTED: Oryza brachyantha U-box domain-containing protein 33-like (LOC102709397), mRNA
	AC191575.2_FG001	2047.03	863.764	1.24482	1.1467e-07	up	Zea mays uncharacterized LOC100193647 (LOC100193647), mRNA
	AC194022.3_FG013	786.708	167.062	2.23545	0.00297115	up	Zea mays full-length cDNA clone ZM_BFc0030F04 mRNA
	AC197699.3_FG002	2483.3	48.1122	5.68971	9.67022e-27	up	Sorghum bicolor hypothetical protein, mRNA
	AC197705.4_FG011	2723.88	1105.67	1.30074	9.81017e-14	up	Hordeum vulgare subsp. vulgare mRNA for predicted protein , clone: NIASHv1004L07
	AC205274.3_FG001	20.3289	3.58058	2.50527	0.0210173	up	Zea mays subsp. parviglumis isolate prms_T4 pathogenesis-related maize seed protein (PRms) gene
	AC216793.3_FG008	845.036	386.541	1.12839	1.28576e-05	up	Sorghum bicolor hypothetical protein, mRNA
	AC234154.1_FG008	812.898	321.043	1.34031	1.55712e-10	up	Sorghum bicolor hypothetical protein, mRNA
	GRMZM2G000221	311.292	79.5261	1.96877	3.41925e-08	up	Zea mays PVR3-like protein (LOC100284641), mRNA
	GRMZM2G000614	19390.2	6019.32	1.68765	6.39774e-19	up	Sorghum bicolor hypothetical protein, mRNA
	GRMZM2G001676	54.6515	17.9567	1.60574	0.00480024	up	Zea mays uncharacterized LOC100192842 (LOC100192842), mRNA
	GRMZM2G002704	1039.33	237.966	2.12683	3.17065e-14	up	Zea mays gibberellin 20 oxidase 2 (LOC100283148), mRNA
	GRMZM2G002915	439.577	185.9	1.24159	1.76602e-06	up	Zea mays putative homeobox DNA-binding and leucine zipper domain family protein (HB34), mRNA
	GRMZM2G005043	35.1442	12.857	1.45073	0.0423757	up	Zea mays clone 285968 mRNA sequence
	GRMZM2G006197	118.104	57.1733	1.04665	0.0217092	up	PREDICTED: Setaria italica uncharacterized LOC101765687 (LOC101765687), mRNA
	GRMZM2G006853	15.4021	0	Inf	0.000249312	up	Zea mays LOC100284970 (cl1774_-2(594)), mRNA
	GRMZM2G009188	379.573	165.17	1.20042	0.000337805	up	Zea mays clone 290689 mRNA sequence
	GRMZM2G010251	3141.19	1378.8	1.18789	1.4282e-06	up	Zea mays high affinity nitrate transporter (LOC101027089), mRNA
	GRMZM2G011078	767.929	362.305	1.08377	7.74201e-06	up	Zea mays full-length cDNA clone ZM_BFb0062A14 mRNA
	GRMZM2G011590	570.852	184.596	1.62874	1.75546e-09	up	Zea mays full-length cDNA clone ZM_BFb0199C17 mRNA
	GRMZM2G011598	203.017	62.6539	1.69612	2.68349e-07	up	Sorghum bicolor hypothetical protein, mRNA
	GRMZM2G011651	5.85736	0	Inf	0.0312209	up	Zea mays cellulose synthase catalytic subunit 12 (CesA12), mRNA
	GRMZM2G013082	900.8	443.929	1.02088	0.00823801	up	Sorghum bicolor hypothetical protein, mRNA
	GRMZM2G013790	372.993	183.793	1.02106	0.00010508	up	Zea mays full-length cDNA clone ZM_BFb0340O19 mRNA
	GRMZM2G014055	51.8597	8.94937	2.53476	0.00401684	up	Zea mays clone 7956 mRNA sequence
	GRMZM2G015908	2869.28	561.604	2.35306	2.4762e-20	up	Zea mays PCO107612 mRNA sequence
	GRMZM2G016922	100.253	36.4019	1.46156	0.0126284	up	Zea mays uncharacterized LOC100383607 (LOC100383607), mRNA
	GRMZM2G018558	23.6991	0	Inf	5.9617e-07	up	Sorghum bicolor hypothetical protein, mRNA
	GRMZM2G020772	874.659	312.711	1.48389	3.62486e-08	up	Zea mays putative MYB DNA-binding domain superfamily protein isoform 1 (LOC100381953), mRNA
	GRMZM2G021889	140.873	40.9552	1.78228	2.55686e-06	up	Zea mays LOC100274100 (si707051g05), mRNA
	GRMZM2G023872	19.2376	4.71891	2.02741	0.0300048	up	Zea mays full-length cDNA clone ZM_BFb0111E22 mRNA
	GRMZM2G024196	98.3665	47.305	1.05617	0.0184695	up	Sorghum bicolor hypothetical protein, mRNA
	GRMZM2G024705	1279.1	625.181	1.03279	0.00284013	up	Oryza sativa Japonica Group Os10g0392600 (Os10g0392600) mRNA
	GRMZM2G025231	25791.3	9327.05	1.46739	8.56911e-14	up	Zea mays cellulose synthase7 (cesa7), mRNA
	GRMZM2G027663	724.202	298.839	1.27702	7.16434e-08	up	Zea mays full-length cDNA clone ZM_BFb0052C19 mRNA
	GRMZM2G029039	120.896	27.9906	2.11075	2.75141e-07	up	Zea mays kelch motif family protein (LOC100281762), mRNA
	GRMZM2G029506	2671.19	1262.26	1.08148	6.03442e-07	up	Hordeum vulgare subsp. vulgare mRNA for predicted protein , clone: NIASHv2120P10
	GRMZM2G031441	8.41855	0.54226	3.95652	0.033721	up	Zea mays MYB-like transcription factor DIVARICATA (LOC100284382), mRNA
	GRMZM2G031724	85.0562	30.379	1.48534	0.00219406	up	Zea mays PCO148306 mRNA sequence
	GRMZM2G034956	464.589	5.15355	6.49425	9.05816e-46	up	Zea mays CL963_1 mRNA sequence
	GRMZM2G035370	235.521	57.3927	2.03692	1.97418e-10	up	Sorghum bicolor hypothetical protein, mRNA
	GRMZM2G035579	2579.26	1248.22	1.04708	1.48767e-09	up	Sorghum bicolor hypothetical protein, mRNA
	GRMZM2G036448	951.539	308.671	1.62419	3.30315e-15	up	Zea mays uncharacterized LOC100279609 (LOC100279609), mRNA
	GRMZM2G036759	80.2817	0.48845	7.36072	1.47976e-15	up	Zea mays full-length cDNA clone ZM_BFc0030N14 mRNA
	GRMZM2G036996	294.774	87.3246	1.75515	0.000817462	up	Zea mays subsp. mays chromosome 2 genomic sequence
	GRMZM2G037485	316.598	43.5589	2.86161	1.22663e-18	up	Zea mays LOC100382367 (TIDP2768), mRNA
	GRMZM2G039089	1424.86	628.563	1.18069	2.11198e-10	up	Zea mays clone 1680197 hypothetical protein mRNA
	GRMZM2G039639	353.163	93.7946	1.91276	2.15554e-07	up	Zea mays LOC100281135 (pco103560(319)), mRNA
	GRMZM2G041352	231.012	72.7954	1.66605	1.11651e-05	up	Zea mays nuclease PA3 (LOC100282147), mRNA
	GRMZM2G041595	109.803	12.0953	3.1824	1.10378e-05	up	Zea mays inorganic phosphate transporter 5 (LOC732718), mRNA
	GRMZM2G041980	203.721	73.7268	1.46633	9.24573e-06	up	Zea mays full-length cDNA clone ZM_BFb0211B21 mRNA
	GRMZM2G042323	3917.88	1570.35	1.31899	9.40644e-15	up	Zea mays LOC100383490 (cl38055_1), mRNA
	GRMZM2G042752	55.6603	12.8032	2.12015	0.000225298	up	Zea mays hypothetical protein (LOC100502450), mRNA
	GRMZM2G044788	404.699	163.121	1.3109	2.1014e-07	up	Zea mays hypothetical protein (LOC100274914), mRNA
	GRMZM2G045999	48.5985	3.6882	3.71992	7.07322e-06	up	Zea mays full-length cDNA clone ZM_BFb0173A17 mRNA
	GRMZM2G047763	71.1015	25.0102	1.50736	0.00332085	up	Zea mays hypothetical protein (LOC100216923), mRNA
	GRMZM2G047995	4079.48	1303.22	1.6463	1.78181e-11	up	Zea mays full-length cDNA clone ZM_BFb0182L20 mRNA
	GRMZM2G049541	2219.96	936.02	1.24592	2.80404e-08	up	Zea mays full-length cDNA clone ZM_BFb0368I21 mRNA
	GRMZM2G050561	754.736	340.614	1.14783	6.19251e-08	up	Zea mays LOC100191658 (TIDP3394), mRNA
	GRMZM2G050937	476.095	94.6597	2.33043	9.32585e-19	up	Sorghum bicolor hypothetical protein, mRNA
	GRMZM2G051852	98.7927	31.6788	1.64089	0.000167892	up	Zea mays nucleotide binding protein (LOC100285051), mRNA
	GRMZM2G053322	3023.68	1460.55	1.04979	9.22333e-10	up	Zea mays UDP-sulfoquinovose synthase (LOC100282424), mRNA
	GRMZM2G054120	1544.47	711.177	1.11883	9.4852e-10	up	Zea mays LOC100278255 (IDP353), mRNA
	GRMZM2G055737	80.1768	29.8368	1.42609	0.00309486	up	Zea mays plant-specific domain TIGR01568 family protein (OFP17), mRNA
	GRMZM2G055898	530.808	255.02	1.05758	5.81396e-06	up	Zea mays LOC100217062 (umc1399), mRNA
	GRMZM2G056418	14.9718	0.48845	4.93789	0.000589126	up	Sorghum bicolor hypothetical protein, mRNA
	GRMZM2G058227	1808.21	128.565	3.81399	7.23786e-66	up	Zea mays LOC100283806 (si605064b07), mRNA
	GRMZM2G059308	1180.31	492.149	1.262	7.3261e-11	up	Zea mays putative cytochrome P450 superfamily protein (LOC100274015), mRNA
	GRMZM2G059637	709.764	334.086	1.08712	0.00472055	up	Zea mays uncharacterized LOC100191740 (LOC100191740), mRNA
	GRMZM2G060029	395.033	193.119	1.03248	0.00163355	up	Zea mays clone 325174 mRNA sequence
	GRMZM2G060311	1449.88	499.633	1.53699	2.70924e-06	up	Zea mays low temperature and salt responsive protein (LOC100285559), mRNA
	GRMZM2G060760	2712.27	133.338	4.34634	5.85446e-85	up	Zea mays esterase PIR7B (LOC100285038), mRNA
	GRMZM2G064657	488.02	212.057	1.20249	4.84506e-07	up	Sorghum bicolor hypothetical protein, mRNA
	GRMZM2G064914	5824.36	1858.7	1.64781	3.42777e-16	up	Zea mays PCO142364 mRNA sequence
	GRMZM2G064962	2726.5	1056.2	1.36816	3.58509e-15	up	Zea mays LOC100216744 (si707046e01), mRNA
	GRMZM2G065557	714.006	197.789	1.85198	1.01781e-10	up	Sorghum bicolor hypothetical protein, mRNA
	GRMZM2G065585	134.306	38.2439	1.81222	0.000310001	up	Wuglu; Zea mays; 1292 base-pairs
	GRMZM2G066049	2956.07	402.999	2.87483	3.74984e-07	up	Zea mays LOC100280589 (pco099218(710)), mRNA
	GRMZM2G068202	20.79	4.61129	2.17265	0.0183241	up	Zea mays LOC100286242 (umc2186), mRNA
	GRMZM2G070837	2280.62	517.851	2.13882	6.48858e-18	up	Sorghum bicolor hypothetical protein, mRNA
	GRMZM2G071688	345.79	171.955	1.00787	0.00173981	up	Zea mays hypothetical protein (LOC100193674), mRNA
	GRMZM2G072383	24.986	0.54226	5.52599	2.20364e-05	up	Zea mays clone 1468446 hypothetical protein mRNA
	GRMZM2G073244	28.0041	6.29188	2.15408	0.00890092	up	PREDICTED: Setaria italica UDP-glycosyltransferase 84A1-like (LOC101759351), mRNA
	GRMZM2G073929	394.693	9.81865	5.32906	1.76166e-46	up	Sorghum bicolor hypothetical protein, mRNA
	GRMZM2G074896	1436.97	548.147	1.3904	3.03468e-10	up	Zea mays glycosyltransferase (LOC100281411), mRNA
	GRMZM2G075417	55.5513	7.10735	2.96644	2.13786e-05	up	Sorghum bicolor hypothetical protein, mRNA
	GRMZM2G076392	817.925	298.649	1.45352	1.27191e-08	up	Zea mays LOC100281652 (cl27615_1), mRNA
	GRMZM2G076417	1337.41	605.118	1.14416	3.9642e-05	up	Sorghum bicolor hypothetical protein, mRNA
	GRMZM2G076631	791.694	304.039	1.38069	1.39487e-07	up	Zea mays hypothetical protein (LOC100272809), mRNA
	GRMZM2G077479	19.1677	1.51916	3.65733	0.00298838	up	PREDICTED: Oryza brachyantha thiol protease SEN102-like (LOC102713302), mRNA
	GRMZM2G078275	1452.91	702.489	1.04839	3.25817e-06	up	Sorghum bicolor hypothetical protein, mRNA
	GRMZM2G080524	723.067	262.554	1.46152	1.39141e-11	up	Zea mays full-length cDNA clone ZM_BFb0124G03 mRNA
	GRMZM2G080858	43.6368	15.026	1.53808	0.0146111	up	Zea mays hypothetical protein (LOC100273381), mRNA
	GRMZM2G081554	7679.84	2138.44	1.84452	2.16931e-25	up	Zea mays anther ear1 (an1), mRNA
	GRMZM2G082520	1657.93	396.09	2.06548	7.60105e-06	up	Zea mays beta-expansin 1a (LOC100282311), mRNA
	GRMZM2G083655	1927.38	811.764	1.24751	4.96425e-05	up	Zea mays clone 997534 mRNA sequence
	GRMZM2G084779	83.2033	41.2864	1.01098	0.0422739	up	Zea mays high-affinity potassium transporter (HAK5) mRNA
	GRMZM2G088053	180.474	36.1328	2.32041	2.12367e-10	up	Zea mays hypothetical protein (LOC100273211), mRNA
	GRMZM2G089557	70.1277	20.1796	1.79709	0.000404008	up	Zea mays full-length cDNA clone ZM_BFc0132P01 mRNA
	GRMZM2G089686	13.4976	1.03071	3.711	0.00435451	up	Zea mays clone 224989 MYB305 mRNA
	GRMZM2G089803	5168.27	1313.91	1.97581	1.05027e-20	up	PREDICTED: Setaria italica cytochrome P450 88A1-like (LOC101759375), mRNA
	GRMZM2G089958	597.759	2.06142	8.17978	7.15029e-64	up	Zea mays clone 1449688 stress responsive protein mRNA
	GRMZM2G090728	3073.21	1507.8	1.0273	2.00588e-09	up	Zea mays clone 283157 mRNA sequence
	GRMZM2G091621	732.977	362.607	1.01536	0.000273899	up	Sorghum bicolor hypothetical protein, mRNA
	GRMZM2G091656	483.375	95.6449	2.33738	3.30869e-19	up	Zea mays clone 367514 mRNA sequence
	GRMZM2G094304	384.743	73.2384	2.39322	1.71486e-17	up	Zea mays clone 289294 mRNA sequence
	GRMZM2G095643	17.111	0	Inf	0.000132793	up	Zea mays full-length cDNA clone ZM_BFb0155F11 mRNA
	GRMZM2G096475	146.456	3.52677	5.37598	1.02092e-23	up	Zea mays lea protein group3 (mlg3), mRNA
	GRMZM2G097395	866.487	387.601	1.16061	1.74504e-08	up	Zea mays LOC100279749 (pco135901b), mRNA
	GRMZM2G098290	1295.41	597.145	1.11726	8.27321e-09	up	Zea mays glutamine synthetase1 (LOC100856886), mRNA
	GRMZM2G099642	1005.92	482.711	1.05928	0.00810227	up	Zea mays uncharacterized LOC100384694 (LOC100384694), mRNA
	GRMZM2G099854	8.34031	0	Inf	0.00629687	up	.
	GRMZM2G100454	3269.02	454.001	2.84809	1.22939e-38	up	Zea mays putative protein kinase superfamily protein (LOC100280200), mRNA
	GRMZM2G103512	2031.59	141.427	3.84448	7.70698e-52	up	Zea mays full-length cDNA clone ZM_BFc0028C19 mRNA
	GRMZM2G105522	16.4459	1.57297	3.38616	0.00266278	up	Zea mays hypothetical protein (LOC100384163), mRNA
	GRMZM2G105775	179.426	85.2674	1.07333	0.02393	up	Zea mays uncharacterized LOC100278321 (LOC100278321), mRNA
	GRMZM2G105954	6.32265	0	Inf	0.0226954	up	Zea mays clone 280124 mRNA sequence
	GRMZM2G107226	427.587	128.392	1.73567	0.00979818	up	Zea mays clone 447822 hypothetical protein mRNA
	GRMZM2G107373	626.805	274.314	1.19219	1.16512e-05	up	Sorghum bicolor hypothetical protein, mRNA
	GRMZM2G108457	1080.57	494.799	1.12688	7.8184e-09	up	Zea mays clone 1613337 carotenoid isomerase mRNA
	GRMZM2G110333	452.647	204.999	1.14277	0.0010859	up	Zea mays ethylene response element binding protein (LOC100283876), mRNA
	GRMZM2G110622	39.8362	3.58058	3.47582	3.33241e-06	up	Zea mays clone 1405202 histone H2A variant 3 mRNA
	GRMZM2G111324	664.42	298.91	1.15238	1.35766e-07	up	Zea mays putative O-Glycosyl hydrolase superfamily protein (LOC100191471), mRNA
	GRMZM2G111711	80.7944	19.4179	2.05687	0.0036609	up	Zea mays clone 1497625 mRNA sequence
	GRMZM2G112030	651.373	52.1937	3.64154	4.64389e-07	up	Zea mays subsp. parviglumis mitochondrion, complete genome
	GRMZM2G113250	2541.13	383.474	2.72827	4.55843e-45	up	Zea mays LOC100285098 (cl2727_2b), mRNA
	GRMZM2G113794	793.078	296.617	1.41886	4.24857e-10	up	Zea mays full-length cDNA clone ZM_BFc0158L24 mRNA
	GRMZM2G114588	100.71	21.2103	2.24737	4.58426e-05	up	.
	GRMZM2G114772	580.399	286.318	1.01943	0.000117558	up	Zea mays uncharacterized LOC100280284 (LOC100280284), mRNA
	GRMZM2G114801	1578.87	616.128	1.35759	4.38027e-12	up	Zea mays uncharacterized LOC100194230 (LOC100194230), mRNA
	GRMZM2G116461	845.368	157.533	2.42392	6.8787e-27	up	Zea mays hypothetical protein (LOC100277925), mRNA
	GRMZM2G117030	1039.13	515.752	1.01063	0.000695681	up	Zea mays full-length cDNA clone ZM_BFb0013L05 mRNA
	GRMZM2G117057	57.2868	9.92627	2.52888	3.21731e-05	up	Zea mays clone 323326 mRNA sequence
	GRMZM2G117281	1387.59	0	Inf	6.5333e-109	up	Zea mays PCO118362 mRNA sequence
	GRMZM2G117971	201.792	79.8531	1.33745	0.00407552	up	Zea mays LOC100191593 (pco080661a), mRNA
	GRMZM2G120539	419.652	11.6069	5.17615	1.36962e-15	up	Zea mays LOC100281193 (pco078009(446)), mRNA
	GRMZM2G123446	851.054	296.757	1.51997	5.97619e-08	up	Zea mays PCO077650 mRNA sequence
	GRMZM2G123558	8166.5	2518.63	1.69708	1.09575e-15	up	Zea mays full-length cDNA clone ZM_BFc0140H09 mRNA
	GRMZM2G124026	646.569	14.6452	5.46431	6.32554e-23	up	Zea mays clone 984174 hypothetical protein mRNA
	GRMZM2G124495	370.71	155.041	1.25764	4.25896e-05	up	Zea mays clone 1594418 transfactor mRNA
	GRMZM2G125001	156.74	14.8646	3.39843	7.12214e-16	up	Zea mays putative CBL-interacting protein kinase family protein isoform 1 (LOC100384585), mRNA
	GRMZM2G125032	58.1474	19.6373	1.56612	0.00893349	up	Zea mays clone AI001244 beta-1,3-glucanase precursor (glucA) mRNA
	GRMZM2G125838	529.595	248.484	1.09174	0.000323581	up	Zea mays calcineurin subunit B (LOC100285425), mRNA
	GRMZM2G126079	276.589	106.159	1.38152	1.57472e-06	up	Zea mays putative ARF GTPase-activating domain family protein (LOC100273921), mRNA
	GRMZM2G127072	715.04	272.529	1.39161	9.9328e-09	up	Zea mays hypothetical protein (LOC100383815), mRNA
	GRMZM2G127143	959.426	226.193	2.08462	0.000472109	up	Sorghum bicolor hypothetical protein, mRNA
	GRMZM2G127297	1364.14	657.754	1.05238	1.6736e-08	up	Zea mays protein transporter (LOC100285221), mRNA
	GRMZM2G127909	231.408	90.0981	1.36087	0.000615344	up	Sorghum bicolor hypothetical protein, mRNA
	GRMZM2G130053	151.544	47.3547	1.67816	0.000145819	up	Zea mays cysteine protease 1 (LOC100284926), mRNA
	GRMZM2G130333	318.164	125.101	1.34668	2.29556e-06	up	Zea mays uncharacterized LOC100383486 (LOC100383486), mRNA
	GRMZM2G132095	66.5185	0	Inf	2.58231e-16	up	Zea mays clone 1556968 hypothetical protein mRNA
	GRMZM2G132478	554.168	49.6893	3.47932	7.92183e-36	up	Zea mays clone 1601891 mRNA sequence
	GRMZM2G133613	34.0529	9.3302	1.8678	0.00770468	up	Zea mays hypothetical protein (LOC100274035), mRNA
	GRMZM2G133675	127.536	41.336	1.62543	3.84585e-05	up	Zea mays LOC100272601 (pco136360), mRNA
	GRMZM2G134054	4078.24	2025.88	1.0094	5.85711e-07	up	Zea mays full-length cDNA clone ZM_BFb0017O17 mRNA
	GRMZM2G134539	1434.61	0	Inf	5.11079e-133	up	Zea mays clone EL01N0509G01.c mRNA sequence
	GRMZM2G134846	141.468	17.195	3.04041	8.8361e-09	up	Sorghum bicolor hypothetical protein, mRNA
	GRMZM2G135044	662.655	274.044	1.27385	0.00208634	up	Zea mays LOC100272362 (si605018e07b), mRNA
	GRMZM2G135586	2696.2	929.613	1.53623	1.62458e-15	up	Zea mays full-length cDNA clone ZM_BFb0172N24 mRNA
	GRMZM2G135839	4204.84	1376.28	1.61127	1.2759e-20	up	Sorghum bicolor hypothetical protein, mRNA
	GRMZM2G135862	33.5177	3.52677	3.24851	0.000251194	up	Sorghum bicolor hypothetical protein, mRNA
	GRMZM2G138450	328.817	86.5216	1.92615	1.02421e-09	up	Sorghum bicolor hypothetical protein, mRNA
	GRMZM2G139198	161.745	48.2281	1.74578	1.47657e-06	up	Zea mays partner of Nob1 (LOC100283335), mRNA
	GRMZM2G139535	92.8613	45.5127	1.02881	0.0255199	up	Zea mays heat shock factor protein 4 (LOC100283948), mRNA
	GRMZM2G140996	36.9271	0	Inf	5.06532e-10	up	Zea mays full-length cDNA clone ZM_BFc0017E03 mRNA
	GRMZM2G141320	4688.38	1939.57	1.27336	6.43933e-10	up	Zea mays hypothetical protein (LOC100383973), mRNA
	GRMZM2G144034	559.665	85.5944	2.70897	1.45126e-13	up	Zea mays hypothetical protein (LOC100382086), mRNA
	GRMZM2G145440	353.142	139.684	1.33808	5.60232e-05	up	Zea mays clone 1555799 BRASSINOSTEROID INSENSITIVE 1-associated receptor kinase 1 precursor, mRNA
	GRMZM2G146463	988.116	229.857	2.10395	4.53765e-16	up	Zea mays uncharacterized LOC100191564 (LOC100191564), mRNA
	GRMZM2G147503	349.63	73.9379	2.24144	2.75676e-15	up	Zea mays full-length cDNA clone ZM_BFb0089I13 mRNA
	GRMZM2G147819	1228.53	515.342	1.25333	1.60658e-10	up	Zea mays full-length cDNA clone ZM_BFc0056B05 mRNA
	GRMZM2G147908	37.5489	8.84175	2.08637	0.00230269	up	Sorghum bicolor hypothetical protein, mRNA
	GRMZM2G149204	77.2327	26.8523	1.52417	0.00604139	up	Zea mays zinc finger protein 7 (LOC100285472), mRNA
	GRMZM2G149265	2568.44	932.196	1.46219	1.32674e-16	up	Zea mays LOC100274471 (AY110569), mRNA
	GRMZM2G149317	1085.18	452.394	1.26228	2.52187e-07	up	Zea mays full-length cDNA clone ZM_BFc0144O08 mRNA
	GRMZM2G149422	161.628	76.7071	1.07524	0.002731	up	Zea mays phi-1-like phosphate-induced protein (LOC100281252), mRNA
	GRMZM2G151567	233.516	96.5017	1.2749	0.0040081	up	Saccharum hybrid cultivar SP70-1143 SHR5-receptor-like kinase mRNA, partial cds
	GRMZM2G152447	5754.95	2195.35	1.39035	2.51023e-09	up	Zea mays PCO072542 mRNA sequence
	GRMZM2G153152	17.2982	0	Inf	2.25788e-05	up	Zea mays clone 323717 mRNA sequence
	GRMZM2G154332	314.611	131.811	1.2551	0.000498146	up	Zea mays BAC clone CH201-194K18 from chromosome 5, complete sequence
	GRMZM2G154987	358.157	121.462	1.56008	5.22468e-09	up	Zea mays hypothetical protein (LOC100383950), mRNA
	GRMZM2G156246	127.141	38.7323	1.71481	1.32662e-05	up	Zea mays LOC100283873 (pco134569), mRNA
	GRMZM2G157716	42.3541	10.3609	2.03135	0.0014857	up	Zea mays mTERF-like protein (LOC100284573), mRNA
	GRMZM2G158342	7807.72	2652.6	1.55749	7.61272e-16	up	Zea mays RFLP core bin marker probe p-asg48 (CBM 3.04), complete sequence
	GRMZM2G158657	1949.14	694.62	1.48855	9.81586e-09	up	Zea mays carotenoid cleavage dioxygenase (CCD7), mRNA
	GRMZM2G159119	678.504	314.507	1.10926	3.46292e-05	up	Zea mays uncharacterized LOC100216751 (LOC100216751), mRNA
	GRMZM2G159632	4559.2	1810.94	1.33204	6.24334e-15	up	Zea mays sulfate permease1 (sfp1), mRNA
	GRMZM2G159822	77.1462	26.4714	1.54316	0.00133019	up	Sorghum bicolor hypothetical protein, mRNA
	GRMZM2G160428	1067.79	506.182	1.0769	3.80084e-08	up	Sorghum bicolor hypothetical protein, mRNA
	GRMZM2G161507	48.2115	0	Inf	1.51515e-12	up	Zea mays clone 1464344 hypothetical protein mRNA
	GRMZM2G161521	39.3443	10.7417	1.87293	0.0242848	up	Zea mays uncharacterized LOC100275439 (LOC100275439), mRNA
	GRMZM2G162443	478.417	237.854	1.00819	0.00136265	up	Zea mays clone 1220217 mRNA sequence
	GRMZM2G164715	752.537	77.4605	3.28023	1.24829e-20	up	Zea mays full-length cDNA clone ZM_BFc0191H16 mRNA
	GRMZM2G164761	106.507	43.1284	1.30424	0.0020398	up	Zea mays uncharacterized LOC100501621 (LOC100501621), mRNA
	GRMZM2G164967	8603.19	3374.29	1.35029	1.07247e-14	up	Zea mays carotenoid cleavage dioxygenase (LOC100286117), mRNA
	GRMZM2G165255	126.992	44.5358	1.51171	0.000120859	up	Zea mays clone 468680 mRNA sequence
	GRMZM2G165844	332.544	69.3266	2.26206	6.91913e-12	up	Sorghum bicolor hypothetical protein, mRNA
	GRMZM2G166548	742.5	249.833	1.57143	9.87572e-08	up	Sorghum bicolor hypothetical protein, mRNA
	GRMZM2G167520	61.6742	13.8877	2.15086	9.39283e-05	up	Zea mays full-length cDNA clone ZM_BFb0077P18 mRNA
	GRMZM2G167594	2435.55	1135.8	1.10054	2.48204e-10	up	Zea mays clone 371999 mRNA sequence
	GRMZM2G169198	345.09	152.173	1.18126	1.06717e-05	up	Sorghum bicolor hypothetical protein, mRNA
	GRMZM2G169562	360.053	152.371	1.24062	0.000743854	up	Zea mays triacylglycerol lipase (LOC100281750), mRNA
	GRMZM2G170013	306.532	67.1037	2.19157	1.03086e-13	up	Zea mays full-length cDNA clone ZM_BFb0166A05 mRNA
	GRMZM2G170047	33.5136	0.54226	5.94962	3.19587e-08	up	Sorghum bicolor hypothetical protein, mRNA
	GRMZM2G171423	5568.48	760.916	2.87148	3.52888e-27	up	Zea mays LOC100216711 (cl49602_1), mRNA
	GRMZM2G172491	2828.39	1154.57	1.29262	0.000100974	up	Zea mays PCO117584 mRNA sequence
	GRMZM2G173124	220.058	100.306	1.13348	0.00541184	up	Zea mays full-length cDNA clone ZM_BFb0336L11 mRNA
	GRMZM2G173615	44.6065	9.98008	2.16013	0.0113586	up	Zea mays hypothetical protein (LOC100384855), mRNA
	GRMZM2G174128	174.247	24.4142	2.83534	6.2028e-11	up	Sorghum bicolor hypothetical protein, mRNA
	GRMZM2G174719	600.87	139.03	2.11166	9.72109e-14	up	Zea mays clone 996963 mRNA sequence
	GRMZM2G177863	56.7865	24.5756	1.20832	0.0354576	up	Zea mays hypothetical protein (LOC100381741), mRNA
	GRMZM2G178182	31.6915	10.9032	1.53935	0.0377592	up	Zea mays putative HLH DNA-binding domain superfamily protein (bHLH23), mRNA
	GRMZM2G178887	756.941	376.051	1.00925	0.000296409	up	Zea mays BAC clone ZMMBBb-31P14 from chromosome 5, complete sequence
	GRMZM2G179349	30.9524	8.19187	1.91779	0.0104797	up	Zea mays clone 1563724 MTN3 mRNA
	GRMZM2G179462	46.4677	5.04593	3.20304	2.53268e-06	up	Zea mays clone 1537950 hypothetical protein mRNA
	GRMZM2G179528	128.079	56.5234	1.18012	0.00260943	up	Zea mays hypothetical protein (LOC100191502), mRNA
	GRMZM2G180023	583.876	277.021	1.07567	0.000204049	up	Sorghum bicolor hypothetical protein, mRNA
	GRMZM2G180082	593.147	124.546	2.25171	1.2509e-14	up	Zea mays taxane 13-alpha-hydroxylase (LOC100281774), mRNA
	GRMZM2G181081	91.8033	2.06142	5.47684	1.06311e-13	up	Zea mays LOC100281727 (TIDP9234), mRNA
	GRMZM2G181227	1000.44	290.019	1.78642	4.63868e-10	up	Zea mays CHY1 (LOC100283469), mRNA
	GRMZM2G305446	31.6482	2.60368	3.6035	1.50852e-05	up	Zea mays tonoplast intrinsic protein3 (tip3a), mRNA
	GRMZM2G306237	243.384	41.1704	2.56355	3.21131e-09	up	Zea mays uncharacterized LOC100273636 (LOC100273636), mRNA
	GRMZM2G312198	323.474	0	Inf	1.34988e-50	up	Zea mays putative CRAL/TRIO domain containing, Sec14p-like phosphatidylinositol transfer family protein (LOC100279612), mRNA
	GRMZM2G315199	9290.59	2141.16	2.11738	3.00983e-12	up	Zea mays hypothetical protein (LOC100384100), mRNA
	GRMZM2G317317	38.1274	13.8877	1.45702	0.0310357	up	Sorghum bicolor hypothetical protein, mRNA
	GRMZM2G318180	163.063	80.7182	1.01446	0.00442246	up	Zea mays Grx_I1 - glutaredoxin subgroup III (LOC100284993), mRNA
	GRMZM2G319781	1849.62	620.611	1.57546	5.4536e-08	up	Zea mays clone 1560655 mRNA sequence
	GRMZM2G320606	236.948	92.7059	1.35384	8.47492e-06	up	Zea mays full-length cDNA clone ZM_BFc0044L11 mRNA
	GRMZM2G322348	209.187	21.1565	3.30562	1.34191e-18	up	Sorghum bicolor hypothetical protein, mRNA
	GRMZM2G322844	1214	347.407	1.80506	1.01179e-19	up	PREDICTED: Setaria italica metal transporter Nramp4-like (LOC101765884), mRNA
	GRMZM2G323475	255.171	90.6528	1.49304	0.000254422	up	Zea mays BAC clone ZMMBBb-28L24 from chromosome 5, complete sequence
	GRMZM2G328171	345.16	83.1688	2.05315	1.20527e-12	up	Zea mays xylanase inhibitor protein 1 (LOC100280478), mRNA
	GRMZM2G329740	69.2753	0	Inf	8.33884e-17	up	Zea mays full-length cDNA clone ZM_BFc0138N11 mRNA
	GRMZM2G330792	11.5582	0	Inf	0.000759407	up	Zea mays hypothetical protein (LOC100278859), mRNA
	GRMZM2G333183	7677.63	2965.32	1.37247	1.10049e-14	up	Sorghum bicolor hypothetical protein, mRNA
	GRMZM2G336533	14.9718	0	Inf	9.52477e-05	up	Zea mays LOC100273092 (pco133091), mRNA
	GRMZM2G337330	702.251	201.183	1.80348	3.92229e-09	up	Zea mays hypothetical protein (LOC100275514), mRNA
	GRMZM2G342738	175.443	29.9982	2.54805	7.83142e-12	up	Zea mays PCO063131 mRNA sequence
	GRMZM2G344388	360.035	150.103	1.26219	1.88715e-06	up	Zea mays uncharacterized LOC100272290 (LOC100272290), mRNA
	GRMZM2G347836	444.805	196.323	1.17994	1.40913e-06	up	Zea mays clone 324480 mRNA sequence
	GRMZM2G354190	57.7562	11.284	2.3557	4.11259e-05	up	Zea mays TMV response-related protein (LOC100284996), mRNA
	GRMZM2G358161	863.887	13.5068	5.99908	4.65392e-79	up	Sorghum bicolor hypothetical protein, mRNA
	GRMZM2G358796	32.5438	11.284	1.52811	0.0381934	up	Sorghum bicolor hypothetical protein, mRNA
	GRMZM2G360455	3445.64	736.088	2.22682	2.63426e-34	up	Zea mays protein phosphatase 2C isoform gamma (LOC100283027), mRNA
	GRMZM2G361855	1568.25	403.628	1.95806	1.94284e-15	up	PREDICTED: Setaria italica uncharacterized LOC101758264 (LOC101758264), mRNA
	GRMZM2G363429	202.543	90.1022	1.16859	0.000286217	up	Zea mays putative cytochrome P450 superfamily protein (LOC100501664), mRNA
	GRMZM2G370896	63.4962	28.5328	1.15405	0.0314165	up	Zea mays clone UT1771 MYB transcription factor mRNA, partial cds
	GRMZM2G371793	462.721	230.672	1.0043	0.000328161	up	Zea mays PCO101473 mRNA sequence
	GRMZM2G372058	30.5695	6.67271	2.19575	0.012133	up	Zea mays uncharacterized LOC100381891 (LOC100381891), mRNA
	GRMZM2G373607	3124.68	372.049	3.07014	2.99092e-54	up	Sorghum bicolor hypothetical protein, mRNA
	GRMZM2G374971	411.156	165.994	1.30855	2.36907e-07	up	Zea mays full-length cDNA clone ZM_BFc0166A10 mRNA
	GRMZM2G381709	2282.53	671.857	1.76441	6.18564e-16	up	Sorghum bicolor hypothetical protein, mRNA
	GRMZM2G385200	2826.38	189.994	3.89493	1.38022e-46	up	Zea mays CL963_1 mRNA sequence
	GRMZM2G388684	218.915	81.5337	1.4249	6.64973e-06	up	Zea mays LOC100194192 (si486043g09(3)), mRNA
	GRMZM2G391596	305.153	143.045	1.09306	0.00031387	up	Zea mays SAUR11 - auxin-responsive SAUR family member (LOC100284639), mRNA
	GRMZM2G393002	447.397	166.491	1.42611	1.47494e-06	up	Sorghum bicolor hypothetical protein, mRNA
	GRMZM2G394500	3550.87	1729	1.03823	1.1158e-09	up	Zea mays LOC100217011 (TIDP2670), mRNA
	GRMZM2G398275	80.1377	5.74962	3.80094	2.37807e-11	up	Zea mays uncharacterized LOC100384802 (LOC100384802), mRNA
	GRMZM2G403313	146.191	48.5468	1.59041	0.0014627	up	Sorghum bicolor hypothetical protein, mRNA
	GRMZM2G423663	73.4197	0	Inf	5.59488e-17	up	Zea mays full-length cDNA clone ZM_BFb0039L20 mRNA
	GRMZM2G426469	41.3145	1.03071	5.32494	5.37788e-08	up	Zea mays clone 1703794 hypothetical protein mRNA
	GRMZM2G427073	727.401	200.885	1.85638	1.38786e-16	up	Zea mays clone 300968 mRNA sequence
	GRMZM2G430942	182.906	76.3263	1.26085	0.00453528	up	Sorghum bicolor hypothetical protein, mRNA
	GRMZM2G432525	70.5147	0	Inf	4.47266e-17	up	Zea mays LOC100285176 (si605050g03(313)), mRNA
	GRMZM2G434792	129.475	16.8184	2.94457	1.23318e-11	up	PREDICTED: Setaria italica pyruvate decarboxylase 2-like (LOC101785721), mRNA
	GRMZM2G436448	1122.41	65.6384	4.09591	1.56249e-57	up	Sorghum bicolor hypothetical protein, mRNA
	GRMZM2G437487	26.6474	2.60368	3.35537	0.0001499	up	Zea mays full-length cDNA clone ZM_BFb0379N17 mRNA
	GRMZM2G438824	500.527	62.2234	3.00792	9.26449e-18	up	Zea mays jasmonate-induced protein (LOC100284152), mRNA
	GRMZM2G441144	101.311	21.3179	2.24865	4.33957e-07	up	Zea mays full-length cDNA clone ZM_BFc0106C14 mRNA
	GRMZM2G445616	814.475	301.261	1.43486	2.79503e-07	up	Zea mays uncharacterized LOC100384197 (LOC100384197), mRNA
	GRMZM2G446858	6616.84	2601.95	1.34655	0.0420367	up	Zea mays carotenoid cleavage dioxygenase (CCD8), mRNA
	GRMZM2G449709	360.891	154.325	1.22559	0.000152473	up	Zea mays hypothetical protein (LOC100382369), mRNA
	GRMZM2G450866	5397.45	1515.93	1.83207	1.38052e-05	up	Zea mays full-length cDNA clone ZM_BFc0034H23 mRNA
	GRMZM2G457287	362.975	156.337	1.21521	4.53486e-06	up	Sorghum bicolor hypothetical protein, mRNA
	GRMZM2G462719	27.6953	8.3533	1.72922	0.0271049	up	.
	GRMZM2G464157	355.526	95.1481	1.90171	4.03626e-12	up	Zea mays clone 1480867 mRNA sequence
	GRMZM2G464572	15.0109	3.14594	2.25445	0.0374367	up	Sorghum bicolor hypothetical protein, mRNA
	GRMZM2G469477	162.837	9.87246	4.04387	8.29161e-20	up	Zea mays uncharacterized LOC100276567 (LOC100276567), mRNA
	GRMZM2G470035	171.532	13.453	3.67247	1.23847e-13	up	Zea mays subsp. parviglumis mitochondrion, complete genome
	GRMZM2G471051	98.8668	1.51916	6.02414	4.29557e-19	up	Gap filling sequence from Zea mays clone ZMMBBb0382K21, from chromosome 8, complete sequence
	GRMZM2G471355	464.337	5.26117	6.46365	1.08091e-23	up	Zea mays clone 242788 mRNA sequence
	GRMZM2G474039	195.455	34.0093	2.52283	1.1995e-06	up	Zea mays uncharacterized LOC100278436 (LOC100278436), mRNA
	GRMZM2G475014	32.1218	3.58058	3.16529	0.000466123	up	Sorghum bicolor hypothetical protein, mRNA
	GRMZM2G475536	2495.65	667.237	1.90315	4.15887e-11	up	Zea mays hypothetical protein (LOC100272638), mRNA
	GRMZM2G475702	157.21	49.5817	1.66481	4.8736e-06	up	PREDICTED: Setaria italica U-box domain-containing protein 19-like (LOC101767769), mRNA
	GRMZM2G476069	522.976	80.3374	2.7026	2.60053e-21	up	Zea mays hypothetical protein (LOC100383494), mRNA
	GRMZM2G477366	159.724	10.4147	3.93888	3.69749e-19	up	Zea mays clone 295353 cytochrome c oxidase polypeptide Vb mRNA
	GRMZM2G477491	269.84	103.501	1.38245	1.93457e-06	up	Zea mays clone 1592452 hypothetical protein mRNA
	GRMZM2G477503	21203.9	7035.99	1.5915	9.57158e-09	up	Zea mays uncharacterized LOC100277683 (LOC100277683), mRNA
	GRMZM2G478160	3820.41	1047.18	1.86721	2.07638e-16	up	Sorghum bicolor hypothetical protein, mRNA
	GRMZM2G480516	946.565	304.092	1.63819	2.35674e-10	up	Zea mays hypothetical protein (LOC100501369), mRNA
	GRMZM2G556515	103.944	21.1026	2.30031	3.8083e-05	up	Zea mays isolate 478 clone 1 GRMZM2G556515-like gene, partial sequence
	GRMZM2G563190	349.973	163.614	1.09695	3.51392e-05	up	Zea mays PCO100812 mRNA sequence
	GRMZM2G568484	6.0488	0	Inf	0.0389336	up	Zea mays clone 1290075 actin-depolymerizing factor 6 mRNA
	GRMZM5G806182	77.768	33.6326	1.20932	0.0126181	up	Zea mays LOC100382552 (pco156020), mRNA
	GRMZM5G822180	278.814	113.486	1.29679	7.91066e-06	up	Zea mays putative bifunctional inhibitor/LTP/seed storage protein family (LOC100274399), mRNA
	GRMZM5G822829	1370.55	338.917	2.01576	1.34423e-08	up	Zea mays anthocyanin regulatory Lc protein (LC), mRNA
	GRMZM5G827496	473.07	232.932	1.02215	0.00237119	up	Zea mays hypothetical protein (LOC100274435), mRNA
	GRMZM5G828488	3267.75	1326.61	1.30056	8.49615e-10	up	Zea mays clone EL01N0434B02.c mRNA sequence
	GRMZM5G829946	3880.61	1476.55	1.39406	2.61314e-12	up	Zea mays hypothetical protein (LOC100383215), mRNA
	GRMZM5G832939	1809.78	352.3	2.36094	4.84095e-12	up	Zea mays hypothetical protein (LOC100274796), mRNA
	GRMZM5G833066	4096.73	1638.8	1.32183	1.97544e-08	up	Zea mays hypothetical protein (LOC100381979), mRNA
	GRMZM5G836174	11518.4	4331.05	1.41115	3.0946e-11	up	Zea mays phosphatase phospho1 (LOC100191227), mRNA
	GRMZM5G837869	2596.78	1152.04	1.17254	1.35029e-11	up	Zea mays clone 1572652 cytochrome P450 CYP97A16 mRNA
	GRMZM5G840265	112.251	0	Inf	9.35604e-25	up	Zea mays clone 288700 mRNA sequence
	GRMZM5G844703	1963.94	596.06	1.72022	8.97295e-13	up	Zea mays LOC100272399 (umc2570), mRNA
	GRMZM5G856297	1367.64	304.481	2.16726	7.35735e-22	up	Zea mays hypothetical protein (LOC100193383), mRNA
	GRMZM5G872256	1393.89	254.465	2.45357	4.2499e-24	up	Zea mays clone 220855 mRNA sequence
	GRMZM5G893444	494.007	222.588	1.15016	1.7044e-06	up	Zea mays clone 397681 mRNA sequence
	GRMZM6G175135	1946.52	858.668	1.18072	1.02633e-10	up	Zea mays clone 223535 mRNA sequence
	GRMZM6G617209	1668.63	413.939	2.01117	2.71844e-08	up	Zea mays clone 228210 1-aminocyclopropane-1-carboxylate oxidase mRNA
	zma-MIR167b	5.81824	0	Inf	0.0313878	up	Zea mays clone zma-miR167b precursor miRNA zma-miR167b, precursor RNA, complete sequence
	zma-MIR169c	8.41855	0.54226	3.95652	0.033721	up	Zea mays full-length cDNA clone ZM_BFb0031E01 mRNA
Shoot	AC187157.4_FG005	8.88205	40.9373	-2.20445	0.00298947	down	Sorghum bicolor hypothetical protein, mRNA
	AC188710.4_FG006	17.2743	115.635	-2.74288	9.31534e-06	down	Zea mays chloroplast phytoene synthase (Y1) gene ; nuclear gene for chloroplast product
	AC193324.3_FG002	24.0609	73.6181	-1.61337	3.27757e-05	down	Sorghum bicolor hypothetical protein, mRNA
	AC208201.3_FG003	17.4627	44.349	-1.34462	0.00974167	down	Sorghum bicolor hypothetical protein, mRNA
	AC209664.3_FG002	20.9963	60.8617	-1.5354	0.000313416	down	Sorghum bicolor hypothetical protein, mRNA
	AC214817.3_FG004	0.921072	53.6181	-5.86326	1.47561e-17	down	Sorghum bicolor hypothetical protein, mRNA
	AC214817.3_FG007	0	40.7734	#NAME?	7.3952e-16	down	Zea mays clone 1674243 mRNA sequence
	AC215260.3_FG001	24.7936	129.635	-2.38642	3.42825e-12	down	Zea mays full-length cDNA clone ZM_BFc0003O24 mRNA
	AC218972.3_FG004	5.52643	63.7777	-3.52863	2.49772e-12	down	Zea mays putative leucine-rich repeat receptor-like protein kinase family protein (LOC100191484), mRNA
	GRMZM2G000764	23.1671	126.387	-2.4477	0.00049272	down	Sorghum bicolor hypothetical protein, mRNA
	GRMZM2G001079	11.3439	94.4586	-3.05777	1.24094e-05	down	Zea mays clone 1558521 beta3-glucuronyltransferase mRNA
	GRMZM2G001508	0	525.217	#NAME?	1.7755e-104	down	Zea mays stem 28 kDa glycoprotein (LOC100281904), mRNA
	GRMZM2G001514	190.549	2482.69	-3.70367	2.05552e-58	down	Zea mays clone Contig229 mRNA sequence
	GRMZM2G003558	29.0703	173.988	-2.58137	9.63105e-17	down	Sorghum bicolor hypothetical protein, mRNA
	GRMZM2G003663	93.1036	245.99	-1.40169	1.72524e-09	down	Zea mays full-length cDNA clone ZM_BFb0026M20 mRNA
	GRMZM2G003937	252.096	743.855	-1.56105	9.57492e-07	down	Zea mays proline-rich family protein (LOC100216813), mRNA
	GRMZM2G004835	123.208	345.431	-1.4873	1.07234e-10	down	Zea mays full-length cDNA clone ZM_BFc0033D18 mRNA
	GRMZM2G005207	16.4663	48.2777	-1.55184	0.000403503	down	Zea mays putative WRKY DNA-binding domain superfamily protein (LOC100383957), mRNA
	GRMZM2G005483	88.6282	198.022	-1.15983	0.000423715	down	Zea mays Sun4 protein (Sun4), mRNA
	GRMZM2G005486	13.9291	44.6054	-1.67911	0.000725274	down	Zea mays full-length cDNA clone ZM_BFb0145O02 mRNA
	GRMZM2G005991	4.12599	15.8447	-1.94119	0.0146912	down	Sorghum bicolor hypothetical protein, mRNA
	GRMZM2G007012	59.897	213.393	-1.83296	4.81484e-11	down	Zea mays full-length cDNA clone ZM_BFc0067J15 mRNA
	GRMZM2G007306	1.43812	31.5968	-4.45752	0.0278778	down	Zea mays hypothetical protein (LOC100279116), mRNA
	GRMZM2G007489	93.5181	429.284	-2.19862	4.11594e-08	down	Zea mays full-length cDNA clone ZM_BFc0038H21 mRNA
	GRMZM2G008106	27.1801	155.232	-2.51381	0.00401126	down	Zea mays uclacyanin-2 (LOC100283995), mRNA
	GRMZM2G008247	336.06	898.188	-1.4183	2.10197e-05	down	Zea mays beta-D-glucosidase precursor (glu2), mRNA
	GRMZM2G009282	124.232	287.49	-1.21048	5.64671e-08	down	Sorghum bicolor hypothetical protein, mRNA
	GRMZM2G012183	0.921072	16.3404	-4.14899	2.48084e-05	down	Zea mays proline-rich family protein (LOC100384734), mRNA
	GRMZM2G012306	67.4643	181.089	-1.42451	8.95568e-07	down	Zea mays full-length cDNA clone ZM_BFb0207N21 mRNA
	GRMZM2G013324	211.001	1164.21	-2.46403	1.35706e-28	down	Sorghum bicolor hypothetical protein, mRNA
	GRMZM2G014770	61.8521	160.094	-1.37202	1.9813e-07	down	Zea mays transferase, transferring glycosyl groups (LOC100281407), mRNA
	GRMZM2G015285	211.072	683.081	-1.69432	2.69595e-09	down	Zea mays harpin binding protein 1 (LOC100383635), mRNA
	GRMZM2G017013	149.214	397.645	-1.4141	1.25632e-08	down	Zea mays protein binding protein (LOC100280475), mRNA
	GRMZM2G017520	55.6307	211.775	-1.92858	3.79851e-13	down	Zea mays full-length cDNA clone ZM_BFb0155L05 mRNA
	GRMZM2G018241	85.0946	195.329	-1.19877	0.000235718	down	Zea mays cellulose synthase-9 (CesA-9), mRNA
	GRMZM2G018416	339.03	907.133	-1.4199	6.99895e-11	down	Zea mays hypothetical protein (LOC100383563), mRNA
	GRMZM2G019872	4.12599	36.3532	-3.13927	5.8735e-08	down	Zea mays full-length cDNA clone ZM_BFc0158F23 mRNA
	GRMZM2G019986	45.6768	148.308	-1.69906	2.43327e-05	down	Zea mays LOC100282551 (pco144375b), mRNA
	GRMZM2G020146	43.4684	197.464	-2.18355	5.49711e-17	down	Zea mays LOC100279929 (IDP781), mRNA
	GRMZM2G021794	29.6523	231.047	-2.96197	1.35255e-11	down	Zea mays fasciclin-like arabinogalactan protein 7 (LOC100281174), mRNA
	GRMZM2G022558	2.24617	154.476	-6.10377	3.60311e-08	down	Zea mays fatty acid elongase1 (fae1), mRNA
	GRMZM2G022686	3.09189	105.971	-5.09904	2.34737e-05	down	Zea mays myb-related protein Myb4 (LOC100282078), mRNA
	GRMZM2G022799	6.33448	21.933	-1.79181	0.0450929	down	Zea mays uncharacterized LOC100279695 (LOC100279695), mRNA
	GRMZM2G022931	122.465	446.873	-1.8675	3.07917e-15	down	Zea mays LOC100192072 (pco145505), mRNA
	GRMZM2G024104	80.3008	174.51	-1.11982	0.00266983	down	Zea mays full-length cDNA clone ZM_BFc0117H10 mRNA
	GRMZM2G025182	0.921072	24.7607	-4.74859	7.78727e-08	down	Sorghum bicolor hypothetical protein, mRNA
	GRMZM2G025240	0	30.3404	#NAME?	1.19106e-10	down	Phyllostachys edulis cDNA clone: bphyem111m01, full insert sequence
	GRMZM2G025832	378.08	1282.39	-1.76208	2.39312e-07	down	Zea mays clone 299101 mRNA sequence
	GRMZM2G027198	64.5192	154.107	-1.25613	0.0358532	down	Zea mays blue copper protein (LOC100285647), mRNA
	GRMZM2G027723	473.522	3915.81	-3.04781	9.17264e-06	down	Zea mays cellulose synthase2 (cesa2), mRNA
	GRMZM2G027825	46.3823	491.448	-3.40539	2.58626e-42	down	Zea mays hypothetical protein (LOC100304417), mRNA
	GRMZM2G028286	191.508	532.756	-1.47607	1.72238e-10	down	Zea mays uncharacterized LOC100501375 (LOC100501375), mRNA
	GRMZM2G028353	288.346	1103.98	-1.93684	6.72726e-05	down	Zea mays cellulose synthase7 (cesa7), mRNA
	GRMZM2G028543	22.6605	63.4628	-1.48574	0.000281097	down	Zea mays putative RING zinc finger domain superfamily protein (LOC100273652), mRNA
	GRMZM2G028713	11.4946	26.0128	-1.17827	0.041347	down	Sorghum bicolor hypothetical protein, mRNA
	GRMZM2G028736	14.6995	100.308	-2.77059	3.56041e-15	down	Zea mays hypothetical protein (LOC100191554), mRNA
	GRMZM2G029048	616.771	1953.18	-1.66302	4.51472e-09	down	Zea mays uncharacterized LOC100273579 (LOC100273579), mRNA
	GRMZM2G029087	33.5522	127.98	-1.93144	0.0036833	down	Zea mays full-length cDNA clone ZM_BFb0351D03 mRNA
	GRMZM2G029863	94.2949	326.414	-1.79145	0.000251818	down	Zea mays full-length cDNA clone ZM_BFb0072L11 mRNA
	GRMZM2G030713	7.84795	42.5213	-2.4378	8.04466e-07	down	Sorghum bicolor hypothetical protein, mRNA
	GRMZM2G031311	29.3236	291.044	-3.3111	1.97446e-32	down	Zea mays LOC100191391 (pco142331), mRNA
	GRMZM2G031354	961.665	2900.35	-1.59262	5.32007e-08	down	Zea mays 36.4 kDa proline-rich protein (LOC100286034), mRNA
	GRMZM2G031580	22.0681	61.1139	-1.46954	0.000207546	down	Zea mays hypothetical protein (LOC100383996), mRNA
	GRMZM2G033937	31.8712	91.3788	-1.51961	9.9807e-06	down	Zea mays hypothetical protein (LOC100191668), mRNA
	GRMZM2G034985	0	1176.56	#NAME?	6.14487e-149	down	Zea mays hypothetical protein (LOC100279506), mRNA
	GRMZM2G035243	601.326	1333.95	-1.14948	1.19325e-06	down	Zea mays clone 223067 kelch motif family protein mRNA
	GRMZM2G036217	2.24617	116.652	-5.6986	1.66882e-11	down	Zea mays male sterile protein homolog1 (msh1), mRNA
	GRMZM2G036826	45.8275	325.515	-2.82844	6.38581e-33	down	Zea mays clone 442354 mRNA sequence
	GRMZM2G038243	6.81385	78.5384	-3.52685	1.19426e-12	down	Zea mays transferase family protein (LOC100284780), mRNA
	GRMZM2G038964	221.796	828.094	-1.90056	3.96138e-10	down	Zea mays full-length cDNA clone ZM_BFc0071O12 mRNA
	GRMZM2G039586	232.504	1571.34	-2.75667	2.11409e-35	down	Zea mays full-length cDNA clone ZM_BFc0188D02 mRNA
	GRMZM2G039983	10.7891	40.4373	-1.90611	0.030906	down	Zea mays full-length cDNA clone ZM_BFb0137J08 mRNA
	GRMZM2G039993	24.1531	135.816	-2.49137	0.0113946	down	Zea mays hypothetical protein (LOC100501626), mRNA
	GRMZM2G040441	82.4925	465.112	-2.49524	2.77605e-25	down	Zea mays full-length cDNA clone ZM_BFc0051E18 mRNA
	GRMZM2G042612	4.20134	35.8404	-3.09267	1.02232e-05	down	Zea mays clone 232913 hypothetical protein mRNA
	GRMZM2G043992	0	10.5883	#NAME?	7.79859e-05	down	Zea mays uncharacterized LOC100279956 (LOC100279956), mRNA
	GRMZM2G045678	15.6959	194.447	-3.63092	7.43044e-34	down	Zea mays clone 9486 mRNA sequence
	GRMZM2G045704	8.76902	72.5426	-3.04834	3.14126e-13	down	Sorghum bicolor hypothetical protein, mRNA
	GRMZM2G046163	301.614	2564.41	-3.08785	2.51114e-14	down	Zea mays LOC100273163 (csu868(trp)), mRNA
	GRMZM2G046618	0	47.8575	#NAME?	2.3161e-18	down	Sorghum bicolor hypothetical protein, mRNA
	GRMZM2G046900	55.4696	327.074	-2.55985	2.40102e-05	down	Zea mays PCO084970 mRNA sequence
	GRMZM2G047055	90.9601	441.025	-2.27755	2.29541e-26	down	Zea mays clone 338602 mRNA sequence
	GRMZM2G047065	6.00581	38.9373	-2.69672	3.68119e-07	down	Zea mays clone 395326 hypothetical protein mRNA
	GRMZM2G047124	0.921072	22.5085	-4.61101	8.28573e-07	down	Zea mays uncharacterized LOC100381914 (LOC100381914), mRNA
	GRMZM2G047255	65.9132	166.497	-1.33686	3.78045e-06	down	Zea mays pherophorin like protein (LOC100273527), mRNA
	GRMZM2G049915	96.9009	376.91	-1.95964	1.54076e-15	down	Zea mays gene encoding putative cell wall protein
	GRMZM2G050286	9.2484	239.833	-4.69668	3.81173e-43	down	Zea mays AGP20 (LOC100284529), mRNA
	GRMZM2G050548	48.1867	114.896	-1.25362	1.99453e-05	down	Zea mays putative leucine-rich repeat receptor-like protein kinase family protein (LOC100279562), mRNA
	GRMZM2G051005	0	9.92022	#NAME?	0.00023144	down	Zea mays hypothetical protein (LOC100382972), mRNA
	GRMZM2G051619	0	44.8532	#NAME?	4.16034e-16	down	Zea mays gibberellin 2-beta-dioxygenase (LOC100280480), mRNA
	GRMZM2G052562	8.365	257.669	-4.94501	3.98186e-34	down	Zea mays nodulation homolog1 (znod1), mRNA
	GRMZM2G053720	117.801	1271.98	-3.43265	6.87556e-17	down	Zea mays proline oxidase (LOC100281186), mRNA
	GRMZM2G053869	4.05064	19.4287	-2.26197	0.0394286	down	Zea mays uncharacterized LOC100278681 (LOC100278681), mRNA
	GRMZM2G054013	64.0879	308.821	-2.26865	6.84943e-05	down	Sorghum bicolor hypothetical protein, mRNA
	GRMZM2G054123	278.909	841.538	-1.59323	0.00856365	down	Zea mays S-adenosylmethionine synthetase 1 (LOC100282324), mRNA
	GRMZM2G054152	5.45108	69.282	-3.66787	5.38206e-14	down	Sorghum bicolor hypothetical protein, mRNA
	GRMZM2G055101	0.479374	7.83617	-4.03093	0.00641351	down	Sorghum bicolor hypothetical protein, mRNA
	GRMZM2G055982	57.8015	172.518	-1.57757	1.19293e-09	down	Sorghum bicolor hypothetical protein, mRNA
	GRMZM2G056442	7.00223	46.1096	-2.71918	6.04517e-05	down	Sorghum bicolor hypothetical protein, mRNA
	GRMZM2G056903	24.7936	247.018	-3.31658	1.70264e-29	down	Zea mays putative leucine-rich repeat receptor-like protein kinase family protein (LOC100381572), mRNA
	GRMZM2G057131	66.5432	276.775	-2.05635	8.87926e-13	down	Zea mays RWP-RK domain containing protein (LOC100284670), mRNA
	GRMZM2G057140	35.6204	138.413	-1.9582	2.65012e-09	down	Sorghum bicolor hypothetical protein, mRNA
	GRMZM2G057930	124.307	267.72	-1.10682	9.23996e-06	down	Zea mays transferase (LOC100274424), mRNA
	GRMZM2G057959	163.978	1190.59	-2.86011	1.17366e-46	down	Zea mays cyclase/dehydrase family protein (PYL5), mRNA
	GRMZM2G058024	0	25.017	#NAME?	3.4479e-10	down	Zea mays hypothetical protein (LOC100502161), mRNA
	GRMZM2G058081	29.5497	184.846	-2.64511	1.52713e-20	down	Zea mays retrotransposon protein SINE subclass (LOC100283216), mRNA
	GRMZM2G058310	1.80447	135.101	-6.22632	7.00051e-34	down	Zea mays beta amylase5 (amyb5), mRNA
	GRMZM2G059138	6.92688	26.433	-1.93206	0.0012473	down	Zea mays SAUR33 - auxin-responsive SAUR family member (LOC100280488), mRNA
	GRMZM2G060000	22.1057	78.8745	-1.83514	2.16028e-07	down	Zea mays clone 279700 mRNA sequence
	GRMZM2G060866	0.479374	12.5883	-4.71479	0.000197311	down	Zea mays anther-specific proline-rich protein APG (LOC100284218), mRNA
	GRMZM2G060947	164.102	1444.53	-3.13793	3.73996e-45	down	Zea mays hypothetical protein (LOC100191930), mRNA
	GRMZM2G061439	23.0645	2715.99	-6.87966	1.71122e-139	down	.
	GRMZM2G062673	54.6992	245.518	-2.16624	3.87768e-05	down	Zea mays full-length cDNA clone ZM_BFb0331B04 mRNA
	GRMZM2G063897	5.16008	28.4245	-2.46167	0.0442059	down	Zea mays protein kinase (LOC100285692), mRNA
	GRMZM2G064096	3882.18	31212	-3.00716	1.66968e-10	down	Zea mays germin-like protein (LOC100272933), mRNA
	GRMZM2G064701	25.208	324.763	-3.68743	2.25913e-12	down	Zea mays omega-6 fatty acid desaturase, endoplasmic reticulum isozyme 2 (LOC100282744), mRNA
	GRMZM2G065718	67.8307	276.309	-2.02627	3.09006e-16	down	Zea mays LOC100383093 (pco137023), mRNA
	GRMZM2G066067	8.58064	46.8703	-2.44951	0.0190061	down	Zea mays LOC100272814 (gpm263), mRNA
	GRMZM2G066291	31.7205	136.316	-2.10347	2.91401e-11	down	Zea mays hypothetical protein (LOC100273850), mRNA
	GRMZM2G066516	17.5004	49.6894	-1.50555	0.00112575	down	Zea mays uncharacterized LOC100384830 (LOC100384830), mRNA
	GRMZM2G066578	64.5127	225.561	-1.80586	9.16616e-14	down	Zea mays LOC100280261 (cl3929_1), mRNA
	GRMZM2G066820	26.9644	108.467	-2.00813	8.52016e-09	down	Zea mays full-length cDNA clone ZM_BFb0107A17 mRNA
	GRMZM2G068322	0	19.5883	#NAME?	2.48156e-07	down	Zea mays harpin-induced protein (LOC100286305), mRNA
	GRMZM2G068639	5.67713	32.1011	-2.49939	0.0240505	down	Zea mays FAD binding domain containing protein (LOC100286152), mRNA
	GRMZM2G070109	8.365	24.5128	-1.5511	0.00922139	down	Zea mays full-length cDNA clone ZM_BFc0007I19 mRNA
	GRMZM2G071573	5.12241	91.6937	-4.16193	1.68411e-18	down	PREDICTED: Setaria italica protein STRUBBELIG-RECEPTOR FAMILY 8-like (LOC101764361), transcript variant X1, mRNA
	GRMZM2G071970	140.386	601.588	-2.09937	2.15465e-10	down	Zea mays brittle stalk-2-like protein 4 (Bk2L4), mRNA
	GRMZM2G072298	10.0564	25.5968	-1.34785	0.0223588	down	Zea mays glycerol-3-phosphate acyltransferase 1 (LOC100281738), mRNA
	GRMZM2G073044	9.72777	256.871	-4.72279	5.28848e-47	down	Zea mays clone 258271 seed specific protein Bn15D17A mRNA
	GRMZM2G073725	1001.64	4089.56	-2.02958	0.000109783	down	Zea mays golgi associated protein se-wap41 (gpm374), mRNA
	GRMZM2G074087	0	10.7521	#NAME?	0.000217287	down	Zea mays clone 218421 mRNA sequence
	GRMZM2G074792	72.3399	252.88	-1.80559	0.000300894	down	Zea mays uncharacterized LOC100501312 (LOC100501312), mRNA
	GRMZM2G075140	55.6579	210.04	-1.916	6.69075e-08	down	Sorghum bicolor hypothetical protein, mRNA
	GRMZM2G075775	14.6241	86.6139	-2.56625	6.03629e-10	down	Zea mays LOC100276332 (cl51673_1), mRNA
	GRMZM2G076985	7.7726	91.1181	-3.55127	9.63843e-16	down	Zea mays LOC100281206 (gpm52), mRNA
	GRMZM2G078650	59.5306	150.568	-1.33871	1.39543e-05	down	Zea mays full-length cDNA clone ZM_BFc0062A04 mRNA
	GRMZM2G078887	52.1997	144.753	-1.47148	8.51389e-08	down	Zea mays LOC100283457 (pco141631), mRNA
	GRMZM2G079127	1.36277	32.849	-4.59123	3.71743e-10	down	Zea mays putative MATE efflux family protein (LOC100273132), mRNA
	GRMZM2G079956	109.635	479.612	-2.12916	4.3222e-19	down	Zea mays clone 263839 mRNA sequence
	GRMZM2G080992	109.258	242.074	-1.14771	0.00011059	down	Zea mays putative MATE efflux family protein (LOC100384534), mRNA
	GRMZM2G081310	181.958	388.402	-1.09395	2.64587e-07	down	Sorghum bicolor hypothetical protein, mRNA
	GRMZM2G081529	9.65242	144.32	-3.90224	1.14699e-26	down	Zea mays uncharacterized LOC100501163 (LOC100501163), mRNA
	GRMZM2G081816	2.76322	40.1809	-3.86209	4.64641e-09	down	Zea mays putative HLH DNA-binding domain superfamily protein (bHLH25), mRNA
	GRMZM2G081957	6.48518	98.0469	-3.91825	5.26847e-20	down	Zea mays clone EL01N0521G09.d mRNA sequence
	GRMZM2G082118	39.4827	232.867	-2.56022	3.24493e-05	down	Zea mays VQ motif family protein (LOC100281794), mRNA
	GRMZM2G082184	104.523	249.438	-1.25487	3.52188e-06	down	Zea mays hypothetical protein (LOC100192638), mRNA
	GRMZM2G082520	1.76679	20.0926	-3.50746	0.0442392	down	Zea mays beta-expansin 1a (LOC100282311), mRNA
	GRMZM2G082580	14.3708	96.4543	-2.7467	4.20102e-12	down	Zea mays PCO120363 mRNA sequence
	GRMZM2G082745	56.7674	174.745	-1.62212	3.91059e-08	down	Zea mays full-length cDNA clone ZM_BFb0347P01 mRNA
	GRMZM2G083130	98.7223	521.891	-2.4023	1.11049e-17	down	Zea mays cytokinin-O-glucosyltransferase 2 (LOC100284975), mRNA
	GRMZM2G083812	47.4164	203.686	-2.10289	1.12181e-14	down	Zea mays uncharacterized LOC100501670 (LOC100501670), mRNA
	GRMZM2G085924	135.777	4571.31	-5.0733	8.87022e-06	down	Zea mays PCO073521 mRNA sequence
	GRMZM2G085945	490.737	1077.34	-1.13445	3.07621e-07	down	Zea mays zinc finger protein isoform 1 (LOC100279115), mRNA
	GRMZM2G086587	6.11883	37.6851	-2.62267	0.00557717	down	Zea mays full-length cDNA clone ZM_BFb0054A11 mRNA
	GRMZM2G087259	106.296	290.914	-1.4525	0.000194396	down	Zea mays carbonic anhydrase (LOC100280638), mRNA
	GRMZM2G088064	41.6366	370.851	-3.15492	1.94462e-24	down	Zea mays LOC100282849 (uaz158(alt)), mRNA
	GRMZM2G089282	49.6521	129.48	-1.3828	0.00889301	down	Zea mays uncharacterized LOC100278091 (LOC100278091), mRNA
	GRMZM2G089400	30.498	70.6267	-1.2115	0.0182414	down	Zea mays lipid binding protein (LOC100281217), mRNA
	GRMZM2G089783	21.325	78.8745	-1.88702	0.000857926	down	Zea mays prenylated Rab receptor 2 (LOC100285355), mRNA
	GRMZM2G090279	33.6756	102.706	-1.60875	8.06173e-06	down	Zea mays clone 311994 mRNA sequence
	GRMZM2G090500	40.1985	157.82	-1.97307	1.10346e-10	down	Sorghum bicolor hypothetical protein, mRNA
	GRMZM2G091233	79.3421	212.624	-1.42214	8.69564e-05	down	Zea mays LOC100216576 (TIDP9237), mRNA
	GRMZM2G092363	8.69367	29.1851	-1.7472	0.00211444	down	Zea mays CONSTANS-like protein CO8 (Orphan271), mRNA
	GRMZM2G092749	34.7097	161.161	-2.21509	1.21579e-10	down	Zea mays LOC100191505 (TIDP3037), mRNA
	GRMZM2G092752	55.9321	128.56	-1.20069	0.000277403	down	Zea mays uncharacterized LOC100502304 (LOC100502304), mRNA
	GRMZM2G093526	25.7043	387.28	-3.9133	2.24509e-06	down	Zea mays ent-kaurene synthase B (LOC100274033), mRNA
	GRMZM2G093962	2.35919	34.349	-3.8639	0.000850674	down	Zea mays LOC100194066 (umc2229), mRNA
	GRMZM2G097395	69.3714	176.195	-1.34476	1.57735e-07	down	Zea mays LOC100279749 (pco135901b), mRNA
	GRMZM2G097739	18.9762	65.782	-1.7935	7.99317e-06	down	Zea mays cysteine-type endopeptidase/ ubiquitin thiolesterase (LOC100282999), mRNA
	GRMZM2G099363	45.5261	118.303	-1.37772	0.0254379	down	Zea mays full-length cDNA clone ZM_BFb0071A23 mRNA
	GRMZM2G099642	0	17.9245	#NAME?	1.40801e-07	down	Zea mays uncharacterized LOC100384694 (LOC100384694), mRNA
	GRMZM2G100288	675.064	2067.22	-1.61459	4.61223e-13	down	Sorghum bicolor hypothetical protein, mRNA
	GRMZM2G100641	37.0209	79.8745	-1.1094	0.00131412	down	Zea mays full-length cDNA clone ZM_BFb0309M15 mRNA
	GRMZM2G101221	1.87982	66.4543	-5.1437	2.52903e-14	down	Zea mays uncharacterized LOC100501286 (LOC100501286), mRNA
	GRMZM2G103864	32.6415	96.6522	-1.56609	4.97112e-06	down	Zea mays LOC100274544 (TIDP9177), mRNA
	GRMZM2G103945	497.674	1048.83	-1.07551	0.00112356	down	Zea mays full-length cDNA clone ZM_BFc0115F23 mRNA
	GRMZM2G104542	350.449	1886.93	-2.42877	1.32647e-27	down	Zea mays full-length cDNA clone ZM_BFc0132J09 mRNA
	GRMZM2G107495	2.39687	61.0256	-4.67019	0.0308477	down	Zea mays clone 326389 mRNA sequence
	GRMZM2G107532	49.6898	119.551	-1.26661	0.0249104	down	Zea mays full-length cDNA clone ZM_BFc0165K22 mRNA
	GRMZM2G107839	128.272	1340.95	-3.38597	1.12276e-54	down	Zea mays LOC100274469 (umc1594), mRNA
	GRMZM2G107854	33.6652	149.825	-2.15394	6.85276e-05	down	Zea mays uncharacterized LOC100501135 (LOC100501135), mRNA
	GRMZM2G108396	116.062	528.351	-2.18661	0.000901475	down	Sorghum bicolor hypothetical protein, mRNA
	GRMZM2G108467	4.16366	40.2947	-3.27467	2.37177e-07	down	Zea mays complete chloroplast genome
	GRMZM2G108714	33.8536	161.816	-2.25697	6.65783e-13	down	Zea mays full-length cDNA clone ZM_BFc0001H10 mRNA
	GRMZM2G108912	21.5887	67.8788	-1.65269	1.4138e-05	down	Sorghum bicolor hypothetical protein, mRNA
	GRMZM2G109130	6.00581	41.5213	-2.78942	7.99339e-08	down	Zea mays lipoxygenase (LOC542495), mRNA
	GRMZM2G109326	18.0174	76.5256	-2.08655	6.97594e-07	down	Zea mays brittle stalk2 (bk2), mRNA
	GRMZM2G110145	90.217	1102.8	-3.61163	2.37926e-58	down	Sorghum bicolor hypothetical protein, mRNA
	GRMZM2G113002	66.7212	319.427	-2.25927	2.2704e-23	down	Zea mays uncharacterized LOC100381457 (LOC100381457), mRNA
	GRMZM2G113137	1869	5288.79	-1.50067	2.35957e-09	down	Zea mays PCO100501 mRNA sequence
	GRMZM2G113167	26.8241	151.854	-2.50109	2.36769e-17	down	Zea mays clone 381218 mRNA sequence
	GRMZM2G113252	4.60536	29.5926	-2.68385	6.86127e-05	down	Zea mays hypothetical protein (LOC100193686), mRNA
	GRMZM2G113761	4.56768	44.0128	-3.26839	5.39913e-08	down	Zea mays xyloglucan endotransglucosylase/hydrolase protein 32 (LOC100282047), mRNA
	GRMZM2G113840	5.19776	58.5256	-3.4931	0.0100324	down	Zea mays uncharacterized LOC100279739 (LOC100279739), mRNA
	GRMZM2G114127	1.80447	9.92448	-2.45942	0.0250237	down	Zea mays uncharacterized LOC100273267 (LOC100273267), mRNA
	GRMZM2G115762	47.3033	150.161	-1.66649	5.48794e-09	down	Zea mays glycosyltransferase 5 (LOC100283706), mRNA
	GRMZM2G116614	357.176	934.454	-1.38749	0.000137133	down	Zea mays putative tify domain/CCT motif transcription factor family protein (ZIM28), mRNA
	GRMZM2G117608	1.32509	27.5213	-4.37638	0.0329006	down	Zea mays clone 1675616 mRNA sequence
	GRMZM2G117956	285.721	689.089	-1.27008	2.28239e-08	down	Zea mays proline oxidase (LOC100281269), mRNA
	GRMZM2G118409	262.608	609.736	-1.21527	3.42088e-08	down	Zea mays full-length cDNA clone ZM_BFb0060F08 mRNA
	GRMZM2G118951	120.65	541.474	-2.16606	2.37389e-20	down	Zea mays LOC100273348 (si946046b11), mRNA
	GRMZM2G118959	6.4475	39.6809	-2.62163	6.57102e-06	down	Zea mays uncharacterized LOC100192660 (LOC100192660), mRNA
	GRMZM2G119736	175.052	538.827	-1.62204	7.91356e-09	down	Zea mays LOC100284731 (TIDP3219), mRNA
	GRMZM2G119766	118.651	439.793	-1.8901	4.65687e-05	down	Zea mays clone 404290 mRNA sequence
	GRMZM2G120262	46.7863	113.379	-1.27699	0.000238307	down	Sorghum bicolor hypothetical protein, mRNA
	GRMZM2G121868	3.20491	61.0298	-4.25116	1.90794e-15	down	Zea mays LOC100281910 (IDP2477), mRNA
	GRMZM2G122274	96.1098	406.776	-2.08148	1.26274e-15	down	Sorghum bicolor hypothetical protein, mRNA
	GRMZM2G122277	168.563	1307.14	-2.95506	8.9682e-14	down	Sorghum bicolor hypothetical protein, mRNA
	GRMZM2G122853	2.39687	34.2649	-3.83751	0.0469924	down	Zea mays putative class III secretory plant peroxidase family protein (LOC100276245), mRNA
	GRMZM2G123063	1.36277	12.1723	-3.15899	0.0017624	down	Sorghum bicolor hypothetical protein, mRNA
	GRMZM2G123407	28.6286	125.286	-2.1297	7.31325e-10	down	Zea mays clone 303641 mRNA sequence
	GRMZM2G124540	15.6582	38.5213	-1.29874	0.00678671	down	Zea mays DNA binding protein (GLK44), mRNA
	GRMZM2G124963	16.5689	238.947	-3.85014	0.0011663	down	Sorghum bicolor hypothetical protein, mRNA
	GRMZM2G125448	4.68071	28.6809	-2.61529	0.00131163	down	PREDICTED: Setaria italica agmatine coumaroyltransferase-2-like (LOC101760221), mRNA
	GRMZM2G125923	21.9174	48.0256	-1.13173	0.00909604	down	Zea mays full-length cDNA clone ZM_BFc0168D18 mRNA
	GRMZM2G126285	2.72554	16.6766	-2.61321	0.00126354	down	Zea mays full-length cDNA clone ZM_BFc0137M21 mRNA
	GRMZM2G127386	71.0252	260.182	-1.87312	3.79722e-12	down	Zea mays full-length cDNA clone ZM_BFb0197N01 mRNA
	GRMZM2G127404	0.479374	19.0085	-5.30935	1.56348e-06	down	Zea mays uncharacterized LOC100277603 (LOC100277603), mRNA
	GRMZM2G127490	30.8643	138.715	-2.16811	0.00901726	down	Sorghum bicolor hypothetical protein, mRNA
	GRMZM2G128268	57.0207	130.241	-1.19162	0.00205382	down	Zea mays full-length cDNA clone ZM_BFc0144J12 mRNA
	GRMZM2G129189	164.895	416.222	-1.3358	0.00283995	down	Zea mays PCO133046 mRNA sequence
	GRMZM2G135044	12.8573	34.7692	-1.43522	0.00467516	down	Zea mays LOC100272362 (si605018e07b), mRNA
	GRMZM2G135359	31.015	179.917	-2.53629	5.80318e-09	down	Zea mays putative leucine-rich repeat transmembrane protein kinase family protein (LOC100191492), mRNA
	GRMZM2G135387	2.28384	21.849	-3.25803	1.97454e-05	down	Zea mays clone 1577552 cytochrome P450 CYP71S3 mRNA
	GRMZM2G136158	1.84214	63.5341	-5.10807	5.26695e-19	down	Zea mays clone 272332 mRNA sequence
	GRMZM2G136635	13.4121	76.7107	-2.5159	5.51254e-11	down	Zea mays clone 1554890 hypothetical protein mRNA
	GRMZM2G136857	21.955	298.347	-3.76437	1.19076e-45	down	Zea mays hypothetical protein (LOC100191288), mRNA
	GRMZM2G137211	63.6085	289.695	-2.18724	0.00376367	down	Sorghum bicolor hypothetical protein, mRNA
	GRMZM2G137286	74.5588	197.287	-1.40385	1.99922e-07	down	Sorghum bicolor hypothetical protein, mRNA
	GRMZM2G137864	648.853	2030.12	-1.6456	5.59473e-08	down	Zea mays clone 1451646 hypothetical protein mRNA
	GRMZM2G138881	103.78	381.843	-1.87945	1.13827e-14	down	Zea mays full-length cDNA clone ZM_BFc0043I18 mRNA
	GRMZM2G139786	114.699	515.831	-2.16905	0.000116752	down	Zea mays clone 7609 mRNA sequence
	GRMZM2G143187	80.6295	175.014	-1.11809	0.00450416	down	Zea mays clone 1586183 mRNA sequence
	GRMZM2G143400	0.921072	29.3447	-4.99364	7.78399e-09	down	Zea mays uncharacterized LOC100382128 (LOC100382128), mRNA
	GRMZM2G143747	4.16366	61.6181	-3.88743	5.82735e-15	down	Zea mays full-length cDNA clone ZM_BFb0073D15 mRNA
	GRMZM2G144420	9.76545	180.577	-4.20878	1.07792e-15	down	Sorghum bicolor hypothetical protein, mRNA
	GRMZM2G144648	44.2764	163.488	-1.88458	1.17675e-05	down	Zea mays LOC100281032 (pco106247), mRNA
	GRMZM2G144936	9.76545	36.2649	-1.89282	0.00250547	down	Zea mays serine-type endopeptidase inhibitor (LOC100283231), mRNA
	GRMZM2G145027	11.8609	49.3575	-2.05705	6.99036e-06	down	Zea mays microtubule motor (LOC100284151), mRNA
	GRMZM2G145579	2.32152	81.5426	-5.13441	1.32383e-23	down	Zea mays putative HLH DNA-binding domain superfamily protein isoform 1 (bHLH165), mRNA
	GRMZM2G145589	7.29323	127.741	-4.13052	2.19574e-28	down	Zea mays putative subtilase family protein (LOC100191892), mRNA
	GRMZM2G146015	11.1282	99.7192	-3.16365	7.05442e-18	down	Zea mays full-length cDNA clone ZM_BFb0337P07 mRNA
	GRMZM2G147390	7.36858	49.7692	-2.75579	1.81917e-07	down	Zea mays LOC100277048 (csu948), mRNA
	GRMZM2G147687	200.961	661.488	-1.7188	2.38949e-14	down	Zea mays PCO090119 mRNA sequence
	GRMZM2G147772	36.0725	128.051	-1.82775	3.68929e-08	down	Zea mays clone 292413 mRNA sequence
	GRMZM2G148277	11.1282	102.808	-3.20765	1.39902e-18	down	Sorghum bicolor hypothetical protein, mRNA
	GRMZM2G148800	2.72554	37.6766	-3.78905	3.27078e-08	down	Zea mays uncharacterized LOC100383726 (LOC100383726), mRNA
	GRMZM2G148930	1.80447	113.568	-5.97584	1.25992e-33	down	Zea mays LOC100192467 (si605009f09), mRNA
	GRMZM2G149201	82.1911	206.111	-1.32637	5.4098e-08	down	Zea mays full-length cDNA clone ZM_BFb0088P07 mRNA
	GRMZM2G149636	180.564	701.183	-1.95728	2.22372e-09	down	Zea mays senescence-associated protein 15 (LOC100285592), mRNA
	GRMZM2G150172	704.589	1645.87	-1.22399	2.82625e-08	down	Zea mays GPI-anchored protein (LOC100217283), mRNA
	GRMZM2G151921	0	5.92022	#NAME?	0.00681295	down	Sorghum bicolor hypothetical protein, mRNA
	GRMZM2G153119	22.5851	82.2064	-1.86388	6.03653e-07	down	Zea mays putative cytochrome P450 superfamily protein (LOC100279591), mRNA
	GRMZM2G153206	112.511	488.353	-2.11786	2.13694e-24	down	Zea mays LOC100284232 (umc1785), mRNA
	GRMZM2G155242	74.4899	411.045	-2.46418	0.000553719	down	Zea mays clone 237754 inositol-3-phosphate synthase mRNA
	GRMZM2G155686	0	15.5883	#NAME?	3.71246e-06	down	Zea mays hypothetical protein (LOC100192514), mRNA
	GRMZM2G156126	5.41341	34.1011	-2.65521	0.00223779	down	Sorghum bicolor hypothetical protein, mRNA
	GRMZM2G156632	56.4868	342.665	-2.60081	3.40676e-10	down	Zea mays Bowman-Birk type wound-induced proteinase inhibitor WIP1 (LOC100281975), mRNA
	GRMZM2G156748	0	291.884	#NAME?	1.11339e-73	down	Zea mays clone 1574660 cycloartenol synthase mRNA
	GRMZM2G157481	26.6357	60.6979	-1.18828	0.00199909	down	Zea mays protein binding protein (LOC100284440), mRNA
	GRMZM2G157822	0	28.6011	#NAME?	1.51828e-11	down	Zea mays clone 1564278 mRNA sequence
	GRMZM2G158029	18.9385	57.5384	-1.6032	8.21842e-05	down	Sorghum bicolor hypothetical protein, mRNA
	GRMZM2G158175	2.72554	14.0926	-2.37032	0.0066563	down	Zea mays hypothetical protein (LOC100277925), mRNA
	GRMZM2G159110	18.6475	261.061	-3.80733	4.69033e-13	down	Zea mays clone 305199 thaumatin-like protein 1 precursor, mRNA
	GRMZM2G159431	20.2636	61.0213	-1.59042	0.000443838	down	Zea mays homeobox protein HD1 (LOC100284049), mRNA
	GRMZM2G160541	64.6634	210.001	-1.69938	1.51272e-09	down	Zea mays clone 375012 phenylalanine ammonia-lyase mRNA
	GRMZM2G161097	0	18.8447	#NAME?	5.71176e-08	down	Zea mays rhicadhesin receptor (LOC100284680), mRNA
	GRMZM2G161274	47.4164	114.997	-1.27814	3.77786e-05	down	Zea mays LOC100192110 (pco076023), mRNA
	GRMZM2G161905	3.68429	64.7022	-4.13436	1.88159e-16	down	Zea mays clone 323647 glutathione S-transferase GSTU6 mRNA
	GRMZM2G162276	4.53001	25.5085	-2.49339	0.00119184	down	Zea mays clone 277786 mRNA sequence
	GRMZM2G162359	120.15	271.007	-1.17349	0.00220234	down	Zea mays hypothetical protein (LOC100274481), mRNA
	GRMZM2G162598	333.583	956.826	-1.52021	0.000163278	down	Zea mays hypothetical protein (LOC100383499), mRNA
	GRMZM2G162755	11.5972	551.173	-5.57066	2.63084e-13	down	Zea mays anthocyanidin 3-O-glucosyltransferase (LOC100281608), mRNA
	GRMZM2G162783	9.61474	80.4543	-3.06485	6.7681e-13	down	Zea mays full-length cDNA clone ZM_BFb0124G10 mRNA
	GRMZM2G163826	3.28027	54.1979	-4.04635	5.75367e-08	down	Sorghum bicolor hypothetical protein, mRNA
	GRMZM2G164074	50.3367	274.317	-2.44616	1.04202e-06	down	Zea mays uncharacterized LOC100381980 (LOC100381980), mRNA
	GRMZM2G164318	14.7644	68.6267	-2.21664	0.00661389	down	Zea mays cultivar B73 carotenoid hydroxylase (crtRB3) mRNA
	GRMZM2G165063	175.935	552.647	-1.65132	9.525e-14	down	Zea mays inhibitor of apoptosis-like protein (LOC100282091), mRNA
	GRMZM2G165944	172.22	1198.97	-2.79948	4.18572e-36	down	Sorghum bicolor hypothetical protein, mRNA
	GRMZM2G166218	11.6453	101.051	-3.11727	1.10155e-07	down	Zea mays hypothetical protein (LOC100278630), mRNA
	GRMZM2G166767	466.123	2053.49	-2.1393	2.33332e-23	down	Zea mays full-length cDNA clone ZM_BFc0031G01 mRNA
	GRMZM2G166944	14.6618	173.526	-3.56501	4.46045e-25	down	Zea mays PCO076979 mRNA sequence
	GRMZM2G167336	14.7748	321.339	-4.44288	2.49013e-55	down	Zea mays clone 276142 mRNA sequence
	GRMZM2G167613	49.9055	122.812	-1.29918	0.0355547	down	Zea mays putative cinnamyl-alcohol dehydrogenase family protein isoform 1 (LOC100216819), mRNA
	GRMZM2G168364	190.98	732.563	-1.93953	1.40696e-17	down	Zea mays PCO087835 mRNA sequence
	GRMZM2G169458	2.28384	46.0128	-4.3325	6.98395e-11	down	Zea mays full-length cDNA clone ZM_BFc0147J03 mRNA
	GRMZM2G169726	1.40045	37.0213	-4.7244	1.69403e-11	down	Zea mays full-length cDNA clone ZM_BFc0006G15 mRNA
	GRMZM2G169911	0.921072	19.6766	-4.41702	1.54661e-06	down	Zea mays hypothetical protein (LOC100274203), mRNA
	GRMZM2G170692	88.5697	428.987	-2.27605	1.16098e-07	down	Zea mays phenylalanine ammonia-lyase (LOC100381820), mRNA
	GRMZM2G171279	4.27669	478.622	-6.80625	9.0041e-14	down	Zea mays potassium channel5 (kch5), mRNA
	GRMZM2G171383	11.0905	40.2777	-1.86065	0.000146369	down	Zea mays anthranilate synthase component II (LOC100286252), mRNA
	GRMZM2G171394	41.1845	87.2905	-1.08372	0.003619	down	Zea mays clone 502514 mRNA sequence
	GRMZM2G171408	0	17.5926	#NAME?	1.49643e-07	down	Zea mays clone 1581858 spotted leaf protein 11 mRNA
	GRMZM2G171781	5.96813	55.933	-3.22835	1.74361e-09	down	Zea mays LOC100272313 (cl10996_1(617)), mRNA
	GRMZM2G174708	24.7182	125.06	-2.33897	2.75485e-12	down	Zea mays polygalacturonase inhibitor 1 (LOC100284936), mRNA
	GRMZM2G174799	7.36858	72.0213	-3.28897	8.30562e-12	down	Zea mays full-length cDNA clone ZM_BFb0180H22 mRNA
	GRMZM2G175076	52.5284	128.736	-1.29325	0.000130891	down	Zea mays PCO068751 mRNA sequence
	GRMZM2G175401	1.80447	61.4458	-5.08967	3.04387e-17	down	Sorghum bicolor hypothetical protein, mRNA
	GRMZM2G175499	0.958748	103.219	-6.75034	3.14691e-06	down	Zea mays pectinesterase PPE8B (LOC100281178), mRNA
	GRMZM2G175761	75.8189	340.464	-2.16687	1.53721e-17	down	Zea mays pollen-specific protein SF3 (LIM12), mRNA
	GRMZM2G175860	6.4475	367.501	-5.83286	7.55293e-67	down	Zea mays uncharacterized LOC100273460 (LOC100273460), mRNA
	GRMZM2G176235	2.80089	43.6011	-3.96041	3.28737e-10	down	Zea mays uncharacterized LOC100274643 (LOC100274643), mRNA
	GRMZM2G176394	39.0514	596.354	-3.93272	2.48242e-65	down	Zea mays clone 1557673 receptor protein kinase CLAVATA1 precursor, mRNA
	GRMZM2G176542	23.6465	162.921	-2.78448	2.04064e-09	down	Sorghum bicolor hypothetical protein, mRNA
	GRMZM2G176630	15.7608	57.8703	-1.87648	0.0160963	down	Sorghum bicolor hypothetical protein, mRNA
	GRMZM2G177631	133.357	1630.13	-3.61163	4.0211e-57	down	Zea mays cellulose synthase8 (cesa8), mRNA
	GRMZM2G178025	34.2576	94.1224	-1.45811	0.000291285	down	Zea mays clone 1624848 glycoside transferase, six-hairpin, subgroup mRNA
	GRMZM2G180283	15.3191	580.378	-5.24359	3.48221e-08	down	Zea mays hypothetical protein (LOC100272786), mRNA
	GRMZM2G180920	146.871	602.63	-2.03672	5.37867e-13	down	Zea mays clone 278131 hypothetical protein mRNA
	GRMZM2G181219	59.428	123.161	-1.05133	0.000268821	down	Zea mays uncharacterized LOC100277866 (LOC100277866), mRNA
	GRMZM2G300135	6.40983	187.094	-4.86733	3.24103e-40	down	Zea mays full-length cDNA clone ZM_BFc0168C08 mRNA
	GRMZM2G300965	0	11.1681	#NAME?	0.000174292	down	Sorghum bicolor hypothetical protein, mRNA
	GRMZM2G301908	45.5093	250.615	-2.46124	1.12324e-05	down	Zea mays full-length cDNA clone ZM_BFc0095C06 mRNA
	GRMZM2G305280	36.2128	638.857	-4.14092	2.71294e-61	down	Zea mays clone 317521 hypothetical protein mRNA
	GRMZM2G313750	19.7089	103.068	-2.38668	1.49498e-12	down	Zea mays clone 299101 mRNA sequence
	GRMZM2G314692	149.295	475.213	-1.6704	0.000148707	down	Zea mays hypothetical protein (LOC100193630), mRNA
	GRMZM2G314769	9.21072	191.342	-4.37669	3.9426e-36	down	Zea mays LOC100192837 (AY109764), mRNA
	GRMZM2G318843	2.28384	10.1723	-2.15512	0.0344643	down	Sorghum bicolor hypothetical protein, mRNA
	GRMZM2G322819	2.28384	43.5256	-4.25233	4.41951e-12	down	Sorghum bicolor hypothetical protein, mRNA
	GRMZM2G323013	67.3513	226.485	-1.74964	4.78178e-13	down	Zea mays BAC clone CH201-530J4 from chromosome 5, complete sequence
	GRMZM2G329181	115.322	263.195	-1.19046	8.36454e-06	down	Zea mays uncharacterized LOC100191430 (LOC100191430), mRNA
	GRMZM2G331027	2.32152	34.5968	-3.8975	2.38261e-08	down	Zea mays full-length cDNA clone ZM_BFb0046C17 mRNA
	GRMZM2G333454	14.3708	53.8532	-1.90589	6.84312e-05	down	Zea mays uncharacterized LOC100279368 (LOC100279368), mRNA
	GRMZM2G334660	17.9421	52.1979	-1.54065	0.00025963	down	Zea mays phenylalanine ammonia-lyase (LOC100381820), mRNA
	GRMZM2G335814	17.6134	92.6224	-2.39469	5.07424e-09	down	Sorghum bicolor hypothetical protein, mRNA
	GRMZM2G337768	4.16366	16.9287	-2.02355	0.00829206	down	Zea mays uncharacterized LOC100382142 (LOC100382142), mRNA
	GRMZM2G338160	34.915	197.022	-2.49644	3.48898e-07	down	Zea mays uncharacterized LOC100276191 (LOC100276191), mRNA
	GRMZM2G339122	9.28607	55.6054	-2.58208	1.50078e-07	down	Zea mays full-length cDNA clone ZM_BFb0212K22 mRNA
	GRMZM2G339866	209.932	743.258	-1.82394	6.43543e-07	down	Zea mays clone 225933 hypothetical protein mRNA
	GRMZM2G341309	30.9124	67.1181	-1.11852	0.00216621	down	Sorghum bicolor hypothetical protein, mRNA
	GRMZM2G342246	0.883397	35.6937	-5.33646	0.0035911	down	Zea mays full-length cDNA clone ZM_BFb0138O24 mRNA
	GRMZM2G343317	25.0469	91.0511	-1.86204	4.12482e-05	down	Zea mays uncharacterized LOC100274748 (LOC100274748), mRNA
	GRMZM2G343828	27.7075	116.665	-2.07402	9.44274e-11	down	Sorghum bicolor hypothetical protein (SORBIDRAFT_0010s012040) mRNA
	GRMZM2G344339	1.36277	8.5883	-2.65583	0.0249354	down	Zea mays uncharacterized LOC100278865 (LOC100278865), mRNA
	GRMZM2G355316	17.4627	69.2777	-1.98811	3.94081e-06	down	Zea mays transcriptional regulatory protein algP (LOC100286288), mRNA
	GRMZM2G359331	38.8253	112.875	-1.53965	0.000167843	down	Zea mays uncharacterized LOC100275709 (LOC100275709), mRNA
	GRMZM2G361518	0.441698	8.33617	-4.23825	0.00497039	down	Oryza sativa Japonica Group Os06g0729300 (Os06g0729300) mRNA
	GRMZM2G366301	17.3497	75.6054	-2.12358	7.99541e-07	down	Sorghum bicolor hypothetical protein, mRNA
	GRMZM2G368890	0	16.4202	#NAME?	2.94237e-06	down	Zea mays PCO122672 mRNA sequence
	GRMZM2G374302	259.002	6012.16	-4.53685	1.2084e-09	down	Zea mays LOC100193626 (AY110562), mRNA
	GRMZM2G380432	0	2068.14	#NAME?	7.07474e-174	down	Zea mays full-length cDNA clone ZM_BFb0163E18 mRNA
	GRMZM2G381739	3.20491	13.5926	-2.08446	0.0166323	down	Zea mays uncharacterized LOC100304289 (LOC100304289), mRNA
	GRMZM2G386209	36.2882	100.047	-1.46311	2.70378e-05	down	Zea mays clone 1550443 membrane protein mRNA
	GRMZM2G386643	11.5699	29.433	-1.34706	0.0133665	down	Zea mays LOC100381735 (pco064147), mRNA
	GRMZM2G386674	8.32732	135.799	-4.02748	1.19871e-24	down	Zea mays clone 264458 mRNA sequence
	GRMZM2G389567	2.80089	96.3788	-5.10476	1.3102e-24	down	Zea mays clone 301851 hypothetical protein mRNA
	GRMZM2G390124	0	73.6181	#NAME?	4.36855e-25	down	Sorghum bicolor hypothetical protein, mRNA
	GRMZM2G392125	129.138	493.697	-1.93471	4.70374e-21	down	Zea mays xyloglucan endotransglucosylase/hydrolase protein 15 (LOC100283318), mRNA
	GRMZM2G394968	10.9398	48.1894	-2.13912	8.12032e-06	down	Zea mays 3-oxo-5-alpha-steroid 4-dehydrogenase 2 (LOC100281302), mRNA
	GRMZM2G396540	22.7254	162.488	-2.83796	1.20209e-05	down	Zea mays clone 218139 fiber protein Fb34 mRNA
	GRMZM2G400156	7.0399	93.5597	-3.73226	1.95976e-06	down	Zea mays SAUR33 - auxin-responsive SAUR family member (LOC100304064), mRNA
	GRMZM2G400961	13.3367	72.4458	-2.4415	2.07953e-08	down	Zea mays clone 1164250 hypothetical protein mRNA
	GRMZM2G402493	18.9008	48.2734	-1.35278	0.00231959	down	Zea mays clone 210773 mRNA sequence
	GRMZM2G405567	48.327	518.571	-3.42364	7.18473e-13	down	Zea mays hypothetical protein (LOC100193757), mRNA
	GRMZM2G406951	5.08473	31.7649	-2.64319	7.05664e-06	down	Genomic sequence for Sorghum bicolor BAC clone SB_IBa82G24, complete sequence
	GRMZM2G414915	13.008	49.2734	-1.92141	0.00031952	down	Zea mays full-length cDNA clone ZM_BFc0070J19 mRNA
	GRMZM2G420882	86.9848	190.917	-1.13411	8.70824e-05	down	Sorghum bicolor hypothetical protein, mRNA
	GRMZM2G428391	320.714	1062.49	-1.7281	0.000257016	down	Zea mays clone 1667159 heat shock cognate 70 kDa protein 2 mRNA
	GRMZM2G429000	0	50.0213	#NAME?	2.27073e-17	down	Zea mays full-length cDNA clone ZM_BFc0087N09 mRNA
	GRMZM2G429118	44.7766	243.186	-2.44125	0.00329271	down	Zea mays protein capI (LOC100280936), mRNA
	GRMZM2G430039	31.2515	86.7107	-1.47228	0.0155026	down	Zea mays clone 1581848 subtilisin-like protease precursor, mRNA
	GRMZM2G432722	55.8944	300.018	-2.42427	4.24348e-20	down	Sorghum bicolor hypothetical protein, mRNA
	GRMZM2G441906	3.60894	23.0128	-2.67279	0.00316002	down	Zea mays Grx_A2 - glutaredoxin subgroup III (LOC100283874), mRNA
	GRMZM2G448715	3.20491	34.1809	-3.41483	2.02117e-07	down	Zea mays SC3 protein (LOC100285854), mRNA
	GRMZM2G450498	0.479374	11.2564	-4.55345	0.000398117	down	Zea mays O-succinylhomoserine sulfhydrylase (LOC100285862), mRNA
	GRMZM2G456669	14.9905	172.165	-3.52167	1.49259e-08	down	Sorghum bicolor hypothetical protein, mRNA
	GRMZM2G459828	2.20849	106.896	-5.597	5.61885e-06	down	Zea mays clone 425794 mRNA sequence
	GRMZM2G460383	47.6216	99.8033	-1.06747	0.0410465	down	Zea mays hypothetical protein (LOC100273650), mRNA
	GRMZM2G465383	4.08831	20.6809	-2.33872	0.00103061	down	Zea mays SAUR25 - auxin-responsive SAUR family member (LOC100281845), mRNA
	GRMZM2G468661	37.3599	120.816	-1.69325	8.19789e-09	down	Zea mays clone 360833 transferase, transferring glycosyl groups mRNA
	GRMZM2G469304	0	7.5883	#NAME?	0.00150419	down	Zea mays ternary complex factor MIP1 (LOC100281512), mRNA
	GRMZM2G469898	82.4236	405.804	-2.29966	0.0212238	down	Zea mays esterase (LOC100283707), mRNA
	GRMZM2G471304	1.84214	11.1723	-2.60047	0.00888368	down	Zea mays clone 1275160 mRNA sequence
	GRMZM2G471733	17.247	178.077	-3.36808	9.20264e-06	down	Zea mays clone 1571354 spotted leaf protein 11 mRNA
	GRMZM2G476699	21.3354	381.066	-4.15872	7.43633e-29	down	Zea mays full-length cDNA clone ZM_BFc0098G14 mRNA
	GRMZM2G476762	0.441698	46.6894	-6.72389	2.21691e-16	down	Genomic seqeunce for Zea mays BAC clone ZMMBBb0448F23, complete sequence
	GRMZM2G477325	62.6706	268.531	-2.09923	2.56232e-15	down	Zea mays clone 1448875 mRNA sequence
	GRMZM2G479546	89.1283	184.514	-1.04977	4.76563e-05	down	Hordeum vulgare subsp. vulgare mRNA for predicted protein , clone: NIASHv2105F02
	GRMZM2G565940	17.9044	60.0341	-1.74547	1.27159e-05	down	Zea mays dirigent-like protein pDIR9 (LOC100284146), mRNA
	GRMZM2G701063	11.3062	38.4373	-1.76539	0.0224532	down	Zea mays PL transcription factor (pl) mRNA, pl-bol3 allele
	GRMZM5G826714	193.185	1168.91	-2.59711	0.000214383	down	Zea mays brittle stalk-2-like protein 3 (Bk2L3), mRNA
	GRMZM5G827174	46.2316	122.745	-1.40871	1.52025e-06	down	Zea mays clone 321629 mRNA sequence
	GRMZM5G828630	75.3019	705.543	-3.22798	2.01124e-48	down	Zea mays uncharacterized LOC100193705 (LOC100193705), mRNA
	GRMZM5G839640	0.479374	34.6851	-6.17702	1.65434e-10	down	Zea mays clone 1590879 mRNA sequence
	GRMZM5G845601	43.102	235.275	-2.44852	1.01271e-18	down	Sorghum bicolor hypothetical protein, mRNA
	GRMZM5G845736	1.32509	63.6979	-5.58708	0.000385299	down	Sorghum bicolor hypothetical protein, mRNA
	GRMZM5G851266	32.8195	200.203	-2.60884	1.45273e-11	down	Zea mays clone 294531 mRNA sequence
	GRMZM5G860607	0	5.33617	#NAME?	0.011268	down	PREDICTED: Setaria italica glutaredoxin-C10-like (LOC101758474), mRNA
	GRMZM5G860810	101.647	272.854	-1.42457	8.66492e-08	down	Zea mays uncharacterized LOC100501904 (LOC100501904), mRNA
	GRMZM5G862540	396.807	1728.13	-2.1227	1.49561e-09	down	Zea mays PCO113568 mRNA sequence
	GRMZM5G865298	78.5236	247.914	-1.65864	0.000112267	down	Zea mays uncharacterized LOC100192842 (LOC100192842), mRNA
	GRMZM5G870176	233.199	1474.75	-2.66084	2.97352e-35	down	Sorghum bicolor hypothetical protein, mRNA
	GRMZM5G872070	21.438	153.139	-2.83661	9.25112e-12	down	Zea mays clone 1283493 mRNA sequence
	GRMZM5G872373	4.64304	62.7734	-3.75701	1.42648e-12	down	Zea mays hypothetical protein (LOC100273360), mRNA
	GRMZM5G875864	9.2484	36.517	-1.98129	0.000165461	down	Zea mays full-length cDNA clone ZM_BFc0084A13 mRNA
	GRMZM5G878541	0.479374	14.1723	-4.88578	6.85267e-05	down	Zea mays clone 407698 wee1-like protein mRNA
	GRMZM5G878607	0	754.433	#NAME?	3.85009e-126	down	Zea mays hypothetical protein (LOC100382056), mRNA
	GRMZM5G886257	215.209	611.513	-1.50665	2.11056e-12	down	Zea mays NADP-dependent malic enzyme (LOC100284598), mRNA
	GRMZM5G898668	91.4018	211.598	-1.21103	1.27967e-05	down	Zea mays uncharacterized LOC100191151 (LOC100191151), mRNA
	zma-MIR169i	8.13895	36.6894	-2.17245	0.0065027	down	Oryza sativa Japonica Group genomic DNA, chromosome 8, BAC clone:OSJNBa0033D24
	AC155434.2_FG005	71.046	20.5128	1.79223	0.000126481	up	Zea mays LOC100384296 (umc2190), mRNA
	AC177924.2_FG003	228.128	60.0426	1.92579	5.93862e-07	up	.
	AC200565.4_FG001	54.5693	10.4245	2.38811	2.76279e-07	up	Zea mays cultivar A188 bz locus region
	AC205362.4_FG002	77.5416	29.3532	1.40145	0.00319534	up	Zea mays full-length cDNA clone ZM_BFb0192O13 mRNA
	AC208110.2_FG007	85.8169	41.2734	1.05605	0.0219007	up	Zea mays seed specific protein Bn15D1B (LOC100283430), mRNA
	AC209208.3_FG002	426.069	77.5554	2.45779	6.49652e-17	up	Zea mays full-length cDNA clone ZM_BFc0016K04 mRNA
	AC215260.3_FG003	108.121	21.6809	2.31816	1.37959e-11	up	Zea mays hypothetical protein (LOC100279986), mRNA
	GRMZM2G002396	101.404	3.16809	5.00035	4.54017e-21	up	Sorghum bicolor hypothetical protein, mRNA
	GRMZM2G004548	284.998	55.8745	2.35069	7.00883e-10	up	Zea mays PLATZ transcription factor (PLTZ1), mRNA
	GRMZM2G004858	142.41	27.4373	2.37584	5.87497e-08	up	Zea mays hypothetical protein (LOC100382469), mRNA
	GRMZM2G008108	1180.19	70.9714	4.05563	1.37603e-13	up	Zea mays clone 1520294 hypothetical protein mRNA
	GRMZM2G009479	105.611	23.6809	2.15697	2.2976e-09	up	Zea mays lipoxygenase11 (lox11), mRNA
	GRMZM2G010460	1518.6	474.353	1.67871	5.6687e-17	up	Zea mays LOC100194284 (pco104496), mRNA
	GRMZM2G011598	251.861	22.9287	3.4574	1.08708e-24	up	Sorghum bicolor hypothetical protein, mRNA
	GRMZM2G012546	464.31	106.913	2.11865	8.67955e-06	up	Zea mays uncharacterized LOC100384704 (LOC100384704), mRNA
	GRMZM2G014558	143.687	12.6766	3.50269	8.29743e-15	up	Zea mays full-length cDNA clone ZM_BFc0035L12 mRNA
	GRMZM2G018820	6255.57	950.916	2.71775	2.83408e-33	up	Zea mays full-length cDNA clone ZM_BFc0109M24 mRNA
	GRMZM2G021106	57.0311	18.0085	1.66307	0.0001253	up	Zea mays hypothetical protein (LOC100502503), mRNA
	GRMZM2G024551	128.933	63.7022	1.01721	0.00783416	up	Zea mays full-length cDNA clone ZM_BFb0048E06 mRNA
	GRMZM2G024705	151.531	16.7649	3.1761	0.0011489	up	Oryza sativa Japonica Group Os10g0392600 (Os10g0392600) mRNA
	GRMZM2G025459	482.635	190.279	1.34282	1.50834e-08	up	Zea mays full-length cDNA clone ZM_BFc0162M19 mRNA
	GRMZM2G028393	649.858	88.5469	2.87561	9.72559e-33	up	Zea mays PCO087322 mRNA sequence
	GRMZM2G029243	2342.87	51.8703	5.49723	1.34331e-60	up	Zea mays uncharacterized LOC100501572 (LOC100501572), mRNA
	GRMZM2G031317	71.3162	7.50426	3.24845	1.72486e-12	up	Zea mays clone 1560462 phytosulfokines 2 precursor, mRNA
	GRMZM2G031637	348.391	148.342	1.23179	4.01973e-08	up	Sorghum bicolor hypothetical protein, mRNA
	GRMZM2G035134	532.348	122.644	2.1179	1.62154e-12	up	Zea mays LOC100281893 (TIDP3606), mRNA
	GRMZM2G035625	47.5775	0.5	6.57221	5.95404e-12	up	Zea mays hypothetical protein (LOC100383235), mRNA
	GRMZM2G042278	197.945	91.8873	1.10716	1.45824e-05	up	Zea mays LOC100383982 (IDP64), mRNA
	GRMZM2G043154	404.08	22.5128	4.16583	7.52403e-47	up	Zea mays full-length cDNA clone ZM_BFc0092A22 mRNA
	GRMZM2G043338	358.01	67.9586	2.39727	9.96421e-18	up	Zea mays clone 212072 mRNA sequence
	GRMZM2G044383	36.9182	6.50426	2.50488	9.35767e-06	up	Zea mays glutathione transferase30 (gst30), mRNA
	GRMZM2G046615	103.817	27.433	1.92006	1.17976e-08	up	Zea mays terpene synthase 2 (TPS2), mRNA
	GRMZM2G049541	1016.48	84.0511	3.59618	9.77745e-47	up	Zea mays full-length cDNA clone ZM_BFb0368I21 mRNA
	GRMZM2G051103	1415.33	400.466	1.82139	3.42327e-09	up	Zea mays putative CBL-interacting protein kinase family protein (LOC100382328), mRNA
	GRMZM2G051288	331.182	73.6267	2.16932	9.62188e-20	up	Zea mays full-length cDNA clone ZM_BFc0042G21 mRNA
	GRMZM2G052630	299.845	127.085	1.23842	5.75367e-08	up	Zea mays uncharacterized LOC100382372 (LOC100382372), mRNA
	GRMZM2G052825	43.8724	1.58404	4.79163	6.52643e-12	up	Zea mays LOC100279973 (sog1226c), mRNA
	GRMZM2G054803	682.416	62.2107	3.45542	9.13082e-26	up	Zea mays full-length cDNA clone ZM_BFc0176I21 mRNA
	GRMZM2G063522	81.4792	15.7607	2.3701	4.95118e-07	up	Zea mays LOC100382839 (umc2678), mRNA
	GRMZM2G067225	119.438	56.7777	1.07287	0.00326551	up	Zea mays full-length cDNA clone ZM_BFc0035O23 mRNA
	GRMZM2G069476	134.719	42.9373	1.64966	5.34357e-06	up	Zea mays uncharacterized LOC100275431 (LOC100275431), mRNA
	GRMZM2G069528	71.0732	25.7649	1.4639	0.000138992	up	Zea mays clone 298791 hypothetical protein mRNA
	GRMZM2G070011	1424.92	330.789	2.1069	1.32279e-19	up	Zea mays LOC100274134 (AY110253), mRNA
	GRMZM2G074097	25130.5	10767.4	1.22277	4.68786e-07	up	Zea mays PCO074324 mRNA sequence
	GRMZM2G074307	1735.01	473.656	1.87304	7.69524e-10	up	Zea mays hypothetical protein (LOC100275365), mRNA
	GRMZM2G078472	5514.73	223.203	4.62686	6.02146e-73	up	Zea mays full-length cDNA clone ZM_BFb0082L17 mRNA
	GRMZM2G078806	29.399	2.83617	3.37375	0.00105791	up	Zea mays clone 1576545 mRNA sequence
	GRMZM2G079616	69.0051	13.5043	2.35329	0.000303585	up	Zea mays full-length cDNA clone ZM_BFb0145C13 mRNA
	GRMZM2G086841	631.609	256.683	1.29904	1.77963e-06	up	Zea mays LOC100384718 (TIDP2779), mRNA
	GRMZM2G087103	237.513	56.3617	2.07522	4.7735e-12	up	Zea mays clone 272456 mRNA sequence
	GRMZM2G087507	163.084	71.7022	1.18553	0.00028651	up	Zea mays aldose reductase (AR5), mRNA
	GRMZM2G091044	143.708	8.75639	4.03666	1.75747e-21	up	Zea mays uncharacterized LOC100278779 (LOC100278779), mRNA
	GRMZM2G091837	38.7604	14.6766	1.40106	0.00527302	up	Zea mays clone 1529261 senescence-inducible chloroplast stay-green protein 1 mRNA ; nuclear gene for chloroplast product
	GRMZM2G093101	1548.18	494.268	1.64721	2.15195e-09	up	Zea mays hypothetical protein (LOC100274120), mRNA
	GRMZM2G093325	3182.38	1171.59	1.44163	1.30712e-11	up	Zea mays uncharacterized LOC100280121 (LOC100280121), mRNA
	GRMZM2G095126	100.876	29.6011	1.76886	1.50108e-07	up	Zea mays full-length cDNA clone ZM_BFb0345J15 mRNA
	GRMZM2G096407	498.739	26.1011	4.2561	1.02571e-46	up	Zea mays hypothetical protein (LOC100383984), mRNA
	GRMZM2G100454	1887.83	284.393	2.73077	1.47075e-18	up	Zea mays putative protein kinase superfamily protein (LOC100280200), mRNA
	GRMZM2G101116	62.5575	10.0883	2.6325	6.62748e-09	up	Zea mays full-length cDNA clone ZM_BFc0112O12 mRNA
	GRMZM2G101117	64.5464	3.83617	4.0726	1.10902e-10	up	Zea mays hypothetical protein (LOC100194191), mRNA
	GRMZM2G102079	21.9927	7.75639	1.50357	0.0386315	up	Zea mays clone 1553178 cytochrome P450 CYP92C5 mRNA
	GRMZM2G102382	441.145	107.245	2.04035	1.87612e-11	up	Zea mays putative thioredoxin superfamily protein (LOC100193986), mRNA
	GRMZM2G102760	166.875	72.2107	1.20848	7.34721e-05	up	Zea mays full-length cDNA clone ZM_BFc0040P23 mRNA
	GRMZM2G102959	926.037	168.947	2.4545	1.60684e-31	up	Zea mays full-length cDNA clone ZM_BFc0170B21 mRNA
	GRMZM2G103137	32.8949	6.75213	2.28445	0.00505601	up	Zea mays clone 1581167 mRNA sequence
	GRMZM2G105219	131.169	5.00426	4.71213	4.49307e-17	up	Sorghum bicolor hypothetical protein, mRNA
	GRMZM2G105522	128.69	0	Inf	5.46913e-30	up	Zea mays hypothetical protein (LOC100384163), mRNA
	GRMZM2G106213	136.829	27.849	2.29668	3.62718e-09	up	Zea mays PCO131593 mRNA sequence
	GRMZM2G109627	203.992	12.5085	4.02753	9.68929e-27	up	Zea mays clone 1531701 mRNA sequence
	GRMZM2G111954	95.264	30.7649	1.63065	1.46832e-05	up	Zea mays full-length cDNA clone ZM_BFc0050C14 mRNA
	GRMZM2G112538	108.176	38.6054	1.48651	0.000284017	up	Zea mays PCO091453 mRNA sequence
	GRMZM2G113800	424.128	159.018	1.41531	7.31119e-09	up	Oryza sativa Japonica Group Os04g0587400 (Os04g0587400) mRNA
	GRMZM2G114850	205.118	53.0341	1.95147	7.06326e-12	up	Zea mays clone 285645 mRNA sequence
	GRMZM2G115422	3193.35	203.423	3.97252	1.91169e-16	up	Sorghum bicolor hypothetical protein, mRNA
	GRMZM2G115491	153.555	71.2064	1.10868	6.98485e-05	up	Zea mays clone 300539 mRNA sequence
	GRMZM2G116461	394.697	21.017	4.23111	2.82428e-08	up	Zea mays hypothetical protein (LOC100277925), mRNA
	GRMZM2G118345	349.941	155.505	1.17015	8.83022e-05	up	Zea mays phenylalanine ammonia-lyase (LOC100281042), mRNA
	GRMZM2G119705	91.429	22.2607	2.03816	5.10496e-07	up	Zea mays ribosome-inactivating protein (RIP), mRNA
	GRMZM2G121264	110.436	20.349	2.44019	1.50426e-05	up	Zea mays putative cytochrome P450 superfamily protein (LOC100383503), mRNA
	GRMZM2G121312	309.152	110.56	1.48349	2.08036e-10	up	Zea mays polygalacturonase inhibitor 2 (LOC100284303), mRNA
	GRMZM2G121360	313.38	46.3575	2.75704	3.23108e-27	up	Zea mays LOC100280024 (pco111663(403)), mRNA
	GRMZM2G123986	3171.72	11.3404	8.12765	3.34342e-151	up	Zea mays full-length cDNA clone ZM_BFc0001B13 mRNA
	GRMZM2G125853	278.103	86.8033	1.6798	2.35703e-08	up	Zea mays clone 1628519 hypothetical protein mRNA
	GRMZM2G127072	264.437	7.17235	5.20434	8.49336e-31	up	Zea mays hypothetical protein (LOC100383815), mRNA
	GRMZM2G127379	14.5592	1.58404	3.20025	0.00553599	up	Zea mays clone 350996 mRNA sequence
	GRMZM2G129357	36.5142	14.2607	1.35642	0.00812731	up	Zea mays GST6 protein (LOC100280389), mRNA
	GRMZM2G130904	137.116	0	Inf	2.44979e-39	up	Zea mays clone 439041 mRNA sequence
	GRMZM2G134054	1214.75	237.72	2.35333	1.24833e-30	up	Zea mays full-length cDNA clone ZM_BFb0017O17 mRNA
	GRMZM2G141320	1464.46	167.098	3.13161	6.96784e-43	up	Zea mays hypothetical protein (LOC100383973), mRNA
	GRMZM2G141353	203.554	13.4245	3.92248	5.09354e-24	up	Zea mays full-length cDNA clone ZM_BFb0131N13 mRNA
	GRMZM2G141473	3660.17	653.293	2.48611	1.48161e-07	up	Sorghum bicolor hypothetical protein, mRNA
	GRMZM2G142802	403.513	63.6224	2.66501	7.98034e-21	up	Zea mays LOC100281995 (pco156628), mRNA
	GRMZM2G145632	74.881	24.933	1.58654	0.000659571	up	Zea mays hypothetical protein (LOC100502160), mRNA
	GRMZM2G146161	169.23	40.2022	2.07364	0.00016188	up	Sorghum bicolor hypothetical protein, mRNA
	GRMZM2G147880	32.2375	8.92448	1.8529	0.0152674	up	Zea mays full-length cDNA clone ZM_BFc0113I20 mRNA
	GRMZM2G151169	123.02	33.4373	1.87936	2.23948e-09	up	Zea mays uncharacterized LOC100383412 (LOC100383412), mRNA
	GRMZM2G152447	2007.25	240.065	3.06372	6.55107e-49	up	Zea mays PCO072542 mRNA sequence
	GRMZM2G153152	13.9291	0	Inf	1.82787e-05	up	Zea mays clone 323717 mRNA sequence
	GRMZM2G153887	273.23	55.9543	2.28779	7.87934e-20	up	Zea mays PCO097152 mRNA sequence
	GRMZM2G154007	315.595	38.2734	3.04366	3.72136e-31	up	Zea mays PCO147721 mRNA sequence
	GRMZM2G155111	129.262	41.9415	1.62385	7.1606e-06	up	Sorghum bicolor hypothetical protein, mRNA
	GRMZM2G156861	158.822	36.2692	2.13059	3.76445e-09	up	Zea mays lipoxygenase (LOX2) mRNA
	GRMZM2G159500	116.545	41.7734	1.48023	1.98968e-05	up	Zea mays GRAB2 protein (LOC100281341), mRNA
	GRMZM2G164131	103.506	51.4458	1.00858	0.0115855	up	Zea mays HPP (LOC100283888), mRNA
	GRMZM2G164814	498.831	77.799	2.68073	8.6384e-25	up	Zea mays amino acid carrier (LOC100282656), mRNA
	GRMZM2G170047	348.299	14.3447	4.60174	7.37867e-19	up	Sorghum bicolor hypothetical protein, mRNA
	GRMZM2G172214	7593.14	1293.87	2.55301	4.33551e-26	up	Zea mays clone 243974 mRNA sequence
	GRMZM2G175406	139.89	3.92022	5.15721	1.19495e-14	up	Genomic seqeunce for Zea mays BAC clone ZMMBBb0448F23, complete sequence
	GRMZM2G175874	235.552	56.7905	2.05232	2.89572e-10	up	Zea mays uncharacterized LOC100279706 (LOC100279706), mRNA
	GRMZM2G178356	226.293	89.5639	1.3372	7.24877e-06	up	Sorghum bicolor hypothetical protein, mRNA
	GRMZM2G178892	851.433	327.847	1.37687	1.2523e-11	up	Zea mays LOC100281388 (si660066d07), mRNA
	GRMZM2G308907	224.186	57.8703	1.9538	4.94899e-09	up	Zea mays subsp. mays cultivar A188 chloroplast, complete genome
	GRMZM2G318780	272.836	95.6437	1.51229	1.11872e-09	up	Zea mays sucrose synthase mRNA, partial cds
	GRMZM2G322950	116.863	14.3447	3.02623	1.85154e-10	up	Sorghum bicolor hypothetical protein, mRNA
	GRMZM2G325477	349.455	80.0426	2.12627	4.56214e-14	up	Zea mays cell number regulator 10 (CNR10), mRNA
	GRMZM2G328258	142.136	13.4245	3.40433	4.03813e-22	up	Panicum virgatum clone PV_ABa094-H05, complete sequence
	GRMZM2G330049	23.4412	4.33617	2.43455	0.00383425	up	Zea mays CIPK-like protein 1 (LOC100285849), mRNA
	GRMZM2G333183	778.832	93.648	3.05599	2.61932e-30	up	Sorghum bicolor hypothetical protein, mRNA
	GRMZM2G340656	921.439	305.94	1.59064	4.22689e-10	up	Zea mays stachyose synthase (LOC100281159), mRNA
	GRMZM2G351232	138.065	52.7862	1.38711	1.29882e-05	up	Zea mays LOC100284727 (pco072542), mRNA
	GRMZM2G352855	296.493	130.678	1.18198	0.000620102	up	Zea mays full-length cDNA clone ZM_BFb0143H01 mRNA
	GRMZM2G361855	300.789	113.32	1.40835	1.40229e-06	up	PREDICTED: Setaria italica uncharacterized LOC101758264 (LOC101758264), mRNA
	GRMZM2G366607	115.216	41.6937	1.46644	0.000138092	up	PREDICTED: Setaria italica probable inactive purple acid phosphatase 16 (LOC101761913), mRNA
	GRMZM2G372068	224.834	33.1054	2.76372	2.62012e-23	up	Zea mays hydroquinone glucosyltransferase (LOC100191617), mRNA
	GRMZM2G380561	9.76545	1.08404	3.17126	0.0100139	up	Zea mays putative O-Glycosyl hydrolase superfamily protein isoform 1 (LOC100279614), mRNA
	GRMZM2G381709	903.29	151.652	2.57442	3.07185e-14	up	Sorghum bicolor hypothetical protein, mRNA
	GRMZM2G407631	44.5778	17.5128	1.34792	0.00357716	up	Sorghum bicolor hypothetical protein, mRNA
	GRMZM2G409722	151.271	23.6054	2.67995	3.28984e-07	up	Zea mays full-length cDNA clone ZM_BFc0163H10 mRNA
	GRMZM2G410865	305.03	23.517	3.69717	9.45314e-25	up	Sorghum bicolor hypothetical protein, mRNA
	GRMZM2G420758	28.8066	12.6723	1.18471	0.0462461	up	Zea mays disease resistance response protein 206 (LOC100285341), mRNA
	GRMZM2G423898	428.776	104.917	2.03098	0.00448155	up	.
	GRMZM2G425072	53.0182	17.1766	1.62604	0.00023743	up	Zea mays SAUR11 - auxin-responsive SAUR family member (LOC100280805), mRNA
	GRMZM2G428216	314.182	32.6054	3.26842	3.95155e-30	up	Zea mays LOC100276732 (umc2233), mRNA
	GRMZM2G436295	3966.15	1128.37	1.8135	1.72849e-14	up	Zea mays clone 1487171 mRNA sequence
	GRMZM2G446220	23.2048	1.08404	4.41993	2.82436e-06	up	Zea mays clone 985711 mRNA sequence
	GRMZM2G474119	2906.67	58.0384	5.64622	6.90155e-110	up	Zea mays uncharacterized LOC100383707 (LOC100383707), mRNA
	GRMZM2G476040	76.2814	12.0085	2.66727	4.95041e-08	up	Zea mays uncharacterized LOC100275871 (LOC100275871), mRNA
	GRMZM2G477491	723.368	359.608	1.00831	0.00178914	up	Zea mays clone 1592452 hypothetical protein mRNA
	GRMZM2G477503	3983.03	277.679	3.84238	6.4686e-62	up	Zea mays uncharacterized LOC100277683 (LOC100277683), mRNA
	GRMZM2G477872	79.2186	0.584044	7.08362	3.83264e-10	up	PREDICTED: Oryza brachyantha pleiotropic drug resistance protein 2-like (LOC102720454), misc_RNA
	GRMZM2G478160	1246.26	295.28	2.07745	3.75081e-19	up	Sorghum bicolor hypothetical protein, mRNA
	GRMZM2G480106	23.7972	6.50426	1.87133	0.004068	up	Zea mays clone 336516 hypothetical protein mRNA
	GRMZM2G568636	3669.85	1657.59	1.14663	3.76183e-08	up	Sorghum bicolor hypothetical protein, mRNA
	GRMZM2G700665	351.613	162.766	1.11119	6.42729e-07	up	Zea mays uncharacterized LOC100384826 (LOC100384826), mRNA
	GRMZM5G801627	334.014	109.577	1.60797	2.36404e-06	up	Zea mays full-length cDNA clone ZM_BFb0196G17 mRNA
	GRMZM5G818101	34.7747	0	Inf	2.91754e-12	up	Zea mays putative protein phosphatase 2C family protein (PP2C12), mRNA
	GRMZM5G829304	114.768	51.6181	1.15277	0.000161762	up	Zea mays full-length cDNA clone ZM_BFc0123I20 mRNA
	GRMZM5G829946	430.143	67.715	2.66727	9.64097e-14	up	Zea mays hypothetical protein (LOC100383215), mRNA
	GRMZM5G855337	415.428	105.232	1.98103	3.20199e-13	up	Zea mays hypothetical protein (LOC100194241), mRNA
	GRMZM5G862276	40.8286	18.5926	1.13485	0.0494154	up	Zea mays clone 1638665 mRNA sequence
	GRMZM5G863076	350.271	46.366	2.91733	5.06918e-26	up	Zea mays plant integral membrane protein TIGR01569 containing protein (LOC100285307), mRNA
	GRMZM5G885445	31.7958	12.6766	1.32667	0.0262355	up	Zea mays full-length cDNA clone ZM_BFb0125K14 mRNA
	GRMZM5G898259	43.0475	6.67235	2.68966	0.00327215	up	Zea mays clone 1638665 mRNA sequence
	GRMZM6G724181	328.31	51.1267	2.68291	0.000164336	up	Zea mays full-length cDNA clone ZM_BFb0345O11 mRNA
