# Supplementary material for: Strand-specific RNA-Seq transcriptome analysis of genotypes with and without low-phosphorus tolerance provides novel insights into phosphorus-use efficiency in maize
Source: BMC Plant Biol. 2016 Oct 10;16:222. doi: 10.1186/s12870-016-0903-4 (PMC5057381; doi:10.1186/s12870-016-0903-4)
Supplement: Additional file 9: — Oligos used as primers in the experiment. (XLSX 11 kb) [file 12870_2016_903_MOESM9_ESM.xlsx]

## Sheet: Sheet1
Supplemental Table 1 Oligos used as primers in the experiment
Name	Sequences (5´-3´)
GRMZM2G144034 F	CAGGTGTTGGACGAGTGGAA
GRMZM2G144034 R	GGGGACGAAGCTTGTTTTTT
GRMZM2G024705 F	CTCCCGGACTGGAGAGACA
GRMZM2G024705 R	AGGAAGAAGGCGTTGAACC
GRMZM2G141320 F	CGAGACACAGATGGAGAAGTG
GRMZM2G141320 R	AAGTCGTTCAGGATGATAGGAA
GRMZM2G152447 F	AAGGTGGAAGATTGTGGTTG
GRMZM2G152447 R	GTCTCTGCTGCTAATGTGCTC
GRMZM2G477503 F	AGATGCGAGTCAGGCTAAGTG
GRMZM2G477503 R	TCCAGGCAACCTTTCCATT
GRMZM2G333183 F	ATCCACCAATCCTACTTCTGG
GRMZM2G333183 R	TGTGCTACTCTTCCATTTTCG
GRMZM2G423898 F	CGGCTCCTTCGTCACCACT
GRMZM2G423898 R	CGAGACAACTAGGGAAACATCA
GRMZM2G436295 F	GCAGCTTGTAGGCGTTCGA
GRMZM2G436295 R	CACGGAGGATGATGGAGACC
GRMZM2G475536 F	CCTTCATCGTTCTTGGACTG
GRMZM2G475536 R	AGGGAGTTGGCGTAGATAGC
GRMZM2G135839 F	TGGGAATCAGAGGGACGAG
GRMZM2G135839 R	GGGCTGCACAATCAGGAAG
GRMZM2G112377 F	TGTTTCCGTTCTGTCTGGTGCTTGTG
GRMZM2G112377 R	TCCCGACGGTGACCTCCGATTATTTA
MIR399j F	AGGTGCGACGGCGACGTA
zm-MIR399j R	GGGCAAATCCCCTTTGGC
AC198414.2_FG001 F	CGTTCCTGTTCTGCGCTCT
AC198414.2_FG001 R	CTGCTGTCGTTGCCTCTCC
GRMZM2G011006 F	TTCTTATCCATCCACCCCG
GRMZM2G011006 R	ATGCTCCCCAAATCCAAAC
GRMZM5G856297 F	CCCTTACTTCGGTTCGTCC
GRMZM5G856297 R	CCATCCGACTTGTCCTCCT
GRMZM2G046952 F	CCAACCAACAAGCCACACC
GRMZM2G046952 R	TCCTTCCTGCCGAATTCAC
GRMZM2G124540 F	CAGGGAGGTGATGAAGGTG
GRMZM2G124540 R	ATGAGGAGGAGCCCAGAGG
GRMZM2G428216 F	CCGACACCACGCTCTACCTC
GRMZM2G428216 R	AAAGCAACACAAGATGCCATTG
MIR169c F	TAGAGAACGGGATGCAGCC
MIR169c R	GGAAGAGAACTAGGTGTAGCCA
GRMZM2G170742 F	TCCAGGTCTCCCTCTCTCCA
GRMZM2G170742 R	CACACACGCTCACACATTCAC
GRMZM2G001205 F	GGGGATCACGTTCCATCAGT
GRMZM2G001205 R	CTATCTAGTAGCCAAGGCAGTCG
GAPDH F	CCACATGAACAGCACCAAGT
GAPDH R	GTCACTCAATGCTCAACCAA
AC234528.1_FG006 F	CAGCAACGGGCGGTACAAG
AC234528.1_FG006 R	CGAGGTAGGCGAGGAAGGTG
GRMZM2G493395 F	GCCTGTTGGCACCGTAGTAGC
GRMZM2G493395 R	GCACTTGACAGCCTGCGTTT
